# Supplementary material for: MEF2C is a potential prognostic biomarker for osteosarcoma
Source: Medicine (Baltimore). 2025 Sep 5;104(36):e44313. doi: 10.1097/MD.0000000000044313 (PMC12419286; doi:10.1097/MD.0000000000044313)
Supplement: Supplementary file 1 [file medi-104-e44313-s001.xlsx]

## Sheet: Table S1
Table S1 DEGs identification
id	logFC	AveExpr	t	P.Value	adj.P.Val	B
PPAP2B	-1.92624	8.21067	-16.4362	8.04304e-35	2.68477e-31	68.3743
NPR3	-1.4966	7.38495	-16.3563	1.27116e-34	3.18234e-31	67.9266
LTBP2	-2.20883	8.15103	-14.9419	4.7079e-31	7.85749e-28	59.8814
LIMS2	-1.11845	7.7289	-13.3355	6.55562e-27	6.5648e-24	50.522
IGFBP4	-3.0469	10.4492	-12.8505	1.2063e-25	1.09817e-22	47.6624
GAS6	-1.78913	8.82215	-12.0011	2.0175e-23	1.44309e-20	42.6337
ABI3BP	-1.93044	8.06845	-11.5037	4.05754e-22	2.13854e-19	39.6847
DECR2	-1.08416	8.64266	-11.3055	1.34126e-21	5.83972e-19	38.5099
PNPLA2	-1.03582	8.24366	-11.2937	1.43982e-21	6.00766e-19	38.4402
AOX1	-1.49233	7.57701	-11.0564	6.01739e-21	2.1139e-18	37.0349
TNS1	-1.03416	7.71794	-11.0432	6.51332e-21	2.1139e-18	36.9571
ZYX	-1.43898	10.0486	-10.9781	9.64073e-21	3.01694e-18	36.5717
CXCL12	-2.44896	8.48564	-10.8846	1.69254e-20	4.8426e-18	36.0187
IRS2	-1.39305	7.9215	-10.8426	2.17826e-20	5.89544e-18	35.7708
AVPI1	-1.60103	9.35122	-10.7504	3.79087e-20	9.73379e-18	35.2263
CSRP1	-1.67546	10.5506	-10.6329	7.67847e-20	1.83077e-17	34.5328
TPD52L1	-1.06407	7.74041	-10.3726	3.65595e-19	7.32215e-17	32.9995
STAT4	-1.04916	7.72506	-10.181	1.14886e-18	2.13049e-16	31.8746
PPT1	2.0068	10.5555	10.1591	1.30964e-18	2.34192e-16	31.7459
KRTAP1-1	-1.27717	7.38512	-9.92875	5.16555e-18	8.34319e-16	30.3979
ACOX2	-1.40327	7.87195	-9.8268	9.46708e-18	1.41497e-15	29.8029
RGS4	-1.98634	7.98584	-9.61466	3.32699e-17	4.62729e-15	28.5685
COX6C	1.04389	12.1652	9.59708	3.69117e-17	5.06348e-15	28.4665
IL6	-2.16043	7.73858	-9.5671	4.40673e-17	5.96337e-15	28.2925
CNN1	-1.04278	7.38107	-9.561	4.56831e-17	6.09961e-15	28.2572
EFEMP1	-1.44791	7.73267	-9.45776	8.39938e-17	1.01989e-14	27.6592
ENG	-1.16394	9.59771	-9.38935	1.25655e-16	1.44633e-14	27.2637
EPAS1	-1.72317	10.4654	-9.38274	1.30633e-16	1.48654e-14	27.2256
PSG5	-1.09112	7.27739	-9.36266	1.47008e-16	1.65408e-14	27.1096
COLEC12	1.23688	8.9175	9.27024	2.52968e-16	2.63877e-14	26.5768
NUSAP1	1.5039	9.81558	9.19157	4.01148e-16	3.93833e-14	26.1242
TMEM51	1.25531	8.8279	9.18494	4.17022e-16	4.05443e-14	26.0861
FLOT2	-1.06505	10.2689	-9.17531	4.41198e-16	4.24823e-14	26.0308
GLS	-1.37522	8.84458	-9.12325	5.98234e-16	5.49607e-14	25.7319
WASF3	-1.37156	8.2516	-9.09673	6.98479e-16	6.3587e-14	25.5799
TAGLN	-1.66268	9.5214	-8.98587	1.3332e-15	1.16093e-13	24.9455
NQO1	-2.14432	9.34162	-8.98104	1.3712e-15	1.18372e-13	24.9179
CPA4	-1.84373	7.8253	-8.92417	1.90883e-15	1.63376e-13	24.5933
PHLDA3	-1.09905	8.2657	-8.9138	2.0274e-15	1.69187e-13	24.5342
CDC20	1.85112	10.6763	8.87072	2.60356e-15	2.10414e-13	24.2888
LAPTM4B	1.47368	11.6369	8.79667	3.99913e-15	3.12869e-13	23.8677
UROS	-1.05872	9.97996	-8.56502	1.52115e-14	1.09589e-12	22.5574
PDE7B	-1.14624	8.1837	-8.4936	2.29161e-14	1.58264e-12	22.1556
PSMC5	1.00144	10.8808	8.48061	2.46861e-14	1.67032e-12	22.0827
ADM2	-1.04565	7.96511	-8.47255	2.58534e-14	1.73756e-12	22.0374
FST	-1.30083	8.15113	-8.45667	2.83123e-14	1.85307e-12	21.9483
ARID5B	-1.29897	9.57534	-8.40431	3.81949e-14	2.40556e-12	21.6548
WWP1	1.3812	9.66109	8.38842	4.18215e-14	2.60124e-12	21.5659
SERPINE1	-2.40623	8.62512	-8.38588	4.2432e-14	2.62292e-12	21.5517
DUSP1	-1.87761	11.0624	-8.33155	5.784e-14	3.51036e-12	21.248
GGH	1.51807	9.16205	8.26603	8.39614e-14	5.03466e-12	20.8828
STIL	1.18726	8.5061	8.22328	1.07021e-13	6.23084e-12	20.645
ABCA8	-1.26634	7.63902	-8.22102	1.08403e-13	6.27485e-12	20.6324
MSH6	1.15227	9.56419	8.20836	1.16471e-13	6.56414e-12	20.5621
DNMT1	1.0876	11.1477	8.18917	1.29847e-13	7.19561e-12	20.4555
SNRPA1	1.05328	10.3667	8.18151	1.35602e-13	7.42034e-12	20.4131
DTL	1.0907	8.74051	8.12313	1.88643e-13	1.00482e-11	20.0896
H2AFZ	1.2263	12.8018	8.00623	3.64482e-13	1.85275e-11	19.4445
PRKDC	1.14602	9.48698	8.00476	3.67507e-13	1.8587e-11	19.4364
CD248	-1.90287	9.84172	-7.94028	5.27713e-13	2.59045e-11	19.0821
TOP2A	1.59794	10.1605	7.92293	5.81543e-13	2.84077e-11	18.987
PTX3	-2.246	8.49425	-7.90882	6.29354e-13	3.05939e-11	18.9096
MAFB	1.80383	10.3668	7.87267	7.70291e-13	3.67319e-11	18.7118
COL8A1	-1.17813	8.25749	-7.80733	1.10896e-12	5.00232e-11	18.355
HOXC8	-1.34858	8.52478	-7.79462	1.19021e-12	5.32085e-11	18.2858
CHMP1B	-1.00548	9.6279	-7.78232	1.27454e-12	5.67257e-11	18.2188
MFAP5	-2.0026	8.04383	-7.771	1.3573e-12	5.96142e-11	18.1572
CPE	2.54919	9.79248	7.76817	1.37889e-12	6.00355e-11	18.1418
CITED2	-1.20507	8.25685	-7.75837	1.456e-12	6.28663e-11	18.0886
CKS2	1.6368	9.41172	7.74857	1.53743e-12	6.5794e-11	18.0353
LHPP	-1.01384	8.39604	-7.74448	1.57279e-12	6.70209e-11	18.013
SPP1	3.50886	11.7373	7.69823	2.0325e-12	8.37591e-11	17.7621
VASH1	1.06197	8.79345	7.68992	2.12826e-12	8.66357e-11	17.7171
ASPM	1.44138	8.8292	7.63706	2.85065e-12	1.13731e-10	17.4311
PLEKHA5	1.46356	9.43747	7.61848	3.15857e-12	1.22123e-10	17.3308
HEY1	1.81679	9.27534	7.61584	3.20479e-12	1.23383e-10	17.3166
PPP1R3C	-1.63512	9.47306	-7.6057	3.3891e-12	1.29044e-10	17.2619
AKR1C3	-1.77975	8.64854	-7.60039	3.4898e-12	1.31379e-10	17.2332
KIF2C	1.0089	8.75074	7.59499	3.5953e-12	1.34844e-10	17.2041
CCNB2	1.2477	9.69777	7.51396	5.61306e-12	1.98619e-10	16.7684
CSRP2	1.77796	10.0509	7.45678	7.67724e-12	2.65103e-10	16.4622
OLFML2B	2.16014	10.7965	7.4451	8.18346e-12	2.7969e-10	16.3997
IGFBP6	-1.90965	9.63167	-7.42638	9.06481e-12	3.07712e-10	16.2997
CPVL	1.38716	8.77811	7.41333	9.73371e-12	3.27389e-10	16.2301
IGF2BP3	1.07514	8.03966	7.41234	9.78659e-12	3.27389e-10	16.2248
PTBP2	1.167	8.57649	7.41108	9.85424e-12	3.27842e-10	16.2181
C10orf10	-1.44148	8.76522	-7.37442	1.20329e-11	3.95072e-10	16.0228
IGFBP2	-1.88649	8.72102	-7.37369	1.20813e-11	3.95367e-10	16.0189
LEF1	1.08892	8.50268	7.36998	1.23278e-11	4.00815e-10	15.9992
ZFP36	-1.55276	10.0135	-7.35343	1.34891e-11	4.35742e-10	15.9112
CAV2	-1.15166	8.24101	-7.34441	1.41666e-11	4.56155e-10	15.8633
BUB1B	1.02474	8.49581	7.30778	1.72835e-11	5.44268e-10	15.6689
IGFBP3	-1.85865	10.5681	-7.29572	1.84515e-11	5.75619e-10	15.605
DCBLD2	-1.15383	8.92839	-7.20888	2.95052e-11	8.7936e-10	15.1464
S100A4	2.26442	11.969	7.17521	3.53699e-11	1.03566e-09	14.9693
MYL9	-1.24095	8.66368	-7.17392	3.56165e-11	1.03984e-09	14.9625
MCM4	1.12006	9.63167	7.15876	3.86415e-11	1.11515e-09	14.8829
KLF9	-1.02634	9.97187	-7.14208	4.2265e-11	1.20582e-09	14.7954
KIF20A	1.1141	9.20921	7.13066	4.49379e-11	1.26105e-09	14.7355
ADAMTS1	-1.37657	8.76729	-7.13058	4.49565e-11	1.26105e-09	14.7351
HSPB6	-1.09501	7.94986	-7.12437	4.64798e-11	1.29651e-09	14.7025
RDH11	1.05883	9.5725	7.11832	4.80121e-11	1.33554e-09	14.6709
MMP9	3.45198	11.847	7.11246	4.95446e-11	1.37055e-09	14.6402
TRIM22	-1.14981	8.37433	-7.10129	5.25995e-11	1.443e-09	14.5818
WISP2	-1.02081	7.78774	-7.09719	5.37668e-11	1.46709e-09	14.5603
CHSY1	1.4779	9.44332	7.0918	5.53427e-11	1.5019e-09	14.5321
THBS1	-2.36551	10.4526	-7.08691	5.68091e-11	1.53753e-09	14.5066
RRAS	-1.25135	10.0848	-7.08536	5.72826e-11	1.54617e-09	14.4985
FADS3	-1.06177	8.93126	-7.08026	5.88673e-11	1.58042e-09	14.4718
CEBPZ	1.09001	9.51879	7.07771	5.96757e-11	1.59784e-09	14.4585
HERC5	1.49021	9.24196	7.03248	7.59802e-11	1.9866e-09	14.2227
DENND2A	1.12134	8.59449	6.97711	1.02024e-10	2.60631e-09	13.935
TYMS	1.22474	9.98868	6.97024	1.05816e-10	2.68389e-09	13.8994
AGPAT5	1.41445	8.55422	6.96011	1.11662e-10	2.80951e-09	13.847
RIN2	1.13991	9.19762	6.95914	1.12239e-10	2.81296e-09	13.8419
G0S2	-1.0108	7.678	-6.92734	1.32847e-10	3.22895e-09	13.6775
MAD2L1	1.30401	8.83522	6.91703	1.40298e-10	3.37728e-09	13.6242
GMNN	1.14829	8.01934	6.89891	1.5441e-10	3.68158e-09	13.5307
LRRC15	1.18738	8.84039	6.89534	1.57358e-10	3.74294e-09	13.5123
FSTL3	-1.15645	8.16154	-6.8748	1.75386e-10	4.07497e-09	13.4064
SLC14A1	-1.10562	7.38041	-6.87072	1.79205e-10	4.15406e-09	13.3854
AXL	-1.63861	9.98103	-6.86175	1.87885e-10	4.29561e-09	13.3393
IGFBP7	-1.26707	12.4593	-6.85068	1.99173e-10	4.5125e-09	13.2824
ITGA5	-1.20361	10.2198	-6.78239	2.8518e-10	6.34621e-09	12.9324
EPB41L3	1.50724	9.15873	6.77268	3.00067e-10	6.61865e-09	12.8827
CD9	1.25724	11.6324	6.75637	3.26825e-10	7.14591e-09	12.7995
TNFRSF21	1.19983	9.81534	6.74737	3.42592e-10	7.4419e-09	12.7535
MSX1	1.11041	9.59657	6.73919	3.5756e-10	7.73349e-09	12.7118
RPN2	1.31508	10.502	6.73383	3.67722e-10	7.91906e-09	12.6845
TST	-1.10468	9.98707	-6.70675	4.23566e-10	8.96741e-09	12.5467
ROR2	1.04496	8.48542	6.70257	4.32889e-10	9.08794e-09	12.5255
RNASE1	2.2101	10.5193	6.68562	4.7286e-10	9.73561e-09	12.4394
PHTF2	1.04168	8.14452	6.68538	4.73461e-10	9.73561e-09	12.4382
KPNA2	1.50979	8.41414	6.67403	5.02275e-10	1.03069e-08	12.3806
IL18	1.31214	11.5549	6.66856	5.16788e-10	1.05185e-08	12.3529
SNX10	1.5244	9.07974	6.66714	5.20607e-10	1.05748e-08	12.3457
TM4SF1	-1.68152	10.3053	-6.62679	6.41954e-10	1.28828e-08	12.1415
STC2	-1.76793	9.27972	-6.57937	8.20551e-10	1.61434e-08	11.9024
HAT1	1.06536	8.01394	6.52772	1.07099e-09	2.05457e-08	11.643
GPNMB	1.64061	10.5928	6.50942	1.17668e-09	2.24018e-08	11.5514
CYP1B1	-1.64176	9.11653	-6.49573	1.26239e-09	2.3807e-08	11.4829
UBE2V2	1.29496	9.49219	6.47804	1.38236e-09	2.58213e-08	11.3946
MCTS1	1.17002	8.40249	6.46233	1.49824e-09	2.73285e-08	11.3162
PGM1	-1.27958	10.8804	-6.45822	1.53002e-09	2.78575e-08	11.2958
LHFP	-1.2293	9.58151	-6.45036	1.59283e-09	2.88959e-08	11.2566
MFGE8	-1.29725	11.7536	-6.42228	1.83864e-09	3.29377e-08	11.1169
YES1	1.22182	8.44549	6.38341	2.24146e-09	3.87669e-08	10.9242
TYROBP	2.24912	10.3704	6.34953	2.66253e-09	4.51144e-08	10.7567
LIMA1	-1.07409	9.73891	-6.31267	3.20925e-09	5.33844e-08	10.5751
C1S	-1.08204	8.63557	-6.2896	3.60627e-09	5.9202e-08	10.4617
PRC1	1.17924	9.90253	6.25443	4.30597e-09	6.98866e-08	10.2892
CD55	1.09118	8.97289	6.23521	4.74301e-09	7.64838e-08	10.1953
DHRS3	-1.18275	9.20949	-6.23354	4.78311e-09	7.66822e-08	10.1871
CNTNAP1	-1.048	8.35042	-6.20492	5.52207e-09	8.66739e-08	10.0475
FAM98A	1.34394	8.85725	6.18799	6.01077e-09	9.37568e-08	9.96506
RBBP7	1.2637	9.17708	6.17228	6.50232e-09	1.00796e-07	9.88869
FXYD6	1.36915	8.89973	6.1715	6.5276e-09	1.01031e-07	9.88492
TM9SF2	1.13953	9.88701	6.15232	7.18393e-09	1.09898e-07	9.79184
CTGF	-1.60983	11.4251	-6.13551	7.81226e-09	1.18175e-07	9.71039
EFEMP2	-1.05654	10.5781	-6.11426	8.68406e-09	1.29408e-07	9.60763
FHL1	-1.22137	9.50972	-6.10997	8.87126e-09	1.31415e-07	9.58691
GLIPR1	-1.37904	9.35104	-6.1077	8.97197e-09	1.3232e-07	9.57595
LDHB	1.57859	10.2632	6.09318	9.64328e-09	1.40975e-07	9.50588
IFI44	1.33811	9.67712	6.08731	9.92817e-09	1.44088e-07	9.47761
PBK	1.07132	8.45906	6.0802	1.02847e-08	1.48616e-07	9.44335
MEF2C	1.36423	8.90522	6.07725	1.04364e-08	1.49964e-07	9.42913
TNFRSF11B	-1.48656	8.03378	-6.06619	1.10243e-08	1.57485e-07	9.37592
PTRF	-1.12134	12.1486	-6.06299	1.12003e-08	1.59544e-07	9.36055
CAV1	-1.21682	8.66423	-6.04648	1.21539e-08	1.69747e-07	9.28122
SOX18	1.26238	9.07587	5.99745	1.54795e-08	2.08911e-07	9.04647
CRYAB	-2.16203	9.95286	-5.95759	1.8828e-08	2.47758e-07	8.85646
PTGES3	1.49666	9.21993	5.94223	2.02998e-08	2.65381e-07	8.78345
HIST1H1C	1.4669	10.0834	5.9393	2.05933e-08	2.68168e-07	8.76953
CKS1B	1.05712	10.8799	5.91422	2.32799e-08	3.00032e-07	8.65059
HSD17B7	1.26871	10.1695	5.91002	2.3762e-08	3.05852e-07	8.63072
IMPA2	-1.05096	8.73623	-5.9021	2.46993e-08	3.1468e-07	8.5932
ARHGDIB	1.83425	11.2013	5.85935	3.04144e-08	3.76012e-07	8.3914
RPL7	1.50279	9.86454	5.83969	3.34596e-08	4.08118e-07	8.2989
CDK4	1.02539	10.8836	5.81483	3.77402e-08	4.55337e-07	8.18223
PSMD14	1.06824	9.71336	5.81003	3.86267e-08	4.63798e-07	8.15973
NPTX2	1.87217	9.13915	5.80726	3.91471e-08	4.69484e-07	8.14677
GPX7	1.04257	9.77763	5.80388	3.97927e-08	4.75123e-07	8.13092
MTDH	1.1826	9.29954	5.77596	4.55316e-08	5.35156e-07	8.00039
MLLT11	1.32927	10.3791	5.76517	4.79602e-08	5.58457e-07	7.95005
FGFR3	1.08464	8.40993	5.76117	4.88922e-08	5.67331e-07	7.93141
MMP13	2.04168	9.76651	5.72074	5.93721e-08	6.74095e-07	7.74333
CYR61	-1.33346	9.91799	-5.69091	6.84801e-08	7.67069e-07	7.60516
HDAC2	1.11261	9.80541	5.69062	6.85749e-08	7.67272e-07	7.60382
TRIB3	-1.31571	9.06819	-5.68566	7.02211e-08	7.82196e-07	7.58085
PLVAP	1.74827	10.2953	5.67147	7.51401e-08	8.3144e-07	7.51532
OSBPL8	1.0536	8.12317	5.6656	7.72735e-08	8.50348e-07	7.48823
NDN	-1.21571	8.68814	-5.58946	1.10916e-07	1.15941e-06	7.13855
NES	1.38757	9.15613	5.54588	1.36238e-07	1.39783e-06	6.93972
EFNA1	1.0871	8.84514	5.5208	1.53286e-07	1.55208e-06	6.82575
PRKCDBP	-1.01681	10.2712	-5.49871	1.70009e-07	1.70588e-06	6.72568
HIST1H2BK	1.09183	11.5281	5.49356	1.74154e-07	1.74223e-06	6.7024
GJA1	1.9591	10.8096	5.44731	2.16134e-07	2.10541e-06	6.49377
C1QA	1.99795	10.4046	5.43295	2.31067e-07	2.2292e-06	6.42924
COX7B	1.11405	9.71	5.42854	2.35849e-07	2.27095e-06	6.40946
MVP	-1.01863	9.79945	-5.42521	2.39523e-07	2.30412e-06	6.39454
LAPTM5	1.50634	9.89686	5.42262	2.42425e-07	2.3231e-06	6.38291
CSF1R	1.78518	10.4574	5.38232	2.92195e-07	2.73462e-06	6.20263
C1QB	1.83524	9.98926	5.28175	4.63915e-07	4.12579e-06	5.75667
ACTR3	1.27382	8.82526	5.27403	4.8058e-07	4.25511e-06	5.72264
CXADR	1.04734	8.07484	5.24847	5.39983e-07	4.68173e-06	5.6103
COL5A2	1.53501	12.3864	5.22404	6.0341e-07	5.16016e-06	5.50327
PALM	-1.04714	8.71637	-5.21835	6.1918e-07	5.29051e-06	5.47841
FOSB	-1.53012	8.4192	-5.20524	6.57088e-07	5.59531e-06	5.42116
GPR116	1.04293	8.8366	5.19141	6.99528e-07	5.88168e-06	5.36087
ANPEP	-1.20766	8.96393	-5.16492	7.88399e-07	6.53021e-06	5.24569
PENK	-1.21236	7.65242	-5.15755	8.15006e-07	6.69373e-06	5.21373
ALPL	2.00294	11.6123	5.15745	8.15382e-07	6.69373e-06	5.21328
IBSP	2.10099	9.59796	5.15071	8.40509e-07	6.88214e-06	5.18406
EDNRA	1.0796	8.82789	5.10988	1.00956e-06	8.08133e-06	5.00766
MXRA5	1.69367	10.9666	5.10763	1.01976e-06	8.15644e-06	4.99799
NUCB2	1.12796	8.8985	5.04687	1.33714e-06	1.0388e-05	4.73734
ADM	-1.48022	10.6589	-5.04445	1.35158e-06	1.0492e-05	4.72701
CTSK	1.86081	11.9565	5.02553	1.46991e-06	1.12022e-05	4.64633
IFI16	1.04946	8.84188	5.00204	1.63087e-06	1.21605e-05	4.54645
A2M	1.58554	9.89086	4.96632	1.90889e-06	1.39632e-05	4.39521
ACTA2	-1.48805	11.4029	-4.9645	1.92424e-06	1.40652e-05	4.38752
HLA-DRA	1.92349	11.0297	4.9532	2.02221e-06	1.46636e-05	4.33982
HS3ST3A1	1.0871	8.83948	4.89526	2.60527e-06	1.82557e-05	4.09659
SEPP1	1.3198	10.1815	4.86613	2.95718e-06	2.0437e-05	3.97503
CA12	-1.18545	8.67254	-4.8446	3.24634e-06	2.20549e-05	3.88555
GIMAP4	1.29491	9.18987	4.73027	5.304e-06	3.37877e-05	3.41512
PTMA	1.26586	9.20679	4.73004	5.30912e-06	3.37988e-05	3.4142
MT2A	-1.11873	12.4663	-4.70307	5.95423e-06	3.74533e-05	3.30443
HLA-DMB	1.38465	9.98626	4.62071	8.42889e-06	5.00634e-05	2.97201
ZFP36L1	1.03358	8.39952	4.61172	8.75232e-06	5.16475e-05	2.93602
CKB	1.31526	10.6302	4.56236	1.07554e-05	6.13699e-05	2.73915
VWF	1.40771	9.60305	4.47837	1.52197e-05	8.36499e-05	2.40785
ZNF14	1.20306	10.5048	4.47276	1.55745e-05	8.52257e-05	2.38588
MMP11	1.07845	8.87061	4.423	1.90887e-05	0.000101462	2.19197
MX1	1.44265	10.525	4.39003	2.18249e-05	0.000114247	2.0644
CA2	1.57567	9.83771	4.38615	2.21711e-05	0.000115697	2.04942
SATB2	1.15623	9.65541	4.29192	3.23837e-05	0.00016062	1.68907
CLEC11A	1.14845	10.2878	4.28681	3.30507e-05	0.000163442	1.6697
SCRG1	-1.38564	8.22129	-4.27736	3.43188e-05	0.000168549	1.63393
DLX5	1.03662	9.68249	4.23914	3.99395e-05	0.000191457	1.48989
LCP1	1.26355	9.65247	4.22993	4.1421e-05	0.000197381	1.45532
LUM	1.45988	12.7835	4.21255	4.43614e-05	0.00020915	1.39024
STAB1	1.04326	9.43208	4.21158	4.45315e-05	0.000209755	1.38661
FCER1G	1.2304	9.71229	4.19725	4.71137e-05	0.000220878	1.33314
BAMBI	1.21797	10.9608	4.19618	4.73124e-05	0.000221407	1.32915
COL10A1	1.514	8.7445	4.19444	4.76377e-05	0.000222294	1.32265
RPS28	1.13325	12.0066	4.15541	5.55014e-05	0.000254483	1.17781
SPARCL1	1.16625	8.90857	4.12914	6.14809e-05	0.00027683	1.08088
CD14	1.24664	9.86271	4.12465	6.25615e-05	0.000280686	1.06438
MS4A6A	1.17119	9.23822	4.11985	6.37382e-05	0.000285326	1.04674
CCND1	-1.17006	10.7073	-4.08589	7.26876e-05	0.000318832	0.922375
SERPINA3	-1.13372	8.1621	-4.07685	7.5263e-05	0.000328128	0.889435
HLA-DPA1	1.40309	10.4238	4.01529	9.52791e-05	0.000404805	0.666507
EGR1	-1.03096	10.4459	-3.99206	0.00010408	0.000437554	0.583074
ASPN	1.59755	9.33742	3.97015	0.000113084	0.000470861	0.504758
MGP	1.39881	10.8352	3.95583	0.000119364	0.000493728	0.453761
ACP5	1.62514	10.1503	3.89091	0.000152254	0.000608119	0.224376
USP49	1.00384	9.5231	3.86276	0.000169046	0.000666203	0.125883
IER3	-1.21299	10.5789	-3.80957	0.000205701	0.000787419	-0.058683
OMD	1.25995	9.12294	3.78029	0.000228973	0.00086624	-0.159369
COL3A1	1.36912	11.6764	3.70423	0.000301657	0.00109449	-0.41797
DPT	1.08948	8.95308	3.67242	0.000338127	0.00120242	-0.524861
PCOLCE2	1.00632	9.46913	3.62679	0.000397773	0.00138675	-0.676839
ALOX5AP	1.063	9.37167	3.62231	0.000404133	0.00140716	-0.691668
HBB	1.89064	11.2708	3.48452	0.000653884	0.00213638	-1.14046
COMP	-1.46644	9.55459	-3.40496	0.000858017	0.00271732	-1.39294
APOE	1.30774	10.7863	3.38314	0.000923647	0.00289225	-1.46131
CDH15	1.04668	9.17269	3.34954	0.00103397	0.00318197	-1.56586
LYZ	1.07757	9.25811	2.91698	0.00410256	0.0105114	-2.83081

## Sheet: Table S2
Table S2 GO and KEGG enrichment results
ID	Analysis	Description	GeneRatio	BgRatio	pvalue	p.adjust	qvalue	geneID	Count
GO:0030198	BP	extracellular matrix organization	25/253	321/18870	1.59266e-12	2.24648e-09	1.71052e-09	GAS6/ABI3BP/IL6/ENG/PTX3/COL8A1/OLFML2B/CAV2/ADAMTS1/MMP9/CYP1B1/EFEMP2/TNFRSF11B/CAV1/MMP13/COL5A2/IBSP/CTSK/MMP11/LCP1/LUM/COL10A1/COL3A1/DPT/COMP	25
GO:0043062	BP	extracellular structure organization	25/253	322/18870	1.70645e-12	2.24648e-09	1.71052e-09	GAS6/ABI3BP/IL6/ENG/PTX3/COL8A1/OLFML2B/CAV2/ADAMTS1/MMP9/CYP1B1/EFEMP2/TNFRSF11B/CAV1/MMP13/COL5A2/IBSP/CTSK/MMP11/LCP1/LUM/COL10A1/COL3A1/DPT/COMP	25
GO:0045229	BP	external encapsulating structure organization	25/253	323/18870	1.82789e-12	2.24648e-09	1.71052e-09	GAS6/ABI3BP/IL6/ENG/PTX3/COL8A1/OLFML2B/CAV2/ADAMTS1/MMP9/CYP1B1/EFEMP2/TNFRSF11B/CAV1/MMP13/COL5A2/IBSP/CTSK/MMP11/LCP1/LUM/COL10A1/COL3A1/DPT/COMP	25
GO:0048771	BP	tissue remodeling	16/253	184/18870	3.85672e-09	3.55493e-06	2.70681e-06	NPR3/IL6/EPAS1/SPP1/AXL/IL18/SNX10/GPNMB/MEF2C/TNFRSF11B/CAV1/GJA1/CSF1R/EDNRA/CTSK/ACP5	16
GO:0001503	BP	ossification	24/253	444/18870	7.75685e-09	5.7199e-06	4.35527e-06	IL6/SPP1/LEF1/IGFBP3/CHSY1/FSTL3/ROR2/SNX10/DHRS3/MEF2C/FGFR3/MMP13/COL5A2/PENK/ALPL/IBSP/CTSK/SATB2/CLEC11A/DLX5/BAMBI/ASPN/MGP/COMP	24
GO:0060349	BP	bone morphogenesis	12/253	100/18870	9.61602e-09	5.90904e-06	4.49929e-06	CITED2/CHSY1/MSX1/DHRS3/MEF2C/FGFR3/MMP13/ALPL/DLX5/ACP5/COL3A1/COMP	12
GO:0071559	BP	response to transforming growth factor beta	19/253	293/18870	1.71437e-08	9.02985e-06	6.87554e-06	LTBP2/ZYX/ENG/CITED2/CAV2/THBS1/YES1/RBBP7/MEF2C/CAV1/HDAC2/PENK/MXRA5/CTSK/ACTA2/ZFP36L1/BAMBI/ASPN/COL3A1	19
GO:0060348	BP	bone development	16/253	215/18870	3.5558e-08	1.63878e-05	1.24781e-05	ENG/CITED2/CHSY1/MSX1/SNX10/TYROBP/DHRS3/MEF2C/FGFR3/MMP13/GJA1/ALPL/DLX5/ACP5/COL3A1/COMP	16
GO:0071560	BP	cellular response to transforming growth factor beta stimulus	18/253	287/18870	6.85077e-08	2.80653e-05	2.13696e-05	LTBP2/ZYX/ENG/CITED2/CAV2/THBS1/YES1/RBBP7/MEF2C/CAV1/HDAC2/PENK/CTSK/ACTA2/ZFP36L1/BAMBI/ASPN/COL3A1	18
GO:0048705	BP	skeletal system morphogenesis	16/253	230/18870	9.09055e-08	3.21548e-05	2.44834e-05	ARID5B/HOXC8/CITED2/CHSY1/MSX1/DHRS3/MEF2C/FGFR3/MMP13/ALPL/SATB2/DLX5/MGP/ACP5/COL3A1/COMP	16
GO:0016032	BP	viral process	22/253	432/18870	9.59323e-08	3.21548e-05	2.44834e-05	GAS6/WWP1/TOP2A/PTX3/CHMP1B/LEF1/ZFP36/CAV2/TRIM22/LRRC15/AXL/ITGA5/KPNA2/MCTS1/CD55/CAV1/CSF1R/CXADR/ANPEP/IFI16/MX1/APOE	22
GO:0031960	BP	response to corticosteroid	13/253	149/18870	1.10388e-07	3.39168e-05	2.5825e-05	IL6/AKR1C3/IGFBP2/ZFP36/KLF9/TYMS/IGFBP7/CYP1B1/FOSB/ALPL/ADM/A2M/ZFP36L1	13
GO:0051384	BP	response to glucocorticoid	12/253	127/18870	1.43006e-07	4.05588e-05	3.08824e-05	IL6/IGFBP2/ZFP36/KLF9/TYMS/IGFBP7/CYP1B1/FOSB/ALPL/ADM/A2M/ZFP36L1	12
GO:0097084	BP	vascular associated smooth muscle cell development	5/253	12/18870	3.05471e-07	8.04479e-05	6.12549e-05	ENG/EFEMP2/EDNRA/ADM/COMP	5
GO:0019058	BP	viral life cycle	18/253	321/18870	3.63521e-07	8.71445e-05	6.63539e-05	GAS6/WWP1/TOP2A/PTX3/CHMP1B/CAV2/TRIM22/LRRC15/AXL/ITGA5/KPNA2/CD55/CAV1/CXADR/ANPEP/IFI16/MX1/APOE	18
GO:0007596	BP	blood coagulation	15/253	224/18870	3.7817e-07	8.71445e-05	6.63539e-05	GAS6/CSRP1/IL6/SERPINE1/MYL9/THBS1/AXL/CD9/CAV1/VWF/FCER1G/COL3A1/HBB/COMP/APOE	15
GO:0050817	BP	coagulation	15/253	229/18870	5.01558e-07	0.000103296	7.86521e-05	GAS6/CSRP1/IL6/SERPINE1/MYL9/THBS1/AXL/CD9/CAV1/VWF/FCER1G/COL3A1/HBB/COMP/APOE	15
GO:0048545	BP	response to steroid hormone	18/253	330/18870	5.4447e-07	0.000103296	7.86521e-05	IL6/SPP1/AKR1C3/IGFBP2/ZFP36/KLF9/THBS1/TYMS/IGFBP7/CYP1B1/RBBP7/CAV1/PTGES3/FOSB/ALPL/ADM/A2M/ZFP36L1	18
GO:0048660	BP	regulation of smooth muscle cell proliferation	13/253	171/18870	5.471e-07	0.000103296	7.86521e-05	IL6/CNN1/DNMT1/PRKDC/IGFBP3/ADAMTS1/MMP9/THBS1/IL18/EFEMP2/MEF2C/GJA1/APOE	13
GO:0007599	BP	hemostasis	15/253	231/18870	5.60326e-07	0.000103296	7.86521e-05	GAS6/CSRP1/IL6/SERPINE1/MYL9/THBS1/AXL/CD9/CAV1/VWF/FCER1G/COL3A1/HBB/COMP/APOE	15
GO:0045785	BP	positive regulation of cell adhesion	22/253	482/18870	6.23282e-07	0.00010943	8.33229e-05	LIMS2/ABI3BP/CXCL12/IL6/FLOT2/COL8A1/CITED2/IGFBP2/LEF1/RRAS/RIN2/FSTL3/ITGA5/IL18/YES1/CD55/EFEMP2/CAV1/IBSP/HLA-DRA/HLA-DMB/HLA-DPA1	22
GO:0031214	BP	biomineral tissue development	13/253	175/18870	7.12501e-07	0.000114217	8.69675e-05	GAS6/SPP1/HEY1/ROR2/SNX10/MEF2C/FGFR3/MMP13/ALPL/IBSP/ASPN/MGP/COMP	13
GO:0048659	BP	smooth muscle cell proliferation	13/253	175/18870	7.12501e-07	0.000114217	8.69675e-05	IL6/CNN1/DNMT1/PRKDC/IGFBP3/ADAMTS1/MMP9/THBS1/IL18/EFEMP2/MEF2C/GJA1/APOE	13
GO:0048568	BP	embryonic organ development	21/253	453/18870	8.83212e-07	0.000135683	0.000103313	EFEMP1/ENG/EPAS1/STIL/MAFB/MFAP5/CITED2/VASH1/HEY1/LEF1/MSX1/MEF2C/SOX18/NES/EFNA1/EDNRA/ADM/A2M/ZFP36L1/SATB2/DLX5	21
GO:0007584	BP	response to nutrient	12/253	155/18870	1.23911e-06	0.000181155	0.000137935	GAS6/NQO1/SPP1/AKR1C3/IGFBP2/TYMS/STC2/CYP1B1/TNFRSF11B/PENK/ALPL/A2M	12
GO:0033002	BP	muscle cell proliferation	15/253	247/18870	1.30446e-06	0.000181155	0.000137935	IL6/CNN1/DNMT1/PRKDC/CITED2/CAV2/IGFBP3/ADAMTS1/MMP9/THBS1/IL18/EFEMP2/MEF2C/GJA1/APOE	15
GO:0046718	BP	viral entry into host cell	12/253	156/18870	1.3266e-06	0.000181155	0.000137935	GAS6/WWP1/PTX3/CAV2/TRIM22/LRRC15/AXL/ITGA5/CD55/CAV1/CXADR/ANPEP	12
GO:0044000	BP	movement in host	13/253	188/18870	1.60138e-06	0.000210867	0.000160559	GAS6/WWP1/PTX3/CHMP1B/CAV2/TRIM22/LRRC15/AXL/ITGA5/CD55/CAV1/CXADR/ANPEP	13
GO:0001570	BP	vasculogenesis	9/253	83/18870	1.68244e-06	0.000212894	0.000162102	ENG/CITED2/HEY1/RRAS/RIN2/CAV1/SOX18/ADM/ZFP36L1	9
GO:0050867	BP	positive regulation of cell activation	19/253	396/18870	1.79995e-06	0.000212894	0.000162102	GAS6/IRS2/IL6/FLOT2/PRKDC/IGFBP2/LEF1/THBS1/AXL/IL18/YES1/TYROBP/CD55/MEF2C/CAV1/ACTA2/HLA-DRA/HLA-DMB/HLA-DPA1	19
GO:0030168	BP	platelet activation	11/253	133/18870	1.80996e-06	0.000212894	0.000162102	CSRP1/IL6/MYL9/AXL/CD9/VWF/FCER1G/COL3A1/HBB/COMP/APOE	11
GO:0097305	BP	response to alcohol	15/253	254/18870	1.84774e-06	0.000212894	0.000162102	RGS4/NQO1/AKR1C3/KLF9/TYMS/IGFBP7/CYP1B1/CDK4/PSMD14/HDAC2/FOSB/PENK/CTSK/A2M/CD14	15
GO:0044409	BP	entry into host	12/253	163/18870	2.10805e-06	0.000229792	0.000174969	GAS6/WWP1/PTX3/CAV2/TRIM22/LRRC15/AXL/ITGA5/CD55/CAV1/CXADR/ANPEP	12
GO:0031100	BP	animal organ regeneration	8/253	64/18870	2.16418e-06	0.000229792	0.000174969	GAS6/CXCL12/IL6/TYMS/AXL/ADM/LCP1/CCND1	8
GO:0050673	BP	epithelial cell proliferation	21/253	480/18870	2.21817e-06	0.000229792	0.000174969	LIMS2/IGFBP4/CXCL12/IRS2/IL6/FST/PRKDC/COL8A1/VASH1/ZFP36/CAV2/IGFBP3/KLF9/THBS1/MEF2C/CAV1/CDK4/ZFP36L1/DLX5/CCND1/APOE	21
GO:0032905	BP	transforming growth factor beta1 production	5/253	17/18870	2.25909e-06	0.000229792	0.000174969	LAPTM4B/THBS1/TYROBP/LUM/COL3A1	5
GO:0050878	BP	regulation of body fluid levels	18/253	365/18870	2.30602e-06	0.000229792	0.000174969	NPR3/GAS6/CSRP1/IL6/SERPINE1/MYL9/THBS1/AXL/CD9/CAV1/ADM/VWF/FCER1G/CCND1/COL3A1/HBB/COMP/APOE	18
GO:0030199	BP	collagen fibril organization	8/253	65/18870	2.4396e-06	0.000233368	0.000177692	CYP1B1/EFEMP2/COL5A2/MMP11/LUM/COL3A1/DPT/COMP	8
GO:0051251	BP	positive regulation of lymphocyte activation	17/253	330/18870	2.4685e-06	0.000233368	0.000177692	GAS6/IRS2/IL6/FLOT2/PRKDC/IGFBP2/LEF1/AXL/IL18/YES1/TYROBP/CD55/MEF2C/CAV1/HLA-DRA/HLA-DMB/HLA-DPA1	17
GO:0007178	BP	transmembrane receptor protein serine/threonine kinase signaling pathway	19/253	410/18870	2.99285e-06	0.000275866	0.000210051	LTBP2/GAS6/ZYX/ENG/FST/CITED2/LEF1/CAV2/THBS1/FSTL3/MSX1/RBBP7/HDAC2/DLX5/BAMBI/EGR1/ASPN/COL3A1/COMP	19
GO:0030336	BP	negative regulation of cell migration	18/253	373/18870	3.12599e-06	0.00028111	0.000214044	CXCL12/ENG/SERPINE1/DUSP1/CITED2/VASH1/IGFBP3/THBS1/RRAS/CYP1B1/RBBP7/MEF2C/ARHGDIB/HDAC2/OSBPL8/GJA1/COL3A1/APOE	18
GO:0002696	BP	positive regulation of leukocyte activation	18/253	380/18870	4.05041e-06	0.000355568	0.000270738	GAS6/IRS2/IL6/FLOT2/PRKDC/IGFBP2/LEF1/THBS1/AXL/IL18/YES1/TYROBP/CD55/MEF2C/CAV1/HLA-DRA/HLA-DMB/HLA-DPA1	18
GO:1901654	BP	response to ketone	13/253	208/18870	4.90361e-06	0.000420456	0.000320145	GAS6/NQO1/SPP1/AKR1C3/KLF9/THBS1/TYMS/IGFBP7/CYP1B1/CAV1/CDK4/FOSB/A2M	13
GO:2000146	BP	negative regulation of cell motility	18/253	388/18870	5.40368e-06	0.000452804	0.000344775	CXCL12/ENG/SERPINE1/DUSP1/CITED2/VASH1/IGFBP3/THBS1/RRAS/CYP1B1/RBBP7/MEF2C/ARHGDIB/HDAC2/OSBPL8/GJA1/COL3A1/APOE	18
GO:0051701	BP	biological process involved in interaction with host	13/253	211/18870	5.73266e-06	0.000469696	0.000357638	GAS6/WWP1/PTX3/CHMP1B/CAV2/TRIM22/LRRC15/AXL/ITGA5/CD55/CAV1/CXADR/ANPEP	13
GO:0030282	BP	bone mineralization	10/253	123/18870	6.25301e-06	0.000501193	0.00038162	ROR2/SNX10/MEF2C/FGFR3/MMP13/ALPL/IBSP/ASPN/MGP/COMP	10
GO:0061448	BP	connective tissue development	15/253	285/18870	7.5351e-06	0.000591104	0.000450081	EFEMP1/ARID5B/CHSY1/TYMS/MSX1/MEF2C/FGFR3/MMP13/CTSK/ACTA2/SATB2/EGR1/MGP/COL3A1/COMP	15
GO:0044403	BP	biological process involved in symbiotic interaction	16/253	322/18870	7.73554e-06	0.000594186	0.000452427	GAS6/WWP1/PTX3/CHMP1B/LEF1/CAV2/TRIM22/LRRC15/AXL/ITGA5/CD55/CAV1/CSF1R/CXADR/ANPEP/APOE	16
GO:0051145	BP	smooth muscle cell differentiation	8/253	76/18870	8.02777e-06	0.000604049	0.000459937	ENG/DNMT1/HEY1/EFEMP2/MEF2C/EDNRA/ADM/COMP	8
GO:0007565	BP	female pregnancy	12/253	186/18870	8.25341e-06	0.000608607	0.000463407	PSG5/CITED2/SPP1/IGFBP2/MMP9/IGFBP7/ITGA5/STC2/ARHGDIB/GJA1/FOSB/ADM	12
GO:0042476	BP	odontogenesis	10/253	132/18870	1.17075e-05	0.000835622	0.000636262	FST/SERPINE1/LEF1/MSX1/SNX10/TNFRSF11B/HDAC2/ALPL/ADM/ASPN	10
GO:0048844	BP	artery morphogenesis	8/253	80/18870	1.17853e-05	0.000835622	0.000636262	ENG/CITED2/HEY1/EFEMP2/EDNRA/COL3A1/COMP/APOE	8
GO:0055001	BP	muscle cell development	12/253	195/18870	1.33108e-05	0.000925978	0.000705061	CSRP1/RGS4/ENG/CSRP2/CAV2/MYL9/CNTNAP1/EFEMP2/CXADR/EDNRA/ADM/COMP	12
GO:0035886	BP	vascular associated smooth muscle cell differentiation	6/253	40/18870	1.43394e-05	0.000979063	0.000745482	ENG/DNMT1/EFEMP2/EDNRA/ADM/COMP	6
GO:0060350	BP	endochondral bone morphogenesis	7/253	61/18870	1.68731e-05	0.0011276	0.000858579	MEF2C/FGFR3/MMP13/ALPL/DLX5/COL3A1/COMP	7
GO:0040013	BP	negative regulation of locomotion	18/253	423/18870	1.74323e-05	0.0011276	0.000858579	CXCL12/ENG/SERPINE1/DUSP1/CITED2/VASH1/IGFBP3/THBS1/RRAS/CYP1B1/RBBP7/MEF2C/ARHGDIB/HDAC2/OSBPL8/GJA1/COL3A1/APOE	18
GO:0042060	BP	wound healing	18/253	423/18870	1.74323e-05	0.0011276	0.000858579	GAS6/CSRP1/IL6/SERPINE1/CHMP1B/DCBLD2/MYL9/THBS1/AXL/ITGA5/CD9/CAV1/VWF/FCER1G/COL3A1/HBB/COMP/APOE	18
GO:0032496	BP	response to lipopolysaccharide	16/253	348/18870	2.02425e-05	0.0012868	0.000979798	IL6/NQO1/SERPINE1/ZFP36/MMP9/AXL/CD55/MEF2C/CDK4/MTDH/HDAC2/PENK/ALPL/ADM/CD14/ACP5	16
GO:0044772	BP	mitotic cell cycle phase transition	19/253	470/18870	2.07147e-05	0.00128826	0.000980914	TPD52L1/CDC20/DUSP1/STIL/DTL/PRKDC/CKS2/CCNB2/BUB1B/ADAMTS1/MAD2L1/GPNMB/FHL1/CKS1B/CDK4/NES/ZFP36L1/CCND1/IER3	19
GO:0045765	BP	regulation of angiogenesis	16/253	349/18870	2.09644e-05	0.00128826	0.000980914	IL6/ENG/ADM2/SERPINE1/VASH1/ADAMTS1/HSPB6/THBS1/RRAS/ITGA5/GPNMB/CYP1B1/MTDH/EFNA1/ADM/STAB1	16
GO:0043434	BP	response to peptide hormone	18/253	430/18870	2.1681e-05	0.00131046	0.000997812	CXCL12/IRS2/STAT4/PRKDC/CAV2/STC2/CYP1B1/CAV1/TRIB3/OSBPL8/ALPL/EDNRA/ADM/CTSK/ZFP36L1/CA2/EGR1/COL3A1	18
GO:0044703	BP	multi-organism reproductive process	12/253	206/18870	2.30164e-05	0.0013443	0.00102358	PSG5/CITED2/SPP1/IGFBP2/MMP9/IGFBP7/ITGA5/STC2/ARHGDIB/GJA1/FOSB/ADM	12
GO:0060537	BP	muscle tissue development	18/253	433/18870	2.3769e-05	0.0013443	0.00102358	CSRP1/RGS4/ENG/CITED2/HEY1/CSRP2/LEF1/CAV2/MSX1/CNTNAP1/EFEMP2/MEF2C/CAV1/GJA1/CXADR/EDNRA/EGR1/COL3A1	18
GO:0051216	BP	cartilage development	12/253	207/18870	2.41465e-05	0.0013443	0.00102358	EFEMP1/CHSY1/TYMS/MSX1/MEF2C/FGFR3/MMP13/CTSK/SATB2/MGP/COL3A1/COMP	12
GO:0007517	BP	muscle organ development	16/253	354/18870	2.49279e-05	0.0013443	0.00102358	ENG/TAGLN/ARID5B/CITED2/LEF1/CAV2/MSX1/CNTNAP1/EFEMP2/FHL1/MEF2C/CAV1/CRYAB/EDNRA/EGR1/COL3A1	16
GO:1901342	BP	regulation of vasculature development	16/253	354/18870	2.49279e-05	0.0013443	0.00102358	IL6/ENG/ADM2/SERPINE1/VASH1/ADAMTS1/HSPB6/THBS1/RRAS/ITGA5/GPNMB/CYP1B1/MTDH/EFNA1/ADM/STAB1	16
GO:1904019	BP	epithelial cell apoptotic process	10/253	144/18870	2.50253e-05	0.0013443	0.00102358	GAS6/IL6/SERPINE1/CD248/AKR1C3/LEF1/ZFP36/THBS1/EDNRA/ZFP36L1	10
GO:0045453	BP	bone resorption	7/253	65/18870	2.57272e-05	0.0013443	0.00102358	IL6/SPP1/SNX10/TNFRSF11B/CSF1R/CTSK/ACP5	7
GO:0001894	BP	tissue homeostasis	14/253	279/18870	2.58526e-05	0.0013443	0.00102358	IL6/SPP1/SNX10/TNFRSF11B/GJA1/CSF1R/CXADR/ALPL/CTSK/SERPINA3/ACP5/COL3A1/COMP/LYZ	14
GO:0060249	BP	anatomical structure homeostasis	14/253	279/18870	2.58526e-05	0.0013443	0.00102358	IL6/SPP1/SNX10/TNFRSF11B/GJA1/CSF1R/CXADR/ALPL/CTSK/SERPINA3/ACP5/COL3A1/COMP/LYZ	14
GO:0046849	BP	bone remodeling	8/253	89/18870	2.58869e-05	0.0013443	0.00102358	IL6/SPP1/SNX10/TNFRSF11B/GJA1/CSF1R/CTSK/ACP5	8
GO:0032908	BP	regulation of transforming growth factor beta1 production	4/253	14/18870	2.84187e-05	0.00145527	0.00110808	LAPTM4B/THBS1/TYROBP/LUM	4
GO:0045926	BP	negative regulation of growth	13/253	247/18870	3.06994e-05	0.00155053	0.00118061	PPT1/RGS4/CITED2/SPP1/DCBLD2/MSX1/STC2/RBBP7/FHL1/CRYAB/FGFR3/GJA1/MT2A	13
GO:0044706	BP	multi-multicellular organism process	12/253	216/18870	3.66934e-05	0.00182823	0.00139205	PSG5/CITED2/SPP1/IGFBP2/MMP9/IGFBP7/ITGA5/STC2/ARHGDIB/GJA1/FOSB/ADM	12
GO:0002237	BP	response to molecule of bacterial origin	16/253	369/18870	4.10945e-05	0.00202021	0.00153823	IL6/NQO1/SERPINE1/ZFP36/MMP9/AXL/CD55/MEF2C/CDK4/MTDH/HDAC2/PENK/ALPL/ADM/CD14/ACP5	16
GO:0042698	BP	ovulation cycle	7/253	71/18870	4.59035e-05	0.00222692	0.00169563	PTX3/ADAMTS1/AXL/CYP1B1/A2M/CA12/EGR1	7
GO:2001212	BP	regulation of vasculogenesis	4/253	16/18870	5.05896e-05	0.00242239	0.00184446	HEY1/RRAS/RIN2/ADM	4
GO:0060325	BP	face morphogenesis	5/253	31/18870	5.3208e-05	0.0025151	0.00191506	ARID5B/LEF1/RRAS/MSX1/DLX5	5
GO:0042692	BP	muscle cell differentiation	17/253	419/18870	5.42541e-05	0.00253208	0.00192799	CSRP1/RGS4/ENG/DNMT1/HEY1/CSRP2/CAV2/MYL9/CD9/MSX1/CNTNAP1/EFEMP2/MEF2C/CXADR/EDNRA/ADM/COMP	17
GO:0001958	BP	endochondral ossification	5/253	32/18870	6.23755e-05	0.00283924	0.00216187	MEF2C/FGFR3/MMP13/ALPL/DLX5	5
GO:0036075	BP	replacement ossification	5/253	32/18870	6.23755e-05	0.00283924	0.00216187	MEF2C/FGFR3/MMP13/ALPL/DLX5	5
GO:0060324	BP	face development	6/253	52/18870	6.64934e-05	0.00298977	0.00227648	ARID5B/LEF1/RRAS/MSX1/EDNRA/DLX5	6
GO:1901991	BP	negative regulation of mitotic cell cycle phase transition	11/253	196/18870	7.06529e-05	0.00313852	0.00238974	CDC20/DUSP1/DTL/PRKDC/BUB1B/MAD2L1/GPNMB/FHL1/ZFP36L1/CCND1/IER3	11
GO:0002573	BP	myeloid leukocyte differentiation	12/253	235/18870	8.27776e-05	0.00363334	0.00276651	MAFB/CITED2/LEF1/MMP9/FSTL3/ROR2/SNX10/TYROBP/TNFRSF11B/CSF1R/IFI16/ZFP36L1	12
GO:0048144	BP	fibroblast proliferation	8/253	107/18870	9.71428e-05	0.00421371	0.00320842	GAS6/CD248/CKS2/CAV1/PTGES3/CKS1B/CDK4/COL3A1	8
GO:0031589	BP	cell-substrate adhesion	15/253	356/18870	9.84241e-05	0.00421965	0.00321294	LIMS2/GAS6/ABI3BP/ZYX/SERPINE1/COL8A1/THBS1/RRAS/RIN2/AXL/ITGA5/EFEMP2/EFNA1/VWF/COL3A1	15
GO:0042445	BP	hormone metabolic process	12/253	241/18870	0.000105143	0.0044559	0.00339283	PNPLA2/CPE/SPP1/AKR1C3/RDH11/STC2/CYP1B1/DHRS3/HSD17B7/ADM/CTSK/EGR1	12
GO:0051897	BP	positive regulation of phosphatidylinositol 3-kinase/protein kinase B signal transduction	10/253	171/18870	0.000107208	0.00449178	0.00342015	GAS6/ENG/AKR1C3/THBS1/AXL/ROR2/IL18/MTDH/OSBPL8/CSF1R	10
GO:0060840	BP	artery development	8/253	111/18870	0.000125683	0.00512334	0.00390103	ENG/CITED2/HEY1/EFEMP2/EDNRA/COL3A1/COMP/APOE	8
GO:0022407	BP	regulation of cell-cell adhesion	18/253	493/18870	0.000125706	0.00512334	0.00390103	CXCL12/IL6/FLOT2/CITED2/IGFBP2/LEF1/FSTL3/CD9/TNFRSF21/IL18/GPNMB/YES1/CD55/CAV1/LAPTM5/HLA-DRA/HLA-DMB/HLA-DPA1	18
GO:0002504	BP	antigen processing and presentation of peptide or polysaccharide antigen via MHC class II	5/253	37/18870	0.00012784	0.00512334	0.00390103	THBS1/HLA-DRA/HLA-DMB/FCER1G/HLA-DPA1	5
GO:0060323	BP	head morphogenesis	5/253	37/18870	0.00012784	0.00512334	0.00390103	ARID5B/LEF1/RRAS/MSX1/DLX5	5
GO:0050678	BP	regulation of epithelial cell proliferation	16/253	407/18870	0.000129529	0.00513519	0.00391005	LIMS2/CXCL12/IRS2/PRKDC/VASH1/ZFP36/CAV2/KLF9/THBS1/MEF2C/CAV1/CDK4/ZFP36L1/DLX5/CCND1/APOE	16
GO:0031667	BP	response to nutrient levels	18/253	495/18870	0.000132197	0.00518523	0.00394816	GAS6/NQO1/SPP1/AKR1C3/IGFBP2/ZFP36/CHSY1/TYMS/STC2/CYP1B1/TNFRSF11B/PENK/ALPL/ADM/CTSK/IFI16/A2M/APOE	18
GO:0051896	BP	regulation of phosphatidylinositol 3-kinase/protein kinase B signal transduction	12/253	248/18870	0.000137628	0.00533778	0.00406431	GAS6/ENG/PHLDA3/AKR1C3/THBS1/RRAS/AXL/ROR2/IL18/MTDH/OSBPL8/CSF1R	12
GO:0001667	BP	ameboidal-type cell migration	18/253	497/18870	0.000138982	0.00533778	0.00406431	TNS1/IRS2/ARID5B/CD248/VASH1/MMP9/THBS1/RRAS/RIN2/CYP1B1/MEF2C/SOX18/ARHGDIB/EFNA1/GJA1/EDNRA/ACTA2/APOE	18
GO:0060485	BP	mesenchyme development	14/253	327/18870	0.000142022	0.00535591	0.00407811	IL6/ENG/CITED2/HEY1/LEF1/S100A4/MSX1/MEF2C/HDAC2/EFNA1/EDNRA/ACTA2/ZFP36L1/BAMBI	14
GO:1904035	BP	regulation of epithelial cell apoptotic process	8/253	113/18870	0.000142359	0.00535591	0.00407811	GAS6/IL6/SERPINE1/CD248/AKR1C3/ZFP36/THBS1/ZFP36L1	8
GO:0001837	BP	epithelial to mesenchymal transition	10/253	178/18870	0.00014918	0.00551334	0.00419798	IL6/ENG/HEY1/LEF1/S100A4/MSX1/HDAC2/EFNA1/EDNRA/BAMBI	10
GO:0007566	BP	embryo implantation	6/253	60/18870	0.000149534	0.00551334	0.00419798	SPP1/MMP9/IGFBP7/STC2/ARHGDIB/GJA1	6
GO:0043491	BP	phosphatidylinositol 3-kinase/protein kinase B signal transduction	13/253	290/18870	0.000156221	0.00568929	0.00433196	GAS6/ENG/PHLDA3/AKR1C3/THBS1/RRAS/AXL/ROR2/IL18/MTDH/OSBPL8/CSF1R/ZFP36L1	13
GO:0051347	BP	positive regulation of transferase activity	16/253	414/18870	0.000157393	0.00568929	0.00433196	GAS6/TPD52L1/CDC20/THBS1/AXL/ROR2/IL18/PTGES3/FGFR3/TRIB3/OSBPL8/EFNA1/CSF1R/CCND1/EGR1/APOE	16
GO:0022617	BP	extracellular matrix disassembly	6/253	62/18870	0.000179564	0.00634408	0.00483053	IL6/MMP9/MMP13/CTSK/MMP11/LCP1	6
GO:0007159	BP	leukocyte cell-cell adhesion	16/253	419/18870	0.00018037	0.00634408	0.00483053	CXCL12/IL6/FLOT2/IGFBP2/LEF1/ITGA5/TNFRSF21/IL18/GPNMB/YES1/CD55/CAV1/LAPTM5/HLA-DRA/HLA-DMB/HLA-DPA1	16
GO:0001892	BP	embryonic placenta development	7/253	88/18870	0.00018067	0.00634408	0.00483053	EPAS1/CITED2/VASH1/HEY1/LEF1/ADM/ZFP36L1	7
GO:0048562	BP	embryonic organ morphogenesis	13/253	295/18870	0.00018479	0.00642754	0.00489408	EFEMP1/ENG/STIL/MAFB/MFAP5/CITED2/MSX1/MEF2C/SOX18/EFNA1/EDNRA/SATB2/DLX5	13
GO:0032570	BP	response to progesterone	5/253	40/18870	0.000186766	0.00643557	0.0049002	THBS1/TYMS/CYP1B1/CAV1/FOSB	5
GO:0048511	BP	rhythmic process	13/253	296/18870	0.000191012	0.00652095	0.0049652	DTL/PRKDC/TOP2A/PTX3/KLF9/ADAMTS1/TYMS/AXL/CYP1B1/HDAC2/A2M/CA12/EGR1	13
GO:0002931	BP	response to ischemia	6/253	63/18870	0.000196264	0.00663875	0.0050549	NPR3/NQO1/MEF2C/CAV1/CSF1R/EGR1	6
GO:0042063	BP	gliogenesis	14/253	338/18870	0.000200018	0.00669186	0.00509534	IL6/WASF3/LEF1/RRAS/CD9/TNFRSF21/ROR2/CNTNAP1/HDAC2/NDN/C1QA/CSF1R/PENK/COL3A1	14
GO:0045766	BP	positive regulation of angiogenesis	10/253	185/18870	0.000204236	0.00669186	0.00509534	ENG/ADM2/SERPINE1/HSPB6/THBS1/RRAS/ITGA5/CYP1B1/MTDH/ADM	10
GO:1904018	BP	positive regulation of vasculature development	10/253	185/18870	0.000204236	0.00669186	0.00509534	ENG/ADM2/SERPINE1/HSPB6/THBS1/RRAS/ITGA5/CYP1B1/MTDH/ADM	10
GO:0001890	BP	placenta development	9/253	151/18870	0.000205094	0.00669186	0.00509534	EPAS1/CITED2/SPP1/VASH1/HEY1/LEF1/STC2/ADM/ZFP36L1	9
GO:1903037	BP	regulation of leukocyte cell-cell adhesion	15/253	382/18870	0.000212526	0.00678098	0.0051632	CXCL12/IL6/FLOT2/IGFBP2/LEF1/TNFRSF21/IL18/GPNMB/YES1/CD55/CAV1/LAPTM5/HLA-DRA/HLA-DMB/HLA-DPA1	15
GO:0032640	BP	tumor necrosis factor production	10/253	186/18870	0.000213343	0.00678098	0.0051632	GAS6/IL6/ZFP36/THBS1/AXL/GPNMB/TYROBP/HDAC2/CD14/ACP5	10
GO:0032680	BP	regulation of tumor necrosis factor production	10/253	186/18870	0.000213343	0.00678098	0.0051632	GAS6/IL6/ZFP36/THBS1/AXL/GPNMB/TYROBP/HDAC2/CD14/ACP5	10
GO:0045471	BP	response to ethanol	8/253	121/18870	0.00022837	0.00709465	0.00540203	RGS4/NQO1/TYMS/PSMD14/HDAC2/PENK/CTSK/CD14	8
GO:0071887	BP	leukocyte apoptotic process	8/253	121/18870	0.00022837	0.00709465	0.00540203	GAS6/CXCL12/IRS2/IL6/AXL/TNFRSF21/MEF2C/EFNA1	8
GO:0048762	BP	mesenchymal cell differentiation	12/253	262/18870	0.000228984	0.00709465	0.00540203	IL6/ENG/CITED2/HEY1/LEF1/S100A4/MSX1/MEF2C/HDAC2/EFNA1/EDNRA/BAMBI	12
GO:0043410	BP	positive regulation of MAPK cascade	17/253	474/18870	0.000238649	0.0073325	0.00558313	IGFBP4/GAS6/AVPI1/TPD52L1/IL6/IGFBP6/CAV2/IGFBP3/THBS1/GPNMB/MEF2C/FGFR3/EFNA1/LAPTM5/CSF1R/ACTA2/APOE	17
GO:0030099	BP	myeloid cell differentiation	16/253	430/18870	0.000241431	0.00735667	0.00560154	EPAS1/PRKDC/MAFB/CITED2/LEF1/ZFP36/MMP9/FSTL3/ROR2/SNX10/TYROBP/MEF2C/TNFRSF11B/CSF1R/IFI16/ZFP36L1	16
GO:0003007	BP	heart morphogenesis	12/253	264/18870	0.000245519	0.00741992	0.0056497	ENG/STIL/CPE/CITED2/HEY1/ADAMTS1/MSX1/DHRS3/MEF2C/SOX18/EFNA1/EDNRA	12
GO:0042475	BP	odontogenesis of dentin-containing tooth	7/253	93/18870	0.000254765	0.00753551	0.00573772	FST/SERPINE1/LEF1/MSX1/TNFRSF11B/HDAC2/ADM	7
GO:1904705	BP	regulation of vascular associated smooth muscle cell proliferation	7/253	93/18870	0.000254765	0.00753551	0.00573772	CNN1/DNMT1/ADAMTS1/MMP9/EFEMP2/MEF2C/GJA1	7
GO:0002286	BP	T cell activation involved in immune response	8/253	123/18870	0.000255476	0.00753551	0.00573772	STAT4/IL6/LEF1/IL18/HLA-DRA/HLA-DMB/LCP1/FCER1G	8
GO:0031099	BP	regeneration	10/253	191/18870	0.000264155	0.0076089	0.0057936	GAS6/CXCL12/IL6/SPP1/TYMS/AXL/CD9/ADM/LCP1/CCND1	10
GO:0071706	BP	tumor necrosis factor superfamily cytokine production	10/253	191/18870	0.000264155	0.0076089	0.0057936	GAS6/IL6/ZFP36/THBS1/AXL/GPNMB/TYROBP/HDAC2/CD14/ACP5	10
GO:1903555	BP	regulation of tumor necrosis factor superfamily cytokine production	10/253	191/18870	0.000264155	0.0076089	0.0057936	GAS6/IL6/ZFP36/THBS1/AXL/GPNMB/TYROBP/HDAC2/CD14/ACP5	10
GO:1903365	BP	regulation of fear response	3/253	10/18870	0.000266578	0.00761916	0.00580141	MEF2C/PENK/APOE	3
GO:0070663	BP	regulation of leukocyte proliferation	12/253	267/18870	0.000272223	0.00772068	0.0058787	IRS2/IL6/IGFBP2/TNFRSF21/IL18/GPNMB/TYROBP/CD55/MEF2C/CSF1R/HLA-DMB/HLA-DPA1	12
GO:0043086	BP	negative regulation of catalytic activity	17/253	480/18870	0.00027622	0.00774375	0.00589627	GAS6/IRS2/SERPINE1/DUSP1/PTX3/ZFP36/MMP9/THBS1/MAD2L1/CAV1/TRIB3/NES/MVP/PALM/IFI16/SERPINA3/APOE	17
GO:0007179	BP	transforming growth factor beta receptor signaling pathway	11/253	229/18870	0.000277238	0.00774375	0.00589627	LTBP2/ZYX/ENG/CITED2/CAV2/THBS1/RBBP7/HDAC2/BAMBI/ASPN/COL3A1	11
GO:0070661	BP	leukocyte proliferation	14/253	350/18870	0.000285563	0.00791632	0.00602767	NPR3/IRS2/IL6/IGFBP2/LEF1/TNFRSF21/IL18/GPNMB/TYROBP/CD55/MEF2C/CSF1R/HLA-DMB/HLA-DPA1	14
GO:1990874	BP	vascular associated smooth muscle cell proliferation	7/253	95/18870	0.000290505	0.00799324	0.00608624	CNN1/DNMT1/ADAMTS1/MMP9/EFEMP2/MEF2C/GJA1	7
GO:0034109	BP	homotypic cell-cell adhesion	7/253	96/18870	0.000309827	0.00846173	0.00644296	CSRP1/IL6/MYL9/CD9/CXADR/HBB/COMP	7
GO:0003206	BP	cardiac chamber morphogenesis	8/253	127/18870	0.000317605	0.00860629	0.00655303	ENG/CPE/CITED2/HEY1/ADAMTS1/DHRS3/MEF2C/EDNRA	8
GO:0043567	BP	regulation of insulin-like growth factor receptor signaling pathway	4/253	25/18870	0.000319789	0.00860629	0.00655303	IGFBP4/IGFBP6/IGFBP2/IGFBP3	4
GO:0071604	BP	transforming growth factor beta production	5/253	45/18870	0.000328387	0.00874134	0.00665586	LAPTM4B/THBS1/TYROBP/LUM/COL3A1	5
GO:1901990	BP	regulation of mitotic cell cycle phase transition	14/253	355/18870	0.000329549	0.00874134	0.00665586	CDC20/DUSP1/STIL/DTL/PRKDC/BUB1B/ADAMTS1/MAD2L1/GPNMB/FHL1/CDK4/ZFP36L1/CCND1/IER3	14
GO:1900046	BP	regulation of hemostasis	6/253	70/18870	0.000350309	0.00919302	0.00699978	SERPINE1/THBS1/CD9/CAV1/COMP/APOE	6
GO:0048661	BP	positive regulation of smooth muscle cell proliferation	7/253	98/18870	0.000351564	0.00919302	0.00699978	IL6/DNMT1/ADAMTS1/MMP9/THBS1/IL18/GJA1	7
GO:0031953	BP	negative regulation of protein autophosphorylation	3/253	11/18870	0.000362918	0.00926695	0.00705607	ENG/CAV1/MVP	3
GO:0044857	BP	plasma membrane raft organization	3/253	11/18870	0.000362918	0.00926695	0.00705607	COLEC12/CAV2/CAV1	3
GO:0060159	BP	regulation of dopamine receptor signaling pathway	3/253	11/18870	0.000362918	0.00926695	0.00705607	RGS4/CAV2/PALM	3
GO:0060711	BP	labyrinthine layer development	5/253	46/18870	0.000364445	0.00926695	0.00705607	VASH1/HEY1/LEF1/ADM/ZFP36L1	5
GO:0010038	BP	response to metal ion	14/253	359/18870	0.000368803	0.00931354	0.00709155	NQO1/UROS/AKR1C3/MMP9/THBS1/MEF2C/TNFRSF11B/CAV1/IMPA2/FOSB/PENK/MT2A/CD14/ALOX5AP	14
GO:0031579	BP	membrane raft organization	4/253	26/18870	0.000373976	0.00931656	0.00709385	PPT1/COLEC12/CAV2/CAV1	4
GO:0032816	BP	positive regulation of natural killer cell activation	4/253	26/18870	0.000373976	0.00931656	0.00709385	GAS6/AXL/IL18/TYROBP	4
GO:0050670	BP	regulation of lymphocyte proliferation	11/253	238/18870	0.000384926	0.00952499	0.00725255	IRS2/IL6/IGFBP2/TNFRSF21/IL18/GPNMB/TYROBP/CD55/MEF2C/HLA-DMB/HLA-DPA1	11
GO:0014075	BP	response to amine	5/253	47/18870	0.000403416	0.00991596	0.00755024	RGS4/NQO1/UROS/HDAC2/EDNRA	5
GO:0070527	BP	platelet aggregation	6/253	72/18870	0.000408239	0.00996805	0.00758991	CSRP1/IL6/MYL9/CD9/HBB/COMP	6
GO:0070665	BP	positive regulation of leukocyte proliferation	9/253	166/18870	0.000413597	0.0100324	0.00763894	IRS2/IL6/IGFBP2/IL18/CD55/MEF2C/CSF1R/HLA-DMB/HLA-DPA1	9
GO:0042542	BP	response to hydrogen peroxide	7/253	101/18870	0.000422498	0.0101814	0.00775234	IL6/NQO1/AXL/CYP1B1/CRYAB/HDAC2/HBB	7
GO:0022409	BP	positive regulation of cell-cell adhesion	13/253	322/18870	0.000429366	0.0102793	0.00782694	IL6/FLOT2/CITED2/IGFBP2/LEF1/FSTL3/IL18/YES1/CD55/CAV1/HLA-DRA/HLA-DMB/HLA-DPA1	13
GO:0030509	BP	BMP signaling pathway	9/253	167/18870	0.00043214	0.0102793	0.00782694	ENG/FST/LEF1/FSTL3/MSX1/DLX5/BAMBI/EGR1/COMP	9
GO:0006809	BP	nitric oxide biosynthetic process	6/253	73/18870	0.000439874	0.010369	0.00789519	NQO1/PTX3/CYP1B1/CAV1/ACP5/HBB	6
GO:0032944	BP	regulation of mononuclear cell proliferation	11/253	242/18870	0.000443006	0.010369	0.00789519	IRS2/IL6/IGFBP2/TNFRSF21/IL18/GPNMB/TYROBP/CD55/MEF2C/HLA-DMB/HLA-DPA1	11
GO:0043277	BP	apoptotic cell clearance	5/253	48/18870	0.000445451	0.010369	0.00789519	GAS6/THBS1/AXL/MFGE8/TYROBP	5
GO:1902074	BP	response to salt	14/253	366/18870	0.000447157	0.010369	0.00789519	RGS4/AKR1C3/THBS1/MEF2C/CAV1/IMPA2/HDAC2/FOSB/PENK/ALPL/EDNRA/EGR1/ASPN/ALOX5AP	14
GO:0050792	BP	regulation of viral process	9/253	168/18870	0.000451361	0.0104011	0.0079196	TOP2A/PTX3/ZFP36/TRIM22/LRRC15/AXL/KPNA2/IFI16/MX1	9
GO:0048548	BP	regulation of pinocytosis	3/253	12/18870	0.000479106	0.0107711	0.00820138	PPT1/AXL/CAV1	3
GO:0097048	BP	dendritic cell apoptotic process	3/253	12/18870	0.000479106	0.0107711	0.00820138	GAS6/CXCL12/AXL	3
GO:2000668	BP	regulation of dendritic cell apoptotic process	3/253	12/18870	0.000479106	0.0107711	0.00820138	GAS6/CXCL12/AXL	3
GO:2001214	BP	positive regulation of vasculogenesis	3/253	12/18870	0.000479106	0.0107711	0.00820138	RRAS/RIN2/ADM	3
GO:0010171	BP	body morphogenesis	5/253	49/18870	0.000490703	0.0108989	0.0082987	ARID5B/LEF1/RRAS/MSX1/DLX5	5
GO:1900047	BP	negative regulation of hemostasis	5/253	49/18870	0.000490703	0.0108989	0.0082987	SERPINE1/THBS1/CD9/COMP/APOE	5
GO:0044342	BP	type B pancreatic cell proliferation	4/253	28/18870	0.000501526	0.0110726	0.00843094	IGFBP4/IRS2/IGFBP3/CDK4	4
GO:0045930	BP	negative regulation of mitotic cell cycle	11/253	248/18870	0.000543789	0.0119342	0.00908699	CDC20/DUSP1/DTL/PRKDC/BUB1B/MAD2L1/GPNMB/FHL1/ZFP36L1/CCND1/IER3	11
GO:0032963	BP	collagen metabolic process	7/253	106/18870	0.000565742	0.0123426	0.00939791	IL6/ENG/MMP9/MMP13/HDAC2/CTSK/MMP11	7
GO:0001937	BP	negative regulation of endothelial cell proliferation	6/253	77/18870	0.000585987	0.012709	0.00967694	VASH1/CAV2/THBS1/MEF2C/CAV1/APOE	6
GO:0001974	BP	blood vessel remodeling	5/253	51/18870	0.000591485	0.0127533	0.00971063	NPR3/EPAS1/AXL/MEF2C/EDNRA	5
GO:0050870	BP	positive regulation of T cell activation	11/253	251/18870	0.000600958	0.0128822	0.00980878	IL6/FLOT2/IGFBP2/LEF1/IL18/YES1/CD55/CAV1/HLA-DRA/HLA-DMB/HLA-DPA1	11
GO:0045637	BP	regulation of myeloid cell differentiation	10/253	213/18870	0.000624006	0.0132269	0.0100712	PRKDC/MAFB/LEF1/ZFP36/FSTL3/ROR2/TYROBP/MEF2C/TNFRSF11B/ZFP36L1	10
GO:0042509	BP	regulation of tyrosine phosphorylation of STAT protein	6/253	78/18870	0.000627801	0.0132269	0.0100712	IL6/IL18/CAV1/FGFR3/HDAC2/CSF1R	6
GO:0046209	BP	nitric oxide metabolic process	6/253	78/18870	0.000627801	0.0132269	0.0100712	NQO1/PTX3/CYP1B1/CAV1/ACP5/HBB	6
GO:0042572	BP	retinol metabolic process	5/253	52/18870	0.000647336	0.0135609	0.0103256	PNPLA2/AKR1C3/RDH11/CYP1B1/DHRS3	5
GO:0050863	BP	regulation of T cell activation	14/253	381/18870	0.000663938	0.0138302	0.0105306	IL6/FLOT2/IGFBP2/LEF1/TNFRSF21/IL18/GPNMB/YES1/CD55/CAV1/LAPTM5/HLA-DRA/HLA-DMB/HLA-DPA1	14
GO:0007093	BP	mitotic cell cycle checkpoint signaling	8/253	142/18870	0.000669521	0.0138395	0.0105377	CDC20/DUSP1/DTL/PRKDC/BUB1B/MAD2L1/CCND1/IER3	8
GO:2001057	BP	reactive nitrogen species metabolic process	6/253	79/18870	0.000671891	0.0138395	0.0105377	NQO1/PTX3/CYP1B1/CAV1/ACP5/HBB	6
GO:1903900	BP	regulation of viral life cycle	8/253	143/18870	0.00070114	0.0143617	0.0109353	TOP2A/PTX3/TRIM22/LRRC15/AXL/KPNA2/IFI16/MX1	8
GO:0071772	BP	response to BMP	9/253	179/18870	0.000713241	0.014449	0.0110018	ENG/FST/LEF1/FSTL3/MSX1/DLX5/BAMBI/EGR1/COMP	9
GO:0071773	BP	cellular response to BMP stimulus	9/253	179/18870	0.000713241	0.014449	0.0110018	ENG/FST/LEF1/FSTL3/MSX1/DLX5/BAMBI/EGR1/COMP	9
GO:0001666	BP	response to hypoxia	12/253	298/18870	0.000725928	0.0146257	0.0111363	CXCL12/EPAS1/CITED2/THBS1/STC2/CAV1/CRYAB/PENK/EDNRA/ADM/ZFP36L1/EGR1	12
GO:0001649	BP	osteoblast differentiation	11/253	257/18870	0.000730411	0.014636	0.0111442	IL6/SPP1/LEF1/IGFBP3/MEF2C/PENK/ALPL/IBSP/SATB2/DLX5/BAMBI	11
GO:0019886	BP	antigen processing and presentation of exogenous peptide antigen via MHC class II	4/253	31/18870	0.000746812	0.0148838	0.0113328	HLA-DRA/HLA-DMB/FCER1G/HLA-DPA1	4
GO:0003151	BP	outflow tract morphogenesis	6/253	81/18870	0.000767239	0.0150802	0.0114824	ENG/CITED2/DHRS3/MEF2C/SOX18/EDNRA	6
GO:0050671	BP	positive regulation of lymphocyte proliferation	8/253	145/18870	0.00076799	0.0150802	0.0114824	IRS2/IL6/IGFBP2/IL18/CD55/MEF2C/HLA-DMB/HLA-DPA1	8
GO:0010761	BP	fibroblast migration	5/253	54/18870	0.000770773	0.0150802	0.0114824	TNS1/ARID5B/CD248/THBS1/ACTA2	5
GO:0070482	BP	response to oxygen levels	13/253	343/18870	0.00077409	0.0150802	0.0114824	CXCL12/EPAS1/CITED2/THBS1/STC2/CAV1/CRYAB/HDAC2/PENK/EDNRA/ADM/ZFP36L1/EGR1	13
GO:0097212	BP	lysosomal membrane organization	3/253	14/18870	0.000777119	0.0150802	0.0114824	LAPTM4B/CHMP1B/LAPTM5	3
GO:0007260	BP	tyrosine phosphorylation of STAT protein	6/253	82/18870	0.000818667	0.0158033	0.012033	IL6/IL18/CAV1/FGFR3/HDAC2/CSF1R	6
GO:1905952	BP	regulation of lipid localization	9/253	183/18870	0.000834784	0.0160305	0.012206	PNPLA2/IRS2/IL6/ABCA8/SPP1/THBS1/CAV1/OSBPL8/APOE	9
GO:0007492	BP	endoderm development	6/253	83/18870	0.000872715	0.016597	0.0126373	DUSP1/COL8A1/MMP9/ITGA5/COL5A2/ZFP36L1	6
GO:0001701	BP	in utero embryonic development	14/253	392/18870	0.000874584	0.016597	0.0126373	EPAS1/STIL/CITED2/VASH1/HEY1/CCNB2/LEF1/MSX1/TM4SF1/SOX18/EDNRA/ADM/ZFP36L1/COL3A1	14
GO:0032946	BP	positive regulation of mononuclear cell proliferation	8/253	148/18870	0.000877789	0.016597	0.0126373	IRS2/IL6/IGFBP2/IL18/CD55/MEF2C/HLA-DMB/HLA-DPA1	8
GO:1902107	BP	positive regulation of leukocyte differentiation	9/253	185/18870	0.000901589	0.0168739	0.0128482	GAS6/PRKDC/LEF1/AXL/ROR2/IL18/TYROBP/HLA-DRA/ZFP36L1	9
GO:1903708	BP	positive regulation of hemopoiesis	9/253	185/18870	0.000901589	0.0168739	0.0128482	GAS6/PRKDC/LEF1/AXL/ROR2/IL18/TYROBP/HLA-DRA/ZFP36L1	9
GO:0031529	BP	ruffle organization	5/253	56/18870	0.000910976	0.0169635	0.0129164	SNX10/LIMA1/FAM98A/CAV1/CSF1R	5
GO:0002292	BP	T cell differentiation involved in immune response	6/253	84/18870	0.000929471	0.0172209	0.0131124	STAT4/IL6/LEF1/IL18/HLA-DRA/FCER1G	6
GO:0046651	BP	lymphocyte proliferation	12/253	307/18870	0.000939833	0.0173258	0.0131923	IRS2/IL6/IGFBP2/LEF1/TNFRSF21/IL18/GPNMB/TYROBP/CD55/MEF2C/HLA-DMB/HLA-DPA1	12
GO:0000280	BP	nuclear division	15/253	441/18870	0.00094651	0.0173621	0.0132199	NUSAP1/CDC20/DUSP1/TOP2A/CHMP1B/CKS2/ASPM/KIF2C/CCNB2/CAV2/BUB1B/MAD2L1/MSX1/PRC1/ACTR3	15
GO:0044849	BP	estrous cycle	3/253	15/18870	0.000961812	0.0175555	0.0133671	CYP1B1/CA12/EGR1	3
GO:0071222	BP	cellular response to lipopolysaccharide	10/253	226/18870	0.000982669	0.0176176	0.0134145	IL6/SERPINE1/ZFP36/MMP9/AXL/CD55/MEF2C/CDK4/MTDH/CD14	10
GO:0072132	BP	mesenchyme morphogenesis	5/253	57/18870	0.000987793	0.0176176	0.0134145	ENG/HEY1/LEF1/MSX1/ACTA2	5
GO:0034103	BP	regulation of tissue remodeling	6/253	85/18870	0.000989026	0.0176176	0.0134145	IL6/SPP1/IL18/GPNMB/TNFRSF11B/CSF1R	6
GO:0035050	BP	embryonic heart tube development	6/253	85/18870	0.000989026	0.0176176	0.0134145	ENG/STIL/CITED2/MEF2C/SOX18/EDNRA	6
GO:0048732	BP	gland development	15/253	443/18870	0.000990401	0.0176176	0.0134145	LIMS2/IRS2/IL6/ARID5B/MAFB/CITED2/CCNB2/LEF1/TYMS/MSX1/CYP1B1/CAV1/CSF1R/EDNRA/CCND1	15
GO:0061458	BP	reproductive system development	12/253	309/18870	0.000993888	0.0176176	0.0134145	FST/ARID5B/PTX3/CITED2/ASPM/PLEKHA5/AKR1C3/ADAMTS1/AXL/ROR2/CYP1B1/A2M	12
GO:0030308	BP	negative regulation of cell growth	9/253	189/18870	0.00104824	0.0184233	0.0140279	PPT1/RGS4/SPP1/DCBLD2/MSX1/RBBP7/FHL1/CRYAB/GJA1	9
GO:0033273	BP	response to vitamin	6/253	86/18870	0.00105147	0.0184233	0.0140279	GAS6/SPP1/TYMS/STC2/PENK/ALPL	6
GO:0006979	BP	response to oxidative stress	14/253	400/18870	0.00106103	0.0184233	0.0140279	IL6/EPAS1/NQO1/MMP9/AXL/STC2/CYP1B1/CRYAB/GPX7/HDAC2/PENK/EDNRA/HBB/APOE	14
GO:0060317	BP	cardiac epithelial to mesenchymal transition	4/253	34/18870	0.00106662	0.0184233	0.0140279	ENG/HEY1/MSX1/EFNA1	4
GO:0070293	BP	renal absorption	4/253	34/18870	0.00106662	0.0184233	0.0140279	GAS6/AKR1C3/EDNRA/HBB	4
GO:0001706	BP	endoderm formation	5/253	58/18870	0.00106932	0.0184233	0.0140279	DUSP1/COL8A1/MMP9/ITGA5/COL5A2	5
GO:0098813	BP	nuclear chromosome segregation	12/253	312/18870	0.00107981	0.0185175	0.0140996	NUSAP1/CDC20/DUSP1/TOP2A/CHMP1B/ASPM/KIF2C/CCNB2/BUB1B/MAD2L1/PRC1/ACTR3	12
GO:0032943	BP	mononuclear cell proliferation	12/253	314/18870	0.00114045	0.0192925	0.0146897	IRS2/IL6/IGFBP2/LEF1/TNFRSF21/IL18/GPNMB/TYROBP/CD55/MEF2C/HLA-DMB/HLA-DPA1	12
GO:0016049	BP	cell growth	16/253	497/18870	0.00115009	0.0192925	0.0146897	IGFBP4/CXCL12/PPT1/RGS4/SPP1/IGFBP3/DCBLD2/IGFBP7/MSX1/RBBP7/FHL1/CRYAB/NDN/GJA1/EDNRA/APOE	16
GO:0010718	BP	positive regulation of epithelial to mesenchymal transition	5/253	59/18870	0.00115573	0.0192925	0.0146897	IL6/ENG/LEF1/HDAC2/BAMBI	5
GO:2000107	BP	negative regulation of leukocyte apoptotic process	5/253	59/18870	0.00115573	0.0192925	0.0146897	GAS6/CXCL12/IRS2/AXL/EFNA1	5
GO:0050730	BP	regulation of peptidyl-tyrosine phosphorylation	10/253	231/18870	0.0011593	0.0192925	0.0146897	IL6/ITGA5/IL18/YES1/CAV1/FGFR3/HDAC2/EFNA1/MVP/CSF1R	10
GO:0036293	BP	response to decreased oxygen levels	12/253	315/18870	0.00117182	0.0192925	0.0146897	CXCL12/EPAS1/CITED2/THBS1/STC2/CAV1/CRYAB/PENK/EDNRA/ADM/ZFP36L1/EGR1	12
GO:0002399	BP	MHC class II protein complex assembly	3/253	16/18870	0.00117209	0.0192925	0.0146897	HLA-DRA/HLA-DMB/HLA-DPA1	3
GO:0002503	BP	peptide antigen assembly with MHC class II protein complex	3/253	16/18870	0.00117209	0.0192925	0.0146897	HLA-DRA/HLA-DMB/HLA-DPA1	3
GO:0042448	BP	progesterone metabolic process	3/253	16/18870	0.00117209	0.0192925	0.0146897	AKR1C3/ADM/EGR1	3
GO:0044839	BP	cell cycle G2/M phase transition	8/253	155/18870	0.00118333	0.019305	0.0146993	TPD52L1/DTL/CCNB2/FHL1/CDK4/NES/CCND1/IER3	8
GO:0045807	BP	positive regulation of endocytosis	8/253	155/18870	0.00118333	0.019305	0.0146993	GAS6/PPT1/SERPINE1/PTX3/AXL/FCER1G/CD14/APOE	8
GO:0002495	BP	antigen processing and presentation of peptide antigen via MHC class II	4/253	35/18870	0.00119169	0.0193558	0.0147379	HLA-DRA/HLA-DMB/FCER1G/HLA-DPA1	4
GO:0001819	BP	positive regulation of cytokine production	16/253	499/18870	0.0011989	0.0193874	0.014762	IL6/SERPINE1/THBS1/IL18/CYP1B1/TYROBP/CD55/HDAC2/LAPTM5/CSF1R/IFI16/LUM/FCER1G/CD14/HLA-DPA1/EGR1	16
GO:0043588	BP	skin development	12/253	317/18870	0.0012367	0.0198249	0.0150951	FST/MAFB/AKR1C3/ZFP36/IL18/SOX18/PTGES3/HDAC2/COL5A2/ZFP36L1/COL3A1/COMP	12
GO:0062197	BP	cellular response to chemical stress	12/253	317/18870	0.0012367	0.0198249	0.0150951	IL6/EPAS1/NQO1/MMP9/AXL/CYP1B1/CAV1/GPX7/HDAC2/PENK/EDNRA/ZFP36L1	12
GO:0071384	BP	cellular response to corticosteroid stimulus	5/253	60/18870	0.0012472	0.0199066	0.0151574	AKR1C3/ZFP36/KLF9/CYP1B1/ZFP36L1	5
GO:1903039	BP	positive regulation of leukocyte cell-cell adhesion	11/253	275/18870	0.00126491	0.0201022	0.0153063	IL6/FLOT2/IGFBP2/LEF1/IL18/YES1/CD55/CAV1/HLA-DRA/HLA-DMB/HLA-DPA1	11
GO:0018108	BP	peptidyl-tyrosine phosphorylation	11/253	276/18870	0.00130215	0.0205548	0.0156509	IL6/EFEMP1/ITGA5/IL18/YES1/CAV1/FGFR3/HDAC2/EFNA1/MVP/CSF1R	11
GO:0097193	BP	intrinsic apoptotic signaling pathway	12/253	319/18870	0.00130454	0.0205548	0.0156509	CXCL12/PHLDA3/MSH6/PRKDC/MMP9/MSX1/CYP1B1/CAV1/MLLT11/TRIB3/IFI16/IER3	12
GO:0071711	BP	basement membrane organization	4/253	36/18870	0.00132668	0.0208147	0.0158488	CAV2/CAV1/MMP11/COL3A1	4
GO:1901988	BP	negative regulation of cell cycle phase transition	11/253	277/18870	0.00134029	0.0208194	0.0158524	CDC20/DUSP1/DTL/PRKDC/BUB1B/MAD2L1/GPNMB/FHL1/ZFP36L1/CCND1/IER3	11
GO:0032092	BP	positive regulation of protein binding	5/253	61/18870	0.00134391	0.0208194	0.0158524	MMP9/CAV1/TRIB3/BAMBI/APOE	5
GO:2000351	BP	regulation of endothelial cell apoptotic process	5/253	61/18870	0.00134391	0.0208194	0.0158524	GAS6/SERPINE1/CD248/AKR1C3/THBS1	5
GO:0010811	BP	positive regulation of cell-substrate adhesion	7/253	123/18870	0.00136113	0.0209978	0.0159882	LIMS2/ABI3BP/COL8A1/RRAS/RIN2/ITGA5/EFEMP2	7
GO:1902105	BP	regulation of leukocyte differentiation	12/253	321/18870	0.00137543	0.0211023	0.0160678	GAS6/PRKDC/MAFB/LEF1/FSTL3/AXL/ROR2/IL18/TYROBP/TNFRSF11B/HLA-DRA/ZFP36L1	12
GO:0018212	BP	peptidyl-tyrosine modification	11/253	278/18870	0.00137935	0.0211023	0.0160678	IL6/EFEMP1/ITGA5/IL18/YES1/CAV1/FGFR3/HDAC2/EFNA1/MVP/CSF1R	11
GO:0006909	BP	phagocytosis	10/253	237/18870	0.00140467	0.0213111	0.0162267	GAS6/COLEC12/PTX3/THBS1/AXL/MFGE8/YES1/TYROBP/FCER1G/CD14	10
GO:0036005	BP	response to macrophage colony-stimulating factor	3/253	17/18870	0.00140923	0.0213111	0.0162267	SPP1/CSF1R/ALPL	3
GO:0060021	BP	roof of mouth development	6/253	91/18870	0.00141033	0.0213111	0.0162267	ARID5B/LEF1/MSX1/DHRS3/SATB2/DLX5	6
GO:0002761	BP	regulation of myeloid leukocyte differentiation	7/253	124/18870	0.00142641	0.021466	0.0163447	MAFB/LEF1/FSTL3/ROR2/TYROBP/TNFRSF11B/ZFP36L1	7
GO:0051653	BP	spindle localization	5/253	62/18870	0.00144605	0.0216357	0.0164739	NUSAP1/ASPM/MAD2L1/GJA1/ACTR3	5
GO:0017015	BP	regulation of transforming growth factor beta receptor signaling pathway	8/253	160/18870	0.00144942	0.0216357	0.0164739	ENG/CITED2/CAV2/THBS1/RBBP7/HDAC2/BAMBI/ASPN	8
GO:0033280	BP	response to vitamin D	4/253	37/18870	0.00147199	0.021884	0.016663	SPP1/STC2/PENK/ALPL	4
GO:0071219	BP	cellular response to molecule of bacterial origin	10/253	239/18870	0.00149527	0.0221408	0.0168585	IL6/SERPINE1/ZFP36/MMP9/AXL/CD55/MEF2C/CDK4/MTDH/CD14	10
GO:0002688	BP	regulation of leukocyte chemotaxis	7/253	126/18870	0.00156429	0.0228801	0.0174214	GAS6/CXCL12/IL6/SERPINE1/DUSP1/THBS1/CSF1R	7
GO:0120254	BP	olefinic compound metabolic process	8/253	162/18870	0.0015683	0.0228801	0.0174214	PNPLA2/AKR1C3/RDH11/CYP1B1/DHRS3/PTGES3/ADM/EGR1	8
GO:0001558	BP	regulation of cell growth	14/253	417/18870	0.00157002	0.0228801	0.0174214	IGFBP4/CXCL12/PPT1/RGS4/SPP1/IGFBP3/DCBLD2/IGFBP7/MSX1/RBBP7/FHL1/CRYAB/GJA1/APOE	14
GO:1903706	BP	regulation of hemopoiesis	14/253	417/18870	0.00157002	0.0228801	0.0174214	GAS6/PRKDC/MAFB/LEF1/ZFP36/FSTL3/AXL/ROR2/IL18/TYROBP/MEF2C/TNFRSF11B/HLA-DRA/ZFP36L1	14
GO:2000106	BP	regulation of leukocyte apoptotic process	6/253	93/18870	0.00157744	0.0228977	0.0174348	GAS6/CXCL12/IRS2/AXL/MEF2C/EFNA1	6
GO:0035909	BP	aorta morphogenesis	4/253	38/18870	0.00162804	0.0234839	0.0178812	ENG/HEY1/EFEMP2/COL3A1	4
GO:1903844	BP	regulation of cellular response to transforming growth factor beta stimulus	8/253	163/18870	0.00163056	0.0234839	0.0178812	ENG/CITED2/CAV2/THBS1/RBBP7/HDAC2/BAMBI/ASPN	8
GO:0097529	BP	myeloid leukocyte migration	10/253	242/18870	0.00164003	0.0235284	0.0179151	CXCL12/IL6/SERPINE1/DUSP1/THBS1/CD9/ROR2/CSF1R/CXADR/FCER1G	10
GO:0042574	BP	retinal metabolic process	3/253	18/18870	0.00167442	0.0239286	0.0182198	AKR1C3/RDH11/CYP1B1	3
GO:0001704	BP	formation of primary germ layer	7/253	128/18870	0.00171234	0.0243761	0.0185605	DUSP1/COL8A1/LEF1/MMP9/ITGA5/GJA1/COL5A2	7
GO:0001947	BP	heart looping	5/253	65/18870	0.00178682	0.0252414	0.0192194	ENG/STIL/CITED2/MEF2C/SOX18	5
GO:0035904	BP	aorta development	5/253	65/18870	0.00178682	0.0252414	0.0192194	ENG/HEY1/EFEMP2/EDNRA/COL3A1	5
GO:0032350	BP	regulation of hormone metabolic process	4/253	39/18870	0.00179522	0.0252632	0.019236	AKR1C3/STC2/ADM/EGR1	4
GO:0007548	BP	sex differentiation	11/253	288/18870	0.00182387	0.0255688	0.0194687	FST/ARID5B/PTX3/CITED2/ASPM/AKR1C3/ADAMTS1/AXL/ROR2/CYP1B1/A2M	11
GO:0000302	BP	response to reactive oxygen species	9/253	205/18870	0.00184007	0.0256454	0.019527	IL6/NQO1/MMP9/AXL/CYP1B1/CRYAB/HDAC2/HBB/APOE	9
GO:0048863	BP	stem cell differentiation	10/253	246/18870	0.00185052	0.0256454	0.019527	PRKDC/CITED2/ZFP36/MSX1/RBBP7/MEF2C/SOX18/HDAC2/EDNRA/A2M	10
GO:0002690	BP	positive regulation of leukocyte chemotaxis	6/253	96/18870	0.00185582	0.0256454	0.019527	GAS6/CXCL12/IL6/SERPINE1/THBS1/CSF1R	6
GO:0032612	BP	interleukin-1 production	7/253	130/18870	0.00187106	0.0256454	0.019527	GAS6/IL6/TYROBP/HDAC2/IFI16/EGR1/ACP5	7
GO:0032652	BP	regulation of interleukin-1 production	7/253	130/18870	0.00187106	0.0256454	0.019527	GAS6/IL6/TYROBP/HDAC2/IFI16/EGR1/ACP5	7
GO:0050864	BP	regulation of B cell activation	7/253	130/18870	0.00187106	0.0256454	0.019527	IRS2/IL6/TNFRSF21/TYROBP/MEF2C/LAPTM5/ZFP36L1	7
GO:0042531	BP	positive regulation of tyrosine phosphorylation of STAT protein	5/253	66/18870	0.00191247	0.0260195	0.0198119	IL6/IL18/FGFR3/HDAC2/CSF1R	5
GO:1905953	BP	negative regulation of lipid localization	5/253	66/18870	0.00191247	0.0260195	0.0198119	PNPLA2/IRS2/IL6/THBS1/OSBPL8	5
GO:0007389	BP	pattern specification process	15/253	475/18870	0.00196369	0.026274	0.0200056	ENG/FST/STIL/PRKDC/MAFB/HOXC8/CITED2/HEY1/LEF1/CHSY1/MSX1/MEF2C/SOX18/C1QA/SATB2	15
GO:0032026	BP	response to magnesium ion	3/253	19/18870	0.0019688	0.026274	0.0200056	THBS1/TNFRSF11B/CD14	3
GO:0003205	BP	cardiac chamber development	8/253	168/18870	0.00197189	0.026274	0.0200056	ENG/CPE/CITED2/HEY1/ADAMTS1/DHRS3/MEF2C/EDNRA	8
GO:0050731	BP	positive regulation of peptidyl-tyrosine phosphorylation	8/253	168/18870	0.00197189	0.026274	0.0200056	IL6/ITGA5/IL18/YES1/FGFR3/HDAC2/EFNA1/CSF1R	8
GO:1990845	BP	adaptive thermogenesis	8/253	168/18870	0.00197189	0.026274	0.0200056	NPR3/EPAS1/G0S2/IL18/CAV1/GJA1/ALPL/CKB	8
GO:0002478	BP	antigen processing and presentation of exogenous peptide antigen	4/253	40/18870	0.00197393	0.026274	0.0200056	HLA-DRA/HLA-DMB/FCER1G/HLA-DPA1	4
GO:0006956	BP	complement activation	5/253	67/18870	0.00204447	0.0269213	0.0204985	C1S/CD55/C1QA/C1QB/A2M	5
GO:0070301	BP	cellular response to hydrogen peroxide	5/253	67/18870	0.00204447	0.0269213	0.0204985	IL6/NQO1/AXL/CYP1B1/HDAC2	5
GO:0072577	BP	endothelial cell apoptotic process	5/253	67/18870	0.00204447	0.0269213	0.0204985	GAS6/SERPINE1/CD248/AKR1C3/THBS1	5
GO:1901992	BP	positive regulation of mitotic cell cycle phase transition	6/253	98/18870	0.00206107	0.0270044	0.0205618	CDC20/STIL/DTL/ADAMTS1/CDK4/CCND1	6
GO:0033674	BP	positive regulation of kinase activity	12/253	337/18870	0.00206543	0.0270044	0.0205618	GAS6/TPD52L1/THBS1/AXL/ROR2/IL18/FGFR3/OSBPL8/EFNA1/CSF1R/CCND1/EGR1	12
GO:0002244	BP	hematopoietic progenitor cell differentiation	7/253	133/18870	0.00213027	0.0277537	0.0211323	FST/PRKDC/TOP2A/CITED2/ZFP36/AGPAT5/FSTL3	7
GO:0031952	BP	regulation of protein autophosphorylation	4/253	41/18870	0.00216458	0.0281015	0.0213971	ENG/GPNMB/CAV1/MVP	4
GO:0030193	BP	regulation of blood coagulation	5/253	68/18870	0.002183	0.0282411	0.0215035	SERPINE1/THBS1/CD9/CAV1/APOE	5
GO:1903131	BP	mononuclear cell differentiation	15/253	481/18870	0.00221468	0.0285508	0.0217393	GAS6/STAT4/IL6/PRKDC/MAFB/LEF1/AXL/IL18/CSF1R/CTSK/IFI16/HLA-DRA/ZFP36L1/FCER1G/EGR1	15
GO:0009410	BP	response to xenobiotic stimulus	14/253	434/18870	0.00226841	0.0291416	0.0221891	GAS6/AOX1/ENG/NQO1/IGFBP2/THBS1/TYMS/CYP1B1/MEF2C/TNFRSF11B/CDK4/HDAC2/FOSB/CCND1	14
GO:0002396	BP	MHC protein complex assembly	3/253	20/18870	0.00229346	0.0292594	0.0222788	HLA-DRA/HLA-DMB/HLA-DPA1	3
GO:0002501	BP	peptide antigen assembly with MHC protein complex	3/253	20/18870	0.00229346	0.0292594	0.0222788	HLA-DRA/HLA-DMB/HLA-DPA1	3
GO:0090092	BP	regulation of transmembrane receptor protein serine/threonine kinase signaling pathway	11/253	297/18870	0.00231794	0.0294698	0.022439	ENG/FST/CITED2/CAV2/THBS1/FSTL3/MSX1/RBBP7/HDAC2/BAMBI/ASPN	11
GO:0002262	BP	myeloid cell homeostasis	8/253	173/18870	0.00236719	0.0295906	0.022531	IL6/EPAS1/PRKDC/MAFB/CITED2/ZFP36/AXL/ZFP36L1	8
GO:0050680	BP	negative regulation of epithelial cell proliferation	8/253	173/18870	0.00236719	0.0295906	0.022531	LIMS2/VASH1/CAV2/KLF9/THBS1/MEF2C/CAV1/APOE	8
GO:0006958	BP	complement activation, classical pathway	4/253	42/18870	0.00236757	0.0295906	0.022531	C1S/CD55/C1QA/C1QB	4
GO:0045124	BP	regulation of bone resorption	4/253	42/18870	0.00236757	0.0295906	0.022531	IL6/SPP1/TNFRSF11B/CSF1R	4
GO:0071634	BP	regulation of transforming growth factor beta production	4/253	42/18870	0.00236757	0.0295906	0.022531	LAPTM4B/THBS1/TYROBP/LUM	4
GO:0002285	BP	lymphocyte activation involved in immune response	9/253	213/18870	0.00238518	0.02971	0.0226219	STAT4/IL6/MSH6/LEF1/IL18/HLA-DRA/HLA-DMB/LCP1/FCER1G	9
GO:0120162	BP	positive regulation of cold-induced thermogenesis	6/253	101/18870	0.00240054	0.0297493	0.0226518	EPAS1/G0S2/IL18/CAV1/GJA1/ALPL	6
GO:0034599	BP	cellular response to oxidative stress	10/253	255/18870	0.00240447	0.0297493	0.0226518	IL6/EPAS1/NQO1/MMP9/AXL/CYP1B1/GPX7/HDAC2/PENK/EDNRA	10
GO:0007259	BP	receptor signaling pathway via JAK-STAT	8/253	174/18870	0.00245322	0.0301512	0.0229579	STAT4/IL6/IL18/CYP1B1/CAV1/FGFR3/HDAC2/CSF1R	8
GO:0045216	BP	cell-cell junction organization	9/253	214/18870	0.00246149	0.0301512	0.0229579	LIMS2/EPB41L3/CD9/CNTNAP1/CAV1/GJA1/CSF1R/CXADR/CDH15	9
GO:1903046	BP	meiotic cell cycle process	9/253	214/18870	0.00246149	0.0301512	0.0229579	CDC20/MSH6/TOP2A/CKS2/ASPM/CCNB2/MSX1/ACTR3/EDNRA	9
GO:0048662	BP	negative regulation of smooth muscle cell proliferation	5/253	70/18870	0.00248039	0.0301822	0.0229814	CNN1/IGFBP3/EFEMP2/MEF2C/APOE	5
GO:0061371	BP	determination of heart left/right asymmetry	5/253	70/18870	0.00248039	0.0301822	0.0229814	ENG/STIL/CITED2/MEF2C/SOX18	5
GO:0002027	BP	regulation of heart rate	6/253	102/18870	0.00252254	0.0303942	0.0231428	RGS4/EPAS1/ADM2/CAV1/EDNRA/ADM	6
GO:0008630	BP	intrinsic apoptotic signaling pathway in response to DNA damage	6/253	102/18870	0.00252254	0.0303942	0.0231428	CXCL12/PHLDA3/MSH6/PRKDC/IFI16/IER3	6
GO:0070167	BP	regulation of biomineral tissue development	6/253	102/18870	0.00252254	0.0303942	0.0231428	GAS6/HEY1/MEF2C/ASPN/MGP/COMP	6
GO:0048285	BP	organelle fission	15/253	488/18870	0.00254068	0.030513	0.0232333	NUSAP1/CDC20/DUSP1/TOP2A/CHMP1B/CKS2/ASPM/KIF2C/CCNB2/CAV2/BUB1B/MAD2L1/MSX1/PRC1/ACTR3	15
GO:0032814	BP	regulation of natural killer cell activation	4/253	43/18870	0.00258328	0.0306217	0.0233161	GAS6/AXL/IL18/TYROBP	4
GO:1904037	BP	positive regulation of epithelial cell apoptotic process	4/253	43/18870	0.00258328	0.0306217	0.0233161	IL6/CD248/AKR1C3/THBS1	4
GO:0006898	BP	receptor-mediated endocytosis	10/253	258/18870	0.00261621	0.0306217	0.0233161	PPT1/SERPINE1/CAV2/CD9/CAV1/ADM/STAB1/FCER1G/CD14/APOE	10
GO:0009636	BP	response to toxic substance	10/253	258/18870	0.00261621	0.0306217	0.0233161	NQO1/RDH11/TYMS/CYP1B1/GPX7/PENK/MT2A/ALOX5AP/HBB/APOE	10
GO:0003143	BP	embryonic heart tube morphogenesis	5/253	71/18870	0.00263963	0.0306217	0.0233161	ENG/STIL/CITED2/MEF2C/SOX18	5
GO:0003208	BP	cardiac ventricle morphogenesis	5/253	71/18870	0.00263963	0.0306217	0.0233161	ENG/CPE/HEY1/MEF2C/EDNRA	5
GO:1901655	BP	cellular response to ketone	6/253	103/18870	0.00264914	0.0306217	0.0233161	GAS6/SPP1/AKR1C3/KLF9/CYP1B1/CDK4	6
GO:0006907	BP	pinocytosis	3/253	21/18870	0.0026494	0.0306217	0.0233161	PPT1/AXL/CAV1	3
GO:0010566	BP	regulation of ketone biosynthetic process	3/253	21/18870	0.0026494	0.0306217	0.0233161	AKR1C3/ADM/EGR1	3
GO:0032616	BP	interleukin-13 production	3/253	21/18870	0.0026494	0.0306217	0.0233161	LEF1/TNFRSF21/IL18	3
GO:0032656	BP	regulation of interleukin-13 production	3/253	21/18870	0.0026494	0.0306217	0.0233161	LEF1/TNFRSF21/IL18	3
GO:0044794	BP	positive regulation by host of viral process	3/253	21/18870	0.0026494	0.0306217	0.0233161	CAV2/CSF1R/APOE	3
GO:0034612	BP	response to tumor necrosis factor	10/253	259/18870	0.00269001	0.030994	0.0235996	GAS6/ZFP36/THBS1/TNFRSF21/CYP1B1/PLVAP/LAPTM5/CTSK/ZFP36L1/CD14	10
GO:0001764	BP	neuron migration	8/253	177/18870	0.00272609	0.0313118	0.0238416	GAS6/CXCL12/ASPM/AXL/MEF2C/NDN/SATB2/COL3A1	8
GO:0050900	BP	leukocyte migration	13/253	396/18870	0.00277478	0.0317721	0.024192	GAS6/CXCL12/IL6/SERPINE1/DUSP1/THBS1/CD9/ROR2/YES1/PLVAP/CSF1R/CXADR/FCER1G	13
GO:0000086	BP	G2/M transition of mitotic cell cycle	7/253	140/18870	0.00284293	0.0322585	0.0245624	TPD52L1/DTL/FHL1/CDK4/NES/CCND1/IER3	7
GO:0034101	BP	erythrocyte homeostasis	7/253	140/18870	0.00284293	0.0322585	0.0245624	EPAS1/PRKDC/MAFB/CITED2/ZFP36/AXL/ZFP36L1	7
GO:0048608	BP	reproductive structure development	11/253	305/18870	0.00284351	0.0322585	0.0245624	FST/ARID5B/PTX3/CITED2/ASPM/AKR1C3/ADAMTS1/AXL/ROR2/CYP1B1/A2M	11
GO:0042102	BP	positive regulation of T cell proliferation	6/253	105/18870	0.00291658	0.0329405	0.0250817	IL6/IGFBP2/IL18/CD55/HLA-DMB/HLA-DPA1	6
GO:0051098	BP	regulation of binding	10/253	262/18870	0.0029215	0.0329405	0.0250817	HEY1/LEF1/MMP9/GMNN/CAV1/TRIB3/NES/IFI16/BAMBI/APOE	10
GO:0010810	BP	regulation of cell-substrate adhesion	9/253	220/18870	0.00296101	0.0330958	0.0251999	LIMS2/ABI3BP/SERPINE1/COL8A1/THBS1/RRAS/RIN2/ITGA5/EFEMP2	9
GO:0032732	BP	positive regulation of interleukin-1 production	5/253	73/18870	0.00298015	0.0330958	0.0251999	IL6/TYROBP/HDAC2/IFI16/EGR1	5
GO:0042093	BP	T-helper cell differentiation	5/253	73/18870	0.00298015	0.0330958	0.0251999	STAT4/IL6/LEF1/IL18/HLA-DRA	5
GO:0045661	BP	regulation of myoblast differentiation	5/253	73/18870	0.00298015	0.0330958	0.0251999	FLOT2/IGFBP3/IL18/MEF2C/ZFP36L1	5
GO:0050818	BP	regulation of coagulation	5/253	73/18870	0.00298015	0.0330958	0.0251999	SERPINE1/THBS1/CD9/CAV1/APOE	5
GO:0022411	BP	cellular component disassembly	15/253	497/18870	0.00301734	0.0334082	0.0254378	PNPLA2/IL6/TOP2A/CHMP1B/KIF2C/MMP9/MCTS1/LIMA1/MMP13/NES/C1QA/C1QB/CTSK/MMP11/LCP1	15
GO:0010888	BP	negative regulation of lipid storage	3/253	22/18870	0.00303759	0.0334316	0.0254556	PNPLA2/IL6/OSBPL8	3
GO:0060713	BP	labyrinthine layer morphogenesis	3/253	22/18870	0.00303759	0.0334316	0.0254556	LEF1/ADM/ZFP36L1	3
GO:0030574	BP	collagen catabolic process	4/253	45/18870	0.00305441	0.0334525	0.0254715	MMP9/MMP13/CTSK/MMP11	4
GO:0030316	BP	osteoclast differentiation	6/253	106/18870	0.00305763	0.0334525	0.0254715	MAFB/FSTL3/SNX10/TYROBP/TNFRSF11B/CSF1R	6
GO:0014706	BP	striated muscle tissue development	10/253	264/18870	0.00308447	0.0336462	0.025619	RGS4/ENG/CITED2/HEY1/LEF1/MSX1/MEF2C/GJA1/CXADR/EDNRA	10
GO:0071216	BP	cellular response to biotic stimulus	10/253	265/18870	0.00316863	0.0344623	0.0262404	IL6/SERPINE1/ZFP36/MMP9/AXL/CD55/MEF2C/CDK4/MTDH/CD14	10
GO:0042129	BP	regulation of T cell proliferation	8/253	182/18870	0.00323299	0.0350589	0.0266947	IL6/IGFBP2/TNFRSF21/IL18/GPNMB/CD55/HLA-DMB/HLA-DPA1	8
GO:0090287	BP	regulation of cellular response to growth factor stimulus	12/253	357/18870	0.00330296	0.0353802	0.0269393	ENG/FST/CITED2/CAV2/THBS1/FSTL3/ITGA5/MSX1/RBBP7/HDAC2/BAMBI/ASPN	12
GO:0007094	BP	mitotic spindle assembly checkpoint signaling	4/253	46/18870	0.00331059	0.0353802	0.0269393	CDC20/DUSP1/BUB1B/MAD2L1	4
GO:0045646	BP	regulation of erythrocyte differentiation	4/253	46/18870	0.00331059	0.0353802	0.0269393	PRKDC/MAFB/ZFP36/ZFP36L1	4
GO:0071173	BP	spindle assembly checkpoint signaling	4/253	46/18870	0.00331059	0.0353802	0.0269393	CDC20/DUSP1/BUB1B/MAD2L1	4
GO:0071174	BP	mitotic spindle checkpoint signaling	4/253	46/18870	0.00331059	0.0353802	0.0269393	CDC20/DUSP1/BUB1B/MAD2L1	4
GO:0051592	BP	response to calcium ion	7/253	144/18870	0.00332494	0.0354308	0.0269779	AKR1C3/THBS1/MEF2C/CAV1/FOSB/PENK/ALOX5AP	7
GO:0001659	BP	temperature homeostasis	8/253	183/18870	0.00334262	0.0355064	0.0270354	NPR3/EPAS1/G0S2/IL18/CAV1/GJA1/ALPL/EGR1	8
GO:0002294	BP	CD4-positive, alpha-beta T cell differentiation involved in immune response	5/253	75/18870	0.00335129	0.0355064	0.0270354	STAT4/IL6/LEF1/IL18/HLA-DRA	5
GO:0000819	BP	sister chromatid segregation	9/253	225/18870	0.00343568	0.0362962	0.0276368	NUSAP1/CDC20/DUSP1/TOP2A/CHMP1B/KIF2C/BUB1B/MAD2L1/PRC1	9
GO:0000070	BP	mitotic sister chromatid segregation	8/253	184/18870	0.00345512	0.0363336	0.0276652	NUSAP1/CDC20/DUSP1/CHMP1B/KIF2C/BUB1B/MAD2L1/PRC1	8
GO:0046794	BP	transport of virus	3/253	23/18870	0.00345893	0.0363336	0.0276652	CAV2/KPNA2/CAV1	3
GO:0032868	BP	response to insulin	10/253	269/18870	0.00352376	0.0367488	0.0279814	IRS2/PRKDC/CAV2/TRIB3/OSBPL8/ALPL/ADM/CTSK/ZFP36L1/EGR1	10
GO:1901987	BP	regulation of cell cycle phase transition	14/253	456/18870	0.00353581	0.0367488	0.0279814	CDC20/DUSP1/STIL/DTL/PRKDC/BUB1B/ADAMTS1/MAD2L1/GPNMB/FHL1/CDK4/ZFP36L1/CCND1/IER3	14
GO:0002287	BP	alpha-beta T cell activation involved in immune response	5/253	76/18870	0.00354882	0.0367488	0.0279814	STAT4/IL6/LEF1/IL18/HLA-DRA	5
GO:0002293	BP	alpha-beta T cell differentiation involved in immune response	5/253	76/18870	0.00354882	0.0367488	0.0279814	STAT4/IL6/LEF1/IL18/HLA-DRA	5
GO:0031577	BP	spindle checkpoint signaling	4/253	47/18870	0.00358103	0.0367488	0.0279814	CDC20/DUSP1/BUB1B/MAD2L1	4
GO:0035850	BP	epithelial cell differentiation involved in kidney development	4/253	47/18870	0.00358103	0.0367488	0.0279814	MMP9/MEF2C/EDNRA/ACTA2	4
GO:0035296	BP	regulation of tube diameter	7/253	146/18870	0.00358817	0.0367488	0.0279814	CAV1/EDNRA/ADM/ACTA2/HBB/COMP/APOE	7
GO:0051783	BP	regulation of nuclear division	7/253	146/18870	0.00358817	0.0367488	0.0279814	NUSAP1/CDC20/DUSP1/CAV2/BUB1B/MAD2L1/MSX1	7
GO:0097746	BP	blood vessel diameter maintenance	7/253	146/18870	0.00358817	0.0367488	0.0279814	CAV1/EDNRA/ADM/ACTA2/HBB/COMP/APOE	7
GO:0045445	BP	myoblast differentiation	6/253	110/18870	0.00367327	0.0375162	0.0285657	EPAS1/FLOT2/IGFBP3/IL18/MEF2C/ZFP36L1	6
GO:0060070	BP	canonical Wnt signaling pathway	11/253	316/18870	0.00371899	0.0377369	0.0287337	IGFBP4/ASPM/IGFBP6/IGFBP2/LEF1/CAV1/EDNRA/DLX5/BAMBI/EGR1/APOE	11
GO:0035150	BP	regulation of tube size	7/253	147/18870	0.00372558	0.0377369	0.0287337	CAV1/EDNRA/ADM/ACTA2/HBB/COMP/APOE	7
GO:2000377	BP	regulation of reactive oxygen species metabolic process	7/253	147/18870	0.00372558	0.0377369	0.0287337	AKR1C3/THBS1/CYP1B1/TYROBP/CRYAB/ACP5/IER3	7
GO:0008217	BP	regulation of blood pressure	8/253	187/18870	0.00381031	0.0383178	0.0291761	NPR3/GAS6/ADM2/EDNRA/ADM/ACTA2/IER3/HBB	8
GO:0010717	BP	regulation of epithelial to mesenchymal transition	6/253	111/18870	0.00384059	0.0383178	0.0291761	IL6/ENG/LEF1/HDAC2/EFNA1/BAMBI	6
GO:0042176	BP	regulation of protein catabolic process	12/253	364/18870	0.00385668	0.0383178	0.0291761	NQO1/CDC20/LAPTM4B/PSMC5/DTL/MAD2L1/PBK/CAV1/PSMD14/TRIB3/IER3/APOE	12
GO:0030195	BP	negative regulation of blood coagulation	4/253	48/18870	0.00386608	0.0383178	0.0291761	SERPINE1/THBS1/CD9/APOE	4
GO:0033046	BP	negative regulation of sister chromatid segregation	4/253	48/18870	0.00386608	0.0383178	0.0291761	CDC20/DUSP1/BUB1B/MAD2L1	4
GO:0033048	BP	negative regulation of mitotic sister chromatid segregation	4/253	48/18870	0.00386608	0.0383178	0.0291761	CDC20/DUSP1/BUB1B/MAD2L1	4
GO:0045841	BP	negative regulation of mitotic metaphase/anaphase transition	4/253	48/18870	0.00386608	0.0383178	0.0291761	CDC20/DUSP1/BUB1B/MAD2L1	4
GO:2000816	BP	negative regulation of mitotic sister chromatid separation	4/253	48/18870	0.00386608	0.0383178	0.0291761	CDC20/DUSP1/BUB1B/MAD2L1	4
GO:0032288	BP	myelin assembly	3/253	24/18870	0.00391428	0.0383829	0.0292256	EPB41L3/CD9/CNTNAP1	3
GO:0032891	BP	negative regulation of organic acid transport	3/253	24/18870	0.00391428	0.0383829	0.0292256	IRS2/RGS4/THBS1	3
GO:0046885	BP	regulation of hormone biosynthetic process	3/253	24/18870	0.00391428	0.0383829	0.0292256	STC2/ADM/EGR1	3
GO:2000353	BP	positive regulation of endothelial cell apoptotic process	3/253	24/18870	0.00391428	0.0383829	0.0292256	CD248/AKR1C3/THBS1	3
GO:0097696	BP	receptor signaling pathway via STAT	8/253	188/18870	0.00393477	0.0384815	0.0293007	STAT4/IL6/IL18/CYP1B1/CAV1/FGFR3/HDAC2/CSF1R	8
GO:0002685	BP	regulation of leukocyte migration	9/253	230/18870	0.00396828	0.0386088	0.0293977	GAS6/CXCL12/IL6/SERPINE1/DUSP1/THBS1/CD9/PLVAP/CSF1R	9
GO:0010827	BP	regulation of glucose transmembrane transport	5/253	78/18870	0.00396874	0.0386088	0.0293977	IRS2/YES1/TRIB3/OSBPL8/EDNRA	5
GO:0002687	BP	positive regulation of leukocyte migration	7/253	149/18870	0.00401238	0.0389306	0.0296427	GAS6/CXCL12/IL6/SERPINE1/THBS1/PLVAP/CSF1R	7
GO:0010948	BP	negative regulation of cell cycle process	11/253	320/18870	0.00408624	0.0395432	0.0301091	CDC20/DUSP1/DTL/PRKDC/BUB1B/MAD2L1/GPNMB/FHL1/ZFP36L1/CCND1/IER3	11
GO:0120161	BP	regulation of cold-induced thermogenesis	7/253	150/18870	0.00416191	0.0397939	0.0303	NPR3/EPAS1/G0S2/IL18/CAV1/GJA1/ALPL	7
GO:0010543	BP	regulation of platelet activation	4/253	49/18870	0.00416611	0.0397939	0.0303	IL6/CD9/FCER1G/APOE	4
GO:0019884	BP	antigen processing and presentation of exogenous antigen	4/253	49/18870	0.00416611	0.0397939	0.0303	HLA-DRA/HLA-DMB/FCER1G/HLA-DPA1	4
GO:0035987	BP	endodermal cell differentiation	4/253	49/18870	0.00416611	0.0397939	0.0303	COL8A1/MMP9/ITGA5/COL5A2	4
GO:0046850	BP	regulation of bone remodeling	4/253	49/18870	0.00416611	0.0397939	0.0303	IL6/SPP1/TNFRSF11B/CSF1R	4
GO:0106106	BP	cold-induced thermogenesis	7/253	151/18870	0.00431562	0.0410277	0.0312395	NPR3/EPAS1/G0S2/IL18/CAV1/GJA1/ALPL	7
GO:0008406	BP	gonad development	9/253	233/18870	0.00431757	0.0410277	0.0312395	FST/ARID5B/PTX3/CITED2/ASPM/AKR1C3/ADAMTS1/CYP1B1/A2M	9
GO:0090596	BP	sensory organ morphogenesis	10/253	277/18870	0.00432866	0.0410277	0.0312395	EFEMP1/MAFB/COL8A1/MFAP5/CITED2/MSX1/HDAC2/COL5A2/EDNRA/DLX5	10
GO:0035988	BP	chondrocyte proliferation	3/253	25/18870	0.00440444	0.0411026	0.0312965	LEF1/FGFR3/COMP	3
GO:0046697	BP	decidualization	3/253	25/18870	0.00440444	0.0411026	0.0312965	CITED2/SPP1/STC2	3
GO:0048520	BP	positive regulation of behavior	3/253	25/18870	0.00440444	0.0411026	0.0312965	MEF2C/HDAC2/PENK	3
GO:1905063	BP	regulation of vascular associated smooth muscle cell differentiation	3/253	25/18870	0.00440444	0.0411026	0.0312965	ENG/DNMT1/EFEMP2	3
GO:0042113	BP	B cell activation	10/253	278/18870	0.00443871	0.0411026	0.0312965	IRS2/IL6/MSH6/PRKDC/LEF1/TNFRSF21/TYROBP/MEF2C/LAPTM5/ZFP36L1	10
GO:0072593	BP	reactive oxygen species metabolic process	9/253	234/18870	0.00443919	0.0411026	0.0312965	NQO1/AKR1C3/THBS1/CYP1B1/TYROBP/CRYAB/ACP5/IER3/HBB	9
GO:0000075	BP	cell cycle checkpoint signaling	8/253	192/18870	0.00446432	0.0411026	0.0312965	CDC20/DUSP1/DTL/PRKDC/BUB1B/MAD2L1/CCND1/IER3	8
GO:0043114	BP	regulation of vascular permeability	4/253	50/18870	0.00448149	0.0411026	0.0312965	YES1/PLVAP/ADM/APOE	4
GO:0044788	BP	modulation by host of viral process	4/253	50/18870	0.00448149	0.0411026	0.0312965	PTX3/CAV2/CSF1R/APOE	4
GO:0051985	BP	negative regulation of chromosome segregation	4/253	50/18870	0.00448149	0.0411026	0.0312965	CDC20/DUSP1/BUB1B/MAD2L1	4
GO:0071385	BP	cellular response to glucocorticoid stimulus	4/253	50/18870	0.00448149	0.0411026	0.0312965	ZFP36/KLF9/CYP1B1/ZFP36L1	4
GO:1902100	BP	negative regulation of metaphase/anaphase transition of cell cycle	4/253	50/18870	0.00448149	0.0411026	0.0312965	CDC20/DUSP1/BUB1B/MAD2L1	4
GO:1905819	BP	negative regulation of chromosome separation	4/253	50/18870	0.00448149	0.0411026	0.0312965	CDC20/DUSP1/BUB1B/MAD2L1	4
GO:1903050	BP	regulation of proteolysis involved in protein catabolic process	9/253	235/18870	0.00456346	0.0417505	0.0317898	CDC20/PSMC5/PBK/CAV1/PSMD14/TRIB3/EFNA1/LAPTM5/APOE	9
GO:0048644	BP	muscle organ morphogenesis	5/253	81/18870	0.00466356	0.0424556	0.0323267	ENG/ARID5B/EFEMP2/EDNRA/COL3A1	5
GO:0050810	BP	regulation of steroid biosynthetic process	5/253	81/18870	0.00466356	0.0424556	0.0323267	AKR1C3/IGFBP7/ADM/EGR1/APOE	5
GO:0002062	BP	chondrocyte differentiation	6/253	116/18870	0.00476319	0.0432559	0.0329361	EFEMP1/CHSY1/MEF2C/FGFR3/COL3A1/COMP	6
GO:0150076	BP	neuroinflammatory response	5/253	82/18870	0.00491322	0.0442136	0.0336653	IL6/MMP9/IL18/TYROBP/C1QA	5
GO:0007059	BP	chromosome segregation	13/253	424/18870	0.00492382	0.0442136	0.0336653	NUSAP1/CDC20/DUSP1/STIL/TOP2A/CHMP1B/ASPM/KIF2C/CCNB2/BUB1B/MAD2L1/PRC1/ACTR3	13
GO:0002726	BP	positive regulation of T cell cytokine production	3/253	26/18870	0.00493016	0.0442136	0.0336653	IL6/IL18/CD55	3
GO:0014829	BP	vascular associated smooth muscle contraction	3/253	26/18870	0.00493016	0.0442136	0.0336653	EDNRA/ACTA2/COMP	3
GO:0032148	BP	activation of protein kinase B activity	3/253	26/18870	0.00493016	0.0442136	0.0336653	GAS6/IL18/OSBPL8	3
GO:0045137	BP	development of primary sexual characteristics	9/253	238/18870	0.0049526	0.0442136	0.0336653	FST/ARID5B/PTX3/CITED2/ASPM/AKR1C3/ADAMTS1/CYP1B1/A2M	9
GO:0071356	BP	cellular response to tumor necrosis factor	9/253	238/18870	0.0049526	0.0442136	0.0336653	GAS6/ZFP36/THBS1/TNFRSF21/CYP1B1/PLVAP/LAPTM5/CTSK/ZFP36L1	9
GO:0021700	BP	developmental maturation	11/253	330/18870	0.00513189	0.0453164	0.034505	EPAS1/CDC20/TYMS/AXL/SNX10/CNTNAP1/SOX18/FGFR3/C1QA/PALM/EDNRA	11
GO:0003197	BP	endocardial cushion development	4/253	52/18870	0.00515965	0.0453164	0.034505	ENG/CITED2/HEY1/MSX1	4
GO:0006636	BP	unsaturated fatty acid biosynthetic process	4/253	52/18870	0.00515965	0.0453164	0.034505	DECR2/AKR1C3/FADS3/PTGES3	4
GO:0048009	BP	insulin-like growth factor receptor signaling pathway	4/253	52/18870	0.00515965	0.0453164	0.034505	IGFBP4/IGFBP6/IGFBP2/IGFBP3	4
GO:0050819	BP	negative regulation of coagulation	4/253	52/18870	0.00515965	0.0453164	0.034505	SERPINE1/THBS1/CD9/APOE	4
GO:1904707	BP	positive regulation of vascular associated smooth muscle cell proliferation	4/253	52/18870	0.00515965	0.0453164	0.034505	DNMT1/ADAMTS1/MMP9/GJA1	4
GO:0042310	BP	vasoconstriction	5/253	83/18870	0.00517223	0.0453164	0.034505	CAV1/EDNRA/ADM/ACTA2/COMP	5
GO:0007088	BP	regulation of mitotic nuclear division	6/253	118/18870	0.00517445	0.0453164	0.034505	NUSAP1/CDC20/DUSP1/CAV2/BUB1B/MAD2L1	6
GO:0030595	BP	leukocyte chemotaxis	9/253	240/18870	0.00522602	0.0456596	0.0347663	GAS6/CXCL12/IL6/SERPINE1/DUSP1/THBS1/CSF1R/CXADR/FCER1G	9
GO:0032609	BP	type II interferon production	6/253	119/18870	0.00538957	0.0464537	0.0353709	GAS6/AXL/IL18/LAPTM5/CD14/HLA-DPA1	6
GO:0032649	BP	regulation of type II interferon production	6/253	119/18870	0.00538957	0.0464537	0.0353709	GAS6/AXL/IL18/LAPTM5/CD14/HLA-DPA1	6
GO:0035710	BP	CD4-positive, alpha-beta T cell activation	6/253	119/18870	0.00538957	0.0464537	0.0353709	STAT4/IL6/LEF1/IL18/CD55/HLA-DRA	6
GO:1901989	BP	positive regulation of cell cycle phase transition	6/253	119/18870	0.00538957	0.0464537	0.0353709	CDC20/STIL/DTL/ADAMTS1/CDK4/CCND1	6
GO:1990748	BP	cellular detoxification	6/253	119/18870	0.00538957	0.0464537	0.0353709	NQO1/RDH11/GPX7/ALOX5AP/HBB/APOE	6
GO:0002460	BP	adaptive immune response based on somatic recombination of immune receptors built from immunoglobulin superfamily domains	12/253	380/18870	0.00540511	0.0464537	0.0353709	STAT4/IL6/MSH6/LEF1/IL18/C1S/CD55/MEF2C/C1QA/C1QB/HLA-DRA/FCER1G	12
GO:0090130	BP	tissue migration	12/253	380/18870	0.00540511	0.0464537	0.0353709	IRS2/VASH1/MMP9/THBS1/RRAS/RIN2/CYP1B1/MEF2C/SOX18/EFNA1/ACTA2/APOE	12
GO:0001523	BP	retinoid metabolic process	5/253	84/18870	0.00544076	0.0465638	0.0354548	PNPLA2/AKR1C3/RDH11/CYP1B1/DHRS3	5
GO:0010460	BP	positive regulation of heart rate	3/253	27/18870	0.00549212	0.0465638	0.0354548	RGS4/ADM2/ADM	3
GO:0010875	BP	positive regulation of cholesterol efflux	3/253	27/18870	0.00549212	0.0465638	0.0354548	ABCA8/CAV1/APOE	3
GO:0048745	BP	smooth muscle tissue development	3/253	27/18870	0.00549212	0.0465638	0.0354548	ENG/EFEMP2/COL3A1	3
GO:0060669	BP	embryonic placenta morphogenesis	3/253	27/18870	0.00549212	0.0465638	0.0354548	LEF1/ADM/ZFP36L1	3
GO:0098754	BP	detoxification	7/253	158/18870	0.00551493	0.0465638	0.0354548	NQO1/RDH11/GPX7/MT2A/ALOX5AP/HBB/APOE	7
GO:0001818	BP	negative regulation of cytokine production	12/253	381/18870	0.00551627	0.0465638	0.0354548	GAS6/IL6/LAPTM4B/LEF1/ZFP36/THBS1/AXL/TNFRSF21/GPNMB/TYROBP/LAPTM5/ACP5	12
GO:0003002	BP	regionalization	13/253	430/18870	0.00552452	0.0465638	0.0354548	ENG/STIL/PRKDC/MAFB/HOXC8/CITED2/HEY1/LEF1/CHSY1/MSX1/MEF2C/SOX18/C1QA	13
GO:0051321	BP	meiotic cell cycle	10/253	287/18870	0.00553158	0.0465638	0.0354548	CDC20/DUSP1/MSH6/TOP2A/CKS2/ASPM/CCNB2/MSX1/ACTR3/EDNRA	10
GO:0002718	BP	regulation of cytokine production involved in immune response	6/253	120/18870	0.00561117	0.0470191	0.0358014	IL6/AXL/IL18/CD55/LAPTM5/ACP5	6
GO:0046660	BP	female sex differentiation	6/253	120/18870	0.00561117	0.0470191	0.0358014	FST/ARID5B/PTX3/ADAMTS1/AXL/A2M	6
GO:0032102	BP	negative regulation of response to external stimulus	14/253	481/18870	0.00562468	0.0470254	0.0358062	SERPINE1/DUSP1/PRKDC/SPP1/ZFP36/THBS1/CD9/YES1/PBK/IFI16/A2M/ACP5/IER3/APOE	14
GO:0033047	BP	regulation of mitotic sister chromatid segregation	4/253	54/18870	0.00590332	0.0492433	0.037495	CDC20/DUSP1/BUB1B/MAD2L1	4
GO:0062023	CC	collagen-containing extracellular matrix	33/254	429/19886	1.19177e-16	4.23077e-14	3.60039e-14	LTBP2/ABI3BP/CXCL12/EFEMP1/COLEC12/SERPINE1/COL8A1/MFAP5/S100A4/ADAMTS1/MMP9/THBS1/LRRC15/IGFBP7/MFGE8/EFEMP2/C1QA/C1QB/COL5A2/MXRA5/A2M/ACTA2/VWF/LUM/COL10A1/SPARCL1/SERPINA3/ASPN/MGP/COL3A1/DPT/COMP/APOE	33
GO:0005788	CC	endoplasmic reticulum lumen	19/254	313/19886	2.31885e-08	4.11596e-06	3.50269e-06	IGFBP4/GAS6/PNPLA2/IL6/COL8A1/SPP1/IGFBP3/THBS1/FSTL3/IGFBP7/STC2/MFGE8/GPX7/COL5A2/PENK/COL10A1/SPARCL1/COL3A1/APOE	19
GO:0005925	CC	focal adhesion	21/254	421/19886	1.21515e-07	1.43792e-05	1.22367e-05	LIMS2/TNS1/ZYX/CSRP1/CNN1/ENG/FLOT2/CSRP2/CAV2/RRAS/ITGA5/CD9/YES1/LIMA1/FHL1/CAV1/RPL7/FGFR3/GJA1/ACTR3/LCP1	21
GO:0030055	CC	cell-substrate junction	21/254	431/19886	1.79742e-07	1.59521e-05	1.35752e-05	LIMS2/TNS1/ZYX/CSRP1/CNN1/ENG/FLOT2/CSRP2/CAV2/RRAS/ITGA5/CD9/YES1/LIMA1/FHL1/CAV1/RPL7/FGFR3/GJA1/ACTR3/LCP1	21
GO:0098644	CC	complex of collagen trimers	5/254	21/19886	5.62641e-06	0.000399475	0.000339953	COL8A1/COL5A2/LUM/COL10A1/COL3A1	5
GO:0005581	CC	collagen trimer	8/254	86/19886	1.42587e-05	0.000843642	0.00071794	COLEC12/COL8A1/C1QA/C1QB/COL5A2/LUM/COL10A1/COL3A1	8
GO:1904724	CC	tertiary granule lumen	6/254	55/19886	7.02632e-05	0.00356335	0.00303241	GGH/PTX3/MMP9/PGM1/HBB/LYZ	6
GO:0031091	CC	platelet alpha granule	7/254	91/19886	0.00016594	0.0073636	0.00626643	GAS6/SERPINE1/THBS1/CD9/A2M/VWF/SERPINA3	7
GO:0031093	CC	platelet alpha granule lumen	6/254	67/19886	0.000212897	0.00839761	0.00714637	GAS6/SERPINE1/THBS1/A2M/VWF/SERPINA3	6
GO:0005583	CC	fibrillar collagen trimer	3/254	12/19886	0.000416014	0.0134259	0.0114254	COL5A2/LUM/COL3A1	3
GO:0098643	CC	banded collagen fibril	3/254	12/19886	0.000416014	0.0134259	0.0114254	COL5A2/LUM/COL3A1	3
GO:0032432	CC	actin filament bundle	6/254	79/19886	0.00052211	0.0146447	0.0124626	ZYX/MYL9/LIMA1/CRYAB/ACTA2/LCP1	6
GO:0072562	CC	blood microparticle	8/254	144/19886	0.000536284	0.0146447	0.0124626	ENG/PSMC5/C1S/C1QB/A2M/SERPINA3/HBB/APOE	8
GO:0000307	CC	cyclin-dependent protein kinase holoenzyme complex	5/254	54/19886	0.000620383	0.0157312	0.0133872	CKS2/CCNB2/CKS1B/CDK4/CCND1	5
GO:0002080	CC	acrosomal membrane	4/254	32/19886	0.0007055	0.0166968	0.014209	FLOT2/CAV2/MFGE8/CAV1	4
GO:0030667	CC	secretory granule membrane	12/254	314/19886	0.000754487	0.0167402	0.0142459	FLOT2/CPE/CAV2/CD9/MFGE8/TYROBP/CD55/GLIPR1/CAV1/ANPEP/FCER1G/CD14	12
GO:0034774	CC	secretory granule lumen	12/254	322/19886	0.000938241	0.0193173	0.016439	GAS6/SERPINE1/GGH/PTX3/THBS1/PSMD14/MVP/PENK/A2M/VWF/SERPINA3/LYZ	12
GO:0060205	CC	cytoplasmic vesicle lumen	12/254	325/19886	0.00101613	0.0193173	0.016439	GAS6/SERPINE1/GGH/PTX3/THBS1/PSMD14/MVP/PENK/A2M/VWF/SERPINA3/LYZ	12
GO:0031983	CC	vesicle lumen	12/254	326/19886	0.00104326	0.0193173	0.016439	GAS6/SERPINE1/GGH/PTX3/THBS1/PSMD14/MVP/PENK/A2M/VWF/SERPINA3/LYZ	12
GO:0045121	CC	membrane raft	11/254	286/19886	0.00118005	0.0193173	0.016439	PPT1/FLOT2/CAV2/CD55/LDHB/CAV1/PLVAP/GJA1/CXADR/CD14/CDH15	11
GO:0098857	CC	membrane microdomain	11/254	287/19886	0.00121353	0.0193173	0.016439	PPT1/FLOT2/CAV2/CD55/LDHB/CAV1/PLVAP/GJA1/CXADR/CD14/CDH15	11
GO:0042613	CC	MHC class II protein complex	3/254	17/19886	0.00122652	0.0193173	0.016439	HLA-DRA/HLA-DMB/HLA-DPA1	3
GO:0070820	CC	tertiary granule	8/254	164/19886	0.00125154	0.0193173	0.016439	GGH/PTX3/MMP9/PGM1/CD55/FCER1G/HBB/LYZ	8
GO:0030139	CC	endocytic vesicle	12/254	348/19886	0.00181104	0.0264627	0.0225198	ZYX/COLEC12/FLOT2/RIN2/CD9/ROR2/CAV1/HLA-DRA/STAB1/HLA-DPA1/HBB/APOE	12
GO:0098687	CC	chromosomal region	13/254	399/19886	0.00195519	0.0264627	0.0225198	CDC20/DNMT1/PRKDC/TOP2A/CHMP1B/KIF2C/BUB1B/MCM4/MAD2L1/HAT1/RBBP7/PTGES3/HDAC2	13
GO:0001725	CC	stress fiber	5/254	70/19886	0.00201266	0.0264627	0.0225198	ZYX/MYL9/LIMA1/ACTA2/LCP1	5
GO:0097517	CC	contractile actin filament bundle	5/254	70/19886	0.00201266	0.0264627	0.0225198	ZYX/MYL9/LIMA1/ACTA2/LCP1	5
GO:0030669	CC	clathrin-coated endocytic vesicle membrane	5/254	74/19886	0.00257073	0.0325931	0.0277368	CD9/ROR2/HLA-DRA/HLA-DPA1/APOE	5
GO:0042641	CC	actomyosin	5/254	76/19886	0.00288829	0.0353567	0.0300886	ZYX/MYL9/LIMA1/ACTA2/LCP1	5
GO:0005901	CC	caveola	5/254	81/19886	0.00380504	0.0440619	0.0374967	FLOT2/CAV2/CAV1/PLVAP/CDH15	5
GO:0042611	CC	MHC protein complex	3/254	25/19886	0.00384766	0.0440619	0.0374967	HLA-DRA/HLA-DMB/HLA-DPA1	3
GO:0005201	MF	extracellular matrix structural constituent	19/253	166/18496	1.39961e-12	7.26397e-10	6.40873e-10	LTBP2/ABI3BP/EFEMP1/COL8A1/MFAP5/THBS1/IGFBP7/MFGE8/EFEMP2/COL5A2/MXRA5/VWF/LUM/COL10A1/ASPN/MGP/COL3A1/DPT/COMP	19
GO:0005518	MF	collagen binding	10/253	68/18496	2.78246e-08	7.22047e-06	6.37036e-06	MMP9/THBS1/LRRC15/MMP13/CTSK/VWF/LUM/SPARCL1/PCOLCE2/COMP	10
GO:0005178	MF	integrin binding	13/253	154/18496	2.03994e-07	3.5291e-05	3.1136e-05	CXCL12/SPP1/THBS1/ITGA5/CD9/GPNMB/MFGE8/CXADR/IBSP/VWF/LCP1/COL3A1/COMP	13
GO:0019838	MF	growth factor binding	12/253	135/18496	3.45421e-07	4.48184e-05	3.95416e-05	LTBP2/IGFBP4/ENG/IGFBP6/IGFBP2/IGFBP3/THBS1/IGFBP7/FGFR3/CSF1R/A2M/COL3A1	12
GO:0001968	MF	fibronectin binding	6/253	29/18496	2.25217e-06	0.000233776	0.000206252	IGFBP6/IGFBP3/THBS1/LRRC15/FSTL3/CTSK	6
GO:0005520	MF	insulin-like growth factor binding	5/253	19/18496	4.57585e-06	0.000395811	0.00034921	IGFBP4/IGFBP6/IGFBP2/IGFBP3/IGFBP7	5
GO:0043394	MF	proteoglycan binding	6/253	36/18496	8.52328e-06	0.00063194	0.000557538	FST/THBS1/GPNMB/CTSK/COMP/APOE	6
GO:0031994	MF	insulin-like growth factor I binding	4/253	13/18496	2.21823e-05	0.00143908	0.00126965	IGFBP4/IGFBP6/IGFBP2/IGFBP3	4
GO:0050840	MF	extracellular matrix binding	6/253	55/18496	0.000102105	0.00588804	0.0051948	CD248/SPP1/OLFML2B/THBS1/LRRC15/SPARCL1	6
GO:0072341	MF	modified amino acid binding	7/253	84/18496	0.000152444	0.00791186	0.00698034	GAS6/UROS/THBS1/TYMS/AXL/MFGE8/OSBPL8	7
GO:0048185	MF	activin binding	3/253	11/18496	0.00038476	0.0181537	0.0160163	ENG/FST/FSTL3	3
GO:0016538	MF	cyclin-dependent protein serine/threonine kinase regulator activity	5/253	50/18496	0.00059021	0.0255266	0.0225212	CKS2/CCNB2/CKS1B/CDK4/CCND1	5
GO:0052650	MF	NADP-retinol dehydrogenase activity	3/253	13/18496	0.000653535	0.0260911	0.0230193	AKR1C3/RDH11/DHRS3	3
GO:0019199	MF	transmembrane receptor protein kinase activity	6/253	79/18496	0.000745253	0.0260936	0.0230214	EFEMP1/ENG/AXL/ROR2/FGFR3/CSF1R	6
GO:0071813	MF	lipoprotein particle binding	4/253	31/18496	0.000804428	0.0260936	0.0230214	COLEC12/THBS1/STAB1/APOE	4
GO:0071814	MF	protein-lipid complex binding	4/253	31/18496	0.000804428	0.0260936	0.0230214	COLEC12/THBS1/STAB1/APOE	4
GO:0008237	MF	metallopeptidase activity	9/253	185/18496	0.00103601	0.0316287	0.0279048	CPA4/CPE/VASH1/ADAMTS1/MMP9/PSMD14/MMP13/ANPEP/MMP11	9
GO:0061575	MF	cyclin-dependent protein serine/threonine kinase activator activity	3/253	16/18496	0.00124139	0.0357935	0.0315793	CKS2/CKS1B/CCND1	3
GO:0004714	MF	transmembrane receptor protein tyrosine kinase activity	5/253	60/18496	0.0013619	0.0372014	0.0328215	EFEMP1/AXL/ROR2/FGFR3/CSF1R	5
GO:0030169	MF	low-density lipoprotein particle binding	3/253	17/18496	0.00149225	0.0387239	0.0341647	COLEC12/THBS1/STAB1	3
GO:0001786	MF	phosphatidylserine binding	5/253	62/18496	0.00157836	0.039008	0.0344153	GAS6/THBS1/AXL/MFGE8/OSBPL8	5
GO:0043395	MF	heparan sulfate proteoglycan binding	3/253	18/18496	0.00177271	0.039623	0.0349579	FST/COMP/APOE	3
GO:0005539	MF	glycosaminoglycan binding	10/253	240/18496	0.00178487	0.039623	0.0349579	LTBP2/ENG/ADAMTS1/THBS1/GPNMB/EFEMP2/STAB1/PCOLCE2/COMP/APOE	10
GO:0042826	MF	histone deacetylase binding	7/253	127/18496	0.00183228	0.039623	0.0349579	LEF1/GMNN/KPNA2/MEF2C/HDAC2/SATB2/CCND1	7
hsa04640	KEGG pathway	Hematopoietic cell lineage	10/158	100/8546	1.45658e-05	0.00377254	0.0033578	IL6/ITGA5/CD9/CD55/CSF1R/ANPEP/HLA-DRA/HLA-DMB/CD14/HLA-DPA1	10
hsa05166	KEGG pathway	Human T-cell leukemia virus 1 infection	13/158	224/8546	0.000250479	0.0230423	0.0205091	IL6/CDC20/CCNB2/ZFP36/BUB1B/MAD2L1/MSX1/CDK4/HLA-DRA/HLA-DMB/CCND1/HLA-DPA1/EGR1	13
hsa05416	KEGG pathway	Viral myocarditis	7/158	70/8546	0.000291767	0.0230423	0.0205091	CD55/CAV1/CXADR/HLA-DRA/HLA-DMB/CCND1/HLA-DPA1	7
hsa05323	KEGG pathway	Rheumatoid arthritis	8/158	95/8546	0.000355865	0.0230423	0.0205091	CXCL12/IL6/IL18/CTSK/HLA-DRA/HLA-DMB/HLA-DPA1/ACP5	8
hsa05219	KEGG pathway	Bladder cancer	5/158	41/8546	0.000887648	0.0428496	0.0381389	MMP9/THBS1/CDK4/FGFR3/CCND1	5
hsa04610	KEGG pathway	Complement and coagulation cascades	7/158	88/8546	0.00117112	0.0428496	0.0381389	SERPINE1/C1S/CD55/C1QA/C1QB/A2M/VWF	7
hsa05321	KEGG pathway	Inflammatory bowel disease	6/158	66/8546	0.0013215	0.0428496	0.0381389	STAT4/IL6/IL18/HLA-DRA/HLA-DMB/HLA-DPA1	6
hsa04510	KEGG pathway	Focal adhesion	11/158	203/8546	0.00132354	0.0428496	0.0381389	ZYX/SPP1/CAV2/MYL9/THBS1/ITGA5/CAV1/IBSP/VWF/CCND1/COMP	11

## Sheet: Table S3
Table S3 Instrument variables for exposure
id.exposure	SNP	exposure	samplesize.exposure	effect_allele.exposure	other_allele.exposure	beta.exposure	se.exposure	pval.exposure	R2	F
eqtl-a-ENSG00000000938	rs34806307	FGR	29937	T	C	0.282954	0.025326	5.56545e-29	0.00415218	124.814
eqtl-a-ENSG00000000938	rs17617068	FGR	31684	C	T	-0.10863	0.012989	6.08275e-17	0.00220281	69.9435
eqtl-a-ENSG00000000938	rs2594836	FGR	31569	A	G	0.100376	0.013713	2.4797e-13	0.00169443	53.5788
eqtl-a-ENSG00000000938	rs149110519	FGR	25735	T	C	0.185528	0.026612	3.13329e-12	0.00188504	48.5993
eqtl-a-ENSG00000000938	rs16895831	FGR	27823	T	C	0.083177	0.014602	1.22651e-08	0.00116483	32.4445
eqtl-a-ENSG00000000938	rs56388170	FGR	31355	T	G	0.077414	0.013111	3.53932e-09	0.0011106	34.8595
eqtl-a-ENSG00000000938	rs149007767	FGR	30077	T	C	-0.16377	0.016625	6.78578e-23	0.00321593	97.0311
eqtl-a-ENSG00000000938	rs741738	FGR	17978	A	G	-0.1105	0.01498	1.6263e-13	0.00301731	54.4033
eqtl-a-ENSG00000000938	rs77526211	FGR	29277	A	G	0.182278	0.029231	4.4948e-10	0.00132642	38.8825
eqtl-a-ENSG00000000971	rs203683	CFH	31529	C	G	0.153282	0.01205	4.5436e-37	0.00510593	161.801
eqtl-a-ENSG00000000971	rs523427	CFH	29788	G	A	-0.18628	0.028802	9.97011e-11	0.00140224	41.8258
eqtl-a-ENSG00000000971	rs1317082	CFH	31644	G	A	-0.12093	0.013749	1.41775e-18	0.00243898	77.363
eqtl-a-ENSG00000000971	rs6897932	CFH	31259	T	C	-0.07653	0.013505	1.44981e-08	0.0010264	32.1151
eqtl-a-ENSG00000001084	rs6942249	GCLC	31315	A	G	-0.08076	0.014345	1.80418e-08	0.00101106	31.6914
eqtl-a-ENSG00000001084	rs809942	GCLC	31644	A	G	-0.20927	0.015105	1.19316e-43	0.00602922	191.934
eqtl-a-ENSG00000001084	rs661603	GCLC	31644	C	T	-0.21235	0.011876	1.6761e-71	0.0100021	319.686
eqtl-a-ENSG00000001561	rs2057148	ENPP4	30696	C	G	-0.0686	0.012575	4.89734e-08	0.000968474	29.7552
eqtl-a-ENSG00000001561	rs56139334	ENPP4	31355	T	C	-0.81601	0.022987	1e-200	0.0386363	1260.05
eqtl-a-ENSG00000001561	rs7744030	ENPP4	31132	T	C	0.460012	0.011633	1e-200	0.0478291	1563.71
eqtl-a-ENSG00000001561	rs77868167	ENPP4	31355	T	C	0.135859	0.023003	3.5009e-09	0.00111129	34.8809
eqtl-a-ENSG00000002549	rs148021887	LAP3	25173	A	C	-0.1591	0.025251	2.96108e-10	0.00157457	39.6959
eqtl-a-ENSG00000002549	rs2872795	LAP3	28533	C	T	0.085568	0.013553	2.72621e-10	0.00139509	39.8589
eqtl-a-ENSG00000002549	rs112570672	LAP3	23500	A	G	0.497758	0.03367	1.87456e-49	0.00921451	218.536
eqtl-a-ENSG00000002549	rs1609903	LAP3	28799	C	G	-0.28743	0.014141	7.54223e-92	0.0141434	413.13
eqtl-a-ENSG00000002549	rs150530659	LAP3	23593	C	T	-0.45644	0.045336	7.6366e-24	0.00427799	101.356
eqtl-a-ENSG00000002549	rs28727456	LAP3	24204	G	A	0.508059	0.014701	1e-200	0.0470232	1194.21
eqtl-a-ENSG00000002549	rs13164856	LAP3	28473	C	T	-0.07457	0.013196	1.59331e-08	0.00112028	31.9314
eqtl-a-ENSG00000002549	rs4788084	LAP3	28533	T	C	-0.09269	0.012035	1.34153e-14	0.00207456	59.3125
eqtl-a-ENSG00000002726	rs13226058	AOC1	19650	A	G	-0.30228	0.037989	1.76279e-15	0.00321174	63.3075
eqtl-a-ENSG00000002726	rs765483	AOC1	25983	T	C	0.294244	0.028536	6.27191e-25	0.00407542	106.317
eqtl-a-ENSG00000002726	rs73167624	AOC1	23989	A	G	0.549942	0.030482	9.21722e-73	0.0133869	325.468
eqtl-a-ENSG00000002726	rs77270862	AOC1	4993	G	T	0.299313	0.048866	9.05691e-10	0.0074581	37.5031
eqtl-a-ENSG00000002726	rs9657890	AOC1	25885	T	C	0.398501	0.012236	1e-200	0.0393651	1060.64
eqtl-a-ENSG00000002822	rs146817114	MAD1L1	15975	A	G	0.258917	0.044458	5.75241e-09	0.00211868	33.9135
eqtl-a-ENSG00000002822	rs73288749	MAD1L1	25036	T	C	-0.36208	0.044866	7.00648e-16	0.00259464	65.1231
eqtl-a-ENSG00000002822	rs7801421	MAD1L1	30902	G	C	0.365474	0.01209	1e-200	0.0287222	913.76
eqtl-a-ENSG00000002822	rs3800875	MAD1L1	31017	T	C	0.300934	0.015292	3.25087e-86	0.0123319	387.25
eqtl-a-ENSG00000002822	rs75649291	MAD1L1	28417	T	C	-0.4152	0.040138	4.42792e-25	0.00375145	106.999
eqtl-a-ENSG00000002822	rs6463939	MAD1L1	5668	G	A	-0.2425	0.032878	1.63343e-13	0.00950668	54.3818
eqtl-a-ENSG00000002919	rs56330463	SNX11	31569	C	T	0.067474	0.012054	2.1709e-08	0.000991579	31.3322
eqtl-a-ENSG00000002919	rs11079822	SNX11	31236	A	G	-0.7677	0.031335	1.49279e-132	0.0188535	600.185
eqtl-a-ENSG00000002919	rs78317601	SNX11	31562	G	A	-0.70272	0.020266	1e-200	0.0366983	1202.32
eqtl-a-ENSG00000002919	rs118036504	SNX11	21129	C	T	0.336141	0.052245	1.24291e-10	0.00195539	41.3924
eqtl-a-ENSG00000002919	rs1473117	SNX11	31567	T	C	-0.49671	0.017994	9.90832e-168	0.0235696	761.934
eqtl-a-ENSG00000002933	rs12478601	TMEM176A	31300	T	C	0.075662	0.012021	3.09393e-10	0.001264	39.6107
eqtl-a-ENSG00000002933	rs9880192	TMEM176A	31569	C	G	-0.06874	0.012173	1.6308e-08	0.00100915	31.8879
eqtl-a-ENSG00000002933	rs4725338	TMEM176A	31355	A	G	-0.24746	0.018904	3.74628e-39	0.00543532	171.345
eqtl-a-ENSG00000002933	rs17173656	TMEM176A	31684	C	T	0.310011	0.019369	1.16413e-57	0.00802077	256.169
eqtl-a-ENSG00000002933	rs3778872	TMEM176A	31231	G	C	-0.09939	0.015955	4.67627e-10	0.00124106	38.8052
eqtl-a-ENSG00000002933	rs71537963	TMEM176A	31200	T	C	0.41033	0.025182	1.0782e-59	0.00843836	265.5
eqtl-a-ENSG00000002933	rs77270862	TMEM176A	4993	G	T	0.459684	0.048778	4.3421e-21	0.0174768	88.7781
eqtl-a-ENSG00000002933	rs7781584	TMEM176A	31270	G	A	-0.41437	0.014382	1.55239e-182	0.0258595	830.038
eqtl-a-ENSG00000002933	rs59621822	TMEM176A	31676	G	A	-0.35806	0.011662	1e-200	0.0289004	942.634
eqtl-a-ENSG00000002933	rs7212590	TMEM176A	31569	T	C	-0.13721	0.020757	3.83796e-11	0.0013822	43.6922
eqtl-a-ENSG00000003056	rs117302528	M6PR	9433	T	C	0.334399	0.048968	8.56249e-12	0.00491938	46.624
eqtl-a-ENSG00000003056	rs76450399	M6PR	20275	A	G	-0.37873	0.050013	3.65847e-14	0.00282034	57.3385
eqtl-a-ENSG00000003056	rs6487636	M6PR	31354	C	G	-0.2479	0.021581	1.53003e-30	0.00419109	131.952
eqtl-a-ENSG00000003056	rs11047939	M6PR	31355	A	G	0.479323	0.013513	1e-200	0.0385792	1258.11
eqtl-a-ENSG00000003056	rs4262771	M6PR	29994	C	G	-0.08423	0.012576	2.113e-11	0.00149347	44.8591
eqtl-a-ENSG00000003137	rs981390	CYP26B1	30971	A	G	-0.19239	0.029985	1.39531e-10	0.00132755	41.1676
eqtl-a-ENSG00000003137	rs114857151	CYP26B1	26141	T	C	1.206	0.037724	1e-200	0.0376252	1021.94
eqtl-a-ENSG00000003137	rs141151334	CYP26B1	16628	G	T	0.379474	0.045978	1.54206e-16	0.00407991	68.1104
eqtl-a-ENSG00000003137	rs72835275	CYP26B1	31182	C	T	1.17139	0.018127	1e-200	0.118103	4175.6
eqtl-a-ENSG00000003137	rs17561305	CYP26B1	24524	A	G	-0.24791	0.035301	2.1717e-12	0.0020071	49.317
eqtl-a-ENSG00000003249	rs12927153	DBNDD1	27979	G	T	-0.1387	0.022809	1.1944e-09	0.00131987	36.9748
eqtl-a-ENSG00000003249	rs11859970	DBNDD1	25662	C	T	-0.20768	0.018578	5.16654e-29	0.0048462	124.959
eqtl-a-ENSG00000003249	rs35991606	DBNDD1	30398	C	T	-0.2328	0.017318	3.41193e-41	0.00590919	180.683
eqtl-a-ENSG00000003249	rs147792551	DBNDD1	30817	G	C	0.721765	0.023553	1e-200	0.0295707	938.988
eqtl-a-ENSG00000003393	rs17383714	ALS2	30873	T	C	0.194245	0.02121	5.27716e-20	0.00270938	83.8684
eqtl-a-ENSG00000003393	rs78003444	ALS2	30077	A	G	-0.47604	0.019974	1.52055e-125	0.0185351	567.971
eqtl-a-ENSG00000003393	rs3219172	ALS2	22434	C	T	-0.67518	0.049337	1.24451e-42	0.0082789	187.263
eqtl-a-ENSG00000003393	rs10432516	ALS2	30077	A	G	-0.89593	0.025761	1e-200	0.0386616	1209.51
eqtl-a-ENSG00000003393	rs75664718	ALS2	8025	A	G	-0.22071	0.037535	4.0977e-09	0.00428987	34.5659
eqtl-a-ENSG00000003393	rs1532331	ALS2	31684	T	G	0.081947	0.012782	1.44381e-10	0.00129557	41.0996
eqtl-a-ENSG00000003402	rs6757272	CFLAR	25826	G	A	-0.07768	0.012048	1.13339e-10	0.00160723	41.5719
eqtl-a-ENSG00000003402	rs10200697	CFLAR	26609	A	G	0.12266	0.021598	1.35329e-08	0.00121065	32.2509
eqtl-a-ENSG00000003402	rs2268791	CFLAR	25575	C	G	0.375611	0.011476	1e-200	0.0402031	1071.18
eqtl-a-ENSG00000003402	rs56388170	CFLAR	26280	T	G	0.074357	0.013112	1.42298e-08	0.00122213	32.1544
eqtl-a-ENSG00000003436	rs35007051	TFPI	30169	G	A	0.206291	0.032433	2.01229e-10	0.00133918	40.4531
eqtl-a-ENSG00000003436	rs1354034	TFPI	31684	C	T	0.081894	0.012231	2.14783e-11	0.00141295	44.8285
eqtl-a-ENSG00000003436	rs9376090	TFPI	31300	C	T	0.104028	0.013492	1.25806e-14	0.00189566	59.443
eqtl-a-ENSG00000004059	rs149110519	ARF5	25735	T	C	0.18717	0.026611	2.01558e-12	0.0019186	49.4663
eqtl-a-ENSG00000004059	rs149007767	ARF5	30077	T	C	-0.13499	0.016643	5.01996e-16	0.00218244	65.7805
eqtl-a-ENSG00000004059	rs34029720	ARF5	31564	C	T	-0.10486	0.012286	1.39894e-17	0.00230262	72.843
eqtl-a-ENSG00000004468	rs10000290	CD38	31349	G	A	0.148937	0.016916	1.31311e-18	0.0024668	77.518
eqtl-a-ENSG00000004468	rs2497306	CD38	31086	C	A	0.074046	0.011887	4.68824e-10	0.00124664	38.799
eqtl-a-ENSG00000004468	rs2617170	CD38	31086	C	T	-0.08792	0.012617	3.21514e-12	0.00155951	48.5516
eqtl-a-ENSG00000004468	rs151181	CD38	30476	C	T	-0.06678	0.012098	3.39e-08	0.000998819	30.4684
eqtl-a-ENSG00000004468	rs12453507	CD38	31355	G	C	-0.06583	0.011892	3.09813e-08	0.00097648	30.6455
eqtl-a-ENSG00000004534	rs76298543	RBM6	18493	C	T	-0.74317	0.035201	6.14469e-99	0.0235352	445.678
eqtl-a-ENSG00000004534	rs116375541	RBM6	20074	A	G	0.402247	0.047996	5.26623e-17	0.00348674	70.2307
eqtl-a-ENSG00000004534	rs13086611	RBM6	26096	T	A	0.426905	0.012419	1e-200	0.0433221	1181.64
eqtl-a-ENSG00000004534	rs2236939	RBM6	23341	T	G	-0.50935	0.019092	8.20352e-157	0.0295919	711.705
eqtl-a-ENSG00000004534	rs7950696	RBM6	31185	C	T	-0.06605	0.011973	3.45621e-08	0.000974855	30.4286
eqtl-a-ENSG00000004777	rs12984019	ARHGAP33	29827	T	C	0.082653	0.013091	2.7227e-10	0.00133481	39.8638
eqtl-a-ENSG00000004777	rs756783	ARHGAP33	31346	T	C	-0.38913	0.011526	1e-200	0.0350843	1139.67
eqtl-a-ENSG00000004777	rs113559151	ARHGAP33	31682	G	A	-0.58723	0.022154	8.18465e-155	0.021695	702.538
eqtl-a-ENSG00000004799	rs117629564	PDK4	21984	A	G	0.40349	0.045331	5.54498e-19	0.00359086	79.2187
eqtl-a-ENSG00000004799	rs12704801	PDK4	31565	C	T	-0.2516	0.01187	1.044e-99	0.014033	449.228
eqtl-a-ENSG00000004799	rs142272045	PDK4	28311	C	T	-0.2453	0.035039	2.54507e-12	0.00172814	49.0065
eqtl-a-ENSG00000004799	rs4253772	PDK4	31185	T	C	0.180909	0.019784	6.00759e-20	0.00267414	83.6112
eqtl-a-ENSG00000004809	rs17577280	SLC22A16	31684	A	G	-0.38975	0.012099	1e-200	0.0317154	1037.72
eqtl-a-ENSG00000004809	rs9372244	SLC22A16	31564	C	T	0.097452	0.012574	9.17487e-15	0.00189946	60.0648
eqtl-a-ENSG00000004809	rs13205109	SLC22A16	20794	A	T	-0.67983	0.016526	1e-200	0.0752576	1692.1
eqtl-a-ENSG00000004809	rs1080261	SLC22A16	30746	G	T	0.270889	0.015559	6.90399e-68	0.00976245	303.096
eqtl-a-ENSG00000004864	rs17087335	SLC25A13	31300	T	G	0.092994	0.014771	3.05823e-10	0.0012648	39.6357
eqtl-a-ENSG00000004864	rs1016968	SLC25A13	31179	A	T	0.400006	0.011833	1e-200	0.035356	1142.69
eqtl-a-ENSG00000004864	rs145659320	SLC25A13	27713	G	T	0.22369	0.038024	4.03376e-09	0.00124722	34.6049
eqtl-a-ENSG00000004866	rs1354034	ST7	31684	C	T	0.154599	0.012181	6.56599e-37	0.00505831	161.072
eqtl-a-ENSG00000004866	rs12706135	ST7	31684	C	T	-0.11621	0.014276	3.92645e-16	0.00208719	66.2645
eqtl-a-ENSG00000004866	rs2402155	ST7	28396	T	C	0.175412	0.031743	3.27612e-08	0.00107423	30.5346
eqtl-a-ENSG00000004939	rs11587735	SLC4A1	26022	C	A	-0.11123	0.015689	1.34493e-12	0.00192771	50.256
eqtl-a-ENSG00000004939	rs9660992	SLC4A1	26022	G	A	-0.06713	0.012045	2.50098e-08	0.00119215	31.0568
eqtl-a-ENSG00000004939	rs12212092	SLC4A1	21683	T	C	-0.14228	0.023589	1.6214e-09	0.00167501	36.3767
eqtl-a-ENSG00000004939	rs5033	SLC4A1	22267	T	C	0.222934	0.012954	2.25736e-66	0.0131258	296.132
eqtl-a-ENSG00000004939	rs225245	SLC4A1	25693	G	A	-0.13337	0.011937	5.52841e-29	0.00483515	124.823
eqtl-a-ENSG00000004939	rs12974711	SLC4A1	26022	C	T	0.218083	0.024429	4.36918e-19	0.00305338	79.6924
eqtl-a-ENSG00000004939	rs7679	SLC4A1	25553	C	T	0.088341	0.015352	8.69501e-09	0.00129423	33.1117
eqtl-a-ENSG00000004939	rs6084653	SLC4A1	26022	G	C	0.189967	0.012249	3.02482e-54	0.00915838	240.504
eqtl-a-ENSG00000004939	rs6014993	SLC4A1	21737	G	A	0.068658	0.011892	7.75961e-09	0.0015312	33.3316
eqtl-a-ENSG00000005020	rs117299259	SKAP2	28045	G	A	-0.65562	0.036818	6.21441e-71	0.0111801	317.069
eqtl-a-ENSG00000005020	rs142139359	SKAP2	10978	A	G	0.471421	0.051007	2.4149e-20	0.00772095	85.4045
eqtl-a-ENSG00000005020	rs113662511	SKAP2	8581	T	C	0.524481	0.049565	3.62744e-26	0.0128805	111.944
eqtl-a-ENSG00000005020	rs7805778	SKAP2	28198	A	G	0.568574	0.013419	1e-200	0.0598596	1795.27
eqtl-a-ENSG00000005020	rs147544721	SKAP2	14813	C	A	0.382211	0.053136	6.3387e-13	0.00348078	51.7339
eqtl-a-ENSG00000005020	rs113285204	SKAP2	9956	T	C	0.411383	0.052823	6.81868e-15	0.00605505	60.6391
eqtl-a-ENSG00000005020	rs117435545	SKAP2	20857	T	C	-0.52898	0.051209	5.15585e-25	0.00508998	106.695
eqtl-a-ENSG00000005020	rs185084812	SKAP2	24524	T	C	-0.65474	0.030252	7.07946e-104	0.0187423	468.378
eqtl-a-ENSG00000005020	rs10275896	SKAP2	30967	C	T	0.669998	0.01313	1e-200	0.0775685	2603.89
eqtl-a-ENSG00000005020	rs181684511	SKAP2	2516	G	T	-0.22091	0.028861	1.9391e-14	0.022757	58.5435
eqtl-a-ENSG00000005020	rs67971665	SKAP2	26296	T	C	-0.50647	0.037796	6.04644e-41	0.006782	179.544
eqtl-a-ENSG00000005075	rs78627998	POLR2J	28468	C	G	0.846724	0.02478	1e-200	0.0393974	1167.48
eqtl-a-ENSG00000005075	rs147944569	POLR2J	15415	A	C	-0.48084	0.047274	2.65522e-24	0.00666674	103.444
eqtl-a-ENSG00000005075	rs74739396	POLR2J	24343	A	C	0.452733	0.046131	9.81974e-23	0.00394096	96.3064
eqtl-a-ENSG00000005075	rs71540934	POLR2J	11384	G	A	-0.24105	0.013156	5.38394e-75	0.0286481	335.689
eqtl-a-ENSG00000005075	rs146928022	POLR2J	15545	T	C	-0.37085	0.040185	2.73653e-20	0.00544889	85.156
eqtl-a-ENSG00000005075	rs113296404	POLR2J	20836	C	T	0.983849	0.021871	1e-200	0.088522	2023.38
eqtl-a-ENSG00000005075	rs138561863	POLR2J	5660	G	A	-0.31495	0.054674	8.38147e-09	0.0058286	33.1716
eqtl-a-ENSG00000005102	rs5026472	MEOX1	31569	G	C	0.075872	0.011887	1.74109e-10	0.00128882	40.7366
eqtl-a-ENSG00000005102	rs72928038	MEOX1	29113	A	G	-0.11399	0.016283	2.54859e-12	0.00168049	49.0032
eqtl-a-ENSG00000005102	rs147832718	MEOX1	30017	G	T	-0.17001	0.027633	7.63185e-10	0.00125943	37.8495
eqtl-a-ENSG00000005102	rs112684675	MEOX1	24801	T	C	-0.36165	0.047419	2.4027e-14	0.00233991	58.1635
eqtl-a-ENSG00000005102	rs72836582	MEOX1	30902	T	C	0.107757	0.018719	8.58242e-09	0.00107125	33.1372
eqtl-a-ENSG00000005102	rs35953779	MEOX1	31383	C	G	0.389037	0.01159	1e-200	0.0346561	1126.59
eqtl-a-ENSG00000005156	rs12941768	LIG3	31684	G	A	0.1969	0.0134	7.00164e-49	0.0067689	215.914
eqtl-a-ENSG00000005156	rs2291190	LIG3	31355	C	T	0.193998	0.018578	1.59404e-25	0.00346548	109.031
eqtl-a-ENSG00000005156	rs12450763	LIG3	31566	C	A	0.430557	0.011772	1e-200	0.0406552	1337.62
eqtl-a-ENSG00000005156	rs4251710	LIG3	31684	C	A	-0.13595	0.021137	1.26099e-10	0.00130395	41.3656
eqtl-a-ENSG00000005175	rs149007767	RPAP3	30037	T	C	0.15163	0.016633	7.78037e-20	0.00275923	83.1028
eqtl-a-ENSG00000005175	rs75647145	RPAP3	29619	A	G	0.218903	0.033503	6.42096e-11	0.00143925	42.6878
eqtl-a-ENSG00000005175	rs7976419	RPAP3	30124	C	G	0.158735	0.014417	3.41271e-28	0.0040081	121.218
eqtl-a-ENSG00000005175	rs61918136	RPAP3	31527	A	C	-0.81886	0.020323	1e-200	0.0489721	1623.34
eqtl-a-ENSG00000005238	rs35426954	ATOSB	25572	A	G	-0.09284	0.014543	1.72302e-10	0.00159121	40.752
eqtl-a-ENSG00000005238	rs10491510	ATOSB	18937	T	C	-0.39681	0.04569	3.78704e-18	0.00396728	75.4197
eqtl-a-ENSG00000005238	rs6084653	ATOSB	30650	G	C	0.103918	0.012322	3.35197e-17	0.0023152	71.121
eqtl-a-ENSG00000005249	rs1354034	PRKAR2B	31684	C	T	0.320298	0.01195	2.96483e-158	0.0221715	718.365
eqtl-a-ENSG00000005249	rs6466154	PRKAR2B	31684	G	A	-0.16	0.011835	1.20476e-41	0.00573543	182.758
eqtl-a-ENSG00000005249	rs7896518	PRKAR2B	31569	G	A	0.0687	0.012034	1.13781e-08	0.00103133	32.5895
eqtl-a-ENSG00000005249	rs505404	PRKAR2B	31569	G	T	0.101894	0.014295	1.01836e-12	0.0016069	50.8065
eqtl-a-ENSG00000005249	rs11553699	PRKAR2B	30031	G	A	0.113437	0.019026	2.48863e-09	0.00118231	35.5456
eqtl-a-ENSG00000005302	rs56388170	MSL3	9188	T	G	-0.09357	0.013104	9.30679e-13	0.00551849	50.9741
eqtl-a-ENSG00000005302	rs149007767	MSL3	8025	T	C	0.162309	0.016626	1.6293e-22	0.011737	95.2845
eqtl-a-ENSG00000005302	rs13277976	MSL3	9188	T	A	-0.10842	0.014479	6.99359e-14	0.00606586	56.061
eqtl-a-ENSG00000005379	rs2516448	TSPOAP1	30773	C	T	0.065995	0.012059	4.42976e-08	0.000972315	29.9482
eqtl-a-ENSG00000005379	rs7025728	TSPOAP1	23577	A	G	-0.08303	0.013133	2.5787e-10	0.00169238	39.9656
eqtl-a-ENSG00000005379	rs12716977	TSPOAP1	31026	C	T	0.077926	0.01193	6.47292e-11	0.0013734	42.6669
eqtl-a-ENSG00000005379	rs12948345	TSPOAP1	31352	T	C	0.210291	0.015955	1.14393e-39	0.00551026	173.704
eqtl-a-ENSG00000005379	rs259981	TSPOAP1	29001	A	T	0.092612	0.012307	5.2723e-14	0.00194879	56.6233
eqtl-a-ENSG00000005381	rs17005891	MPO	31684	A	G	-0.13074	0.014861	1.39027e-18	0.00243705	77.3993
eqtl-a-ENSG00000005381	rs7846314	MPO	31569	T	A	-0.11316	0.015519	3.0493e-13	0.00168155	53.1709
eqtl-a-ENSG00000005381	rs12716641	MPO	31569	C	T	0.067476	0.011897	1.41299e-08	0.001018	32.1681
eqtl-a-ENSG00000005381	rs4325427	MPO	31569	T	C	0.072809	0.012791	1.25271e-08	0.00102539	32.4016
eqtl-a-ENSG00000005381	rs2856857	MPO	31567	A	G	0.593632	0.016291	1e-200	0.0403675	1327.8
eqtl-a-ENSG00000005381	rs2585830	MPO	31224	G	T	0.092622	0.014745	3.35112e-10	0.00126213	39.4561
eqtl-a-ENSG00000005381	rs57228624	MPO	13932	C	T	-0.12086	0.014144	1.28322e-17	0.00521359	73.006
eqtl-a-ENSG00000005381	rs2224538	MPO	31684	C	T	0.069536	0.012566	3.1408e-08	0.000965469	30.6175
eqtl-a-ENSG00000005381	rs1012068	MPO	31300	G	T	-0.07788	0.013298	4.71867e-09	0.00109472	34.2999
eqtl-a-ENSG00000005471	rs9275406	ABCB4	29827	T	G	-0.07646	0.013587	1.8273e-08	0.00106058	31.6654
eqtl-a-ENSG00000005471	rs45493392	ABCB4	31569	G	A	-0.34401	0.015679	1.07895e-106	0.015019	481.333
eqtl-a-ENSG00000005471	rs80351204	ABCB4	9117	A	G	-0.3245	0.052495	6.33753e-10	0.00417383	38.2039
eqtl-a-ENSG00000005471	rs12453507	ABCB4	31569	G	C	-0.08163	0.011885	6.51929e-12	0.00149194	47.1664
eqtl-a-ENSG00000005513	rs3774937	SOX8	31569	C	T	0.07789	0.012736	9.61944e-10	0.00118339	37.4003
eqtl-a-ENSG00000005513	rs4388254	SOX8	30902	T	C	-0.16322	0.026149	4.32006e-10	0.00125921	38.9586
eqtl-a-ENSG00000005513	rs443887	SOX8	23787	G	A	0.186115	0.016522	1.96698e-29	0.00530618	126.881
eqtl-a-ENSG00000005513	rs11863963	SOX8	31146	C	G	-0.20024	0.012143	4.25794e-61	0.00865589	271.933
eqtl-a-ENSG00000005844	rs1354034	ITGAL	31684	C	T	-0.10094	0.012221	1.4568e-16	0.00214876	68.2236
eqtl-a-ENSG00000005844	rs149110519	ITGAL	25735	T	C	0.187114	0.026611	2.04456e-12	0.00191746	49.4367
eqtl-a-ENSG00000005844	rs11574938	ITGAL	31481	C	G	-0.30428	0.011672	7.94328e-150	0.0211331	679.611
eqtl-a-ENSG00000005961	rs826415	ITGA2B	31355	G	T	0.153388	0.012821	5.51188e-33	0.00454395	143.117
eqtl-a-ENSG00000005961	rs4670221	ITGA2B	31470	G	C	-0.08736	0.012609	4.25011e-12	0.00152306	48.0008
eqtl-a-ENSG00000005961	rs1354034	ITGA2B	31470	C	T	0.570761	0.011269	1e-200	0.0753717	2565.13
eqtl-a-ENSG00000005961	rs114694170	ITGA2B	29817	C	T	0.182841	0.026685	7.2929e-12	0.00157204	46.944
eqtl-a-ENSG00000005961	rs9399137	ITGA2B	31355	C	T	0.073788	0.013481	4.41977e-08	0.000954509	29.9553
eqtl-a-ENSG00000005961	rs10820606	ITGA2B	25947	C	A	0.091756	0.013977	5.21075e-11	0.00165828	43.0956
eqtl-a-ENSG00000005961	rs10761741	ITGA2B	31470	T	G	0.182517	0.011957	1.3326e-52	0.00734908	232.973
eqtl-a-ENSG00000005961	rs505404	ITGA2B	31355	G	T	0.211064	0.01421	6.63285e-50	0.00698716	220.61
eqtl-a-ENSG00000005961	rs10876550	ITGA2B	31470	A	G	0.196102	0.011988	3.82737e-60	0.00843092	267.56
eqtl-a-ENSG00000005961	rs11553699	ITGA2B	29817	G	A	0.232392	0.018949	1.4171e-34	0.00501888	150.393
eqtl-a-ENSG00000005961	rs2950393	ITGA2B	31355	A	G	0.069678	0.012772	4.8863e-08	0.000948307	29.7605
eqtl-a-ENSG00000005961	rs10852622	ITGA2B	19914	G	A	0.10692	0.013043	2.45641e-16	0.00336306	67.1912
eqtl-a-ENSG00000005961	rs10512472	ITGA2B	31470	C	T	0.429713	0.015097	3.3266e-178	0.025098	810.118
eqtl-a-ENSG00000005961	rs11082304	ITGA2B	31086	T	G	0.082167	0.011884	4.69894e-12	0.00153556	47.8046
eqtl-a-ENSG00000005961	rs13042885	ITGA2B	31355	T	C	-0.09443	0.013171	7.51104e-13	0.00163671	51.4
eqtl-a-ENSG00000006007	rs3811444	GDE1	31684	T	C	-0.07474	0.01257	2.7477e-09	0.00111459	35.3517
eqtl-a-ENSG00000006007	rs6592965	GDE1	31684	A	G	0.093121	0.011939	6.21012e-15	0.00191643	60.833
eqtl-a-ENSG00000006007	rs118174930	GDE1	29715	C	A	0.476693	0.031953	2.50207e-50	0.00743422	222.547
eqtl-a-ENSG00000006007	rs12929106	GDE1	24117	A	G	0.29756	0.039892	8.71766e-14	0.0023017	55.6336
eqtl-a-ENSG00000006007	rs35659432	GDE1	30958	A	G	-0.79988	0.025966	1e-200	0.0297415	948.9
eqtl-a-ENSG00000006007	rs28576302	GDE1	30902	C	T	-0.96682	0.027227	1e-200	0.039203	1260.8
eqtl-a-ENSG00000006007	rs7210990	GDE1	31569	A	C	-0.06616	0.011898	2.6947e-08	0.00097832	30.9129
eqtl-a-ENSG00000006015	rs10405364	REX1BD	26196	G	A	-0.13603	0.022417	1.29351e-09	0.00140366	36.8193
eqtl-a-ENSG00000006015	rs10414427	REX1BD	21129	C	T	-0.51757	0.011158	1e-200	0.0924237	2151.48
eqtl-a-ENSG00000006015	rs757348	REX1BD	26079	T	A	0.273656	0.022649	1.30527e-33	0.00556688	145.98
eqtl-a-ENSG00000006015	rs117558072	REX1BD	20235	C	A	0.198377	0.035632	2.58571e-08	0.00152946	30.9929
eqtl-a-ENSG00000006282	rs11655670	SPATA20	31676	A	G	-0.27503	0.012406	6.96627e-109	0.0152772	491.397
eqtl-a-ENSG00000006282	rs7220357	SPATA20	31555	C	T	-0.09436	0.013294	1.26386e-12	0.00159416	50.381
eqtl-a-ENSG00000006282	rs144232687	SPATA20	30077	T	C	-0.41278	0.012897	1e-200	0.0329363	1024.3
eqtl-a-ENSG00000006282	rs62059698	SPATA20	31684	G	A	0.588087	0.014497	1e-200	0.0493764	1645.6
eqtl-a-ENSG00000006282	rs2107440	SPATA20	26121	A	G	-0.20018	0.012625	1.28588e-56	0.00953235	251.371
eqtl-a-ENSG00000006282	rs11655373	SPATA20	26701	A	G	0.154614	0.013323	3.86901e-31	0.00501896	134.677
eqtl-a-ENSG00000006282	rs3760403	SPATA20	31684	G	A	-0.09849	0.011876	1.10433e-16	0.00216599	68.7717
eqtl-a-ENSG00000006530	rs270601	AGK	31684	C	T	-0.07688	0.012641	1.18839e-09	0.00116613	36.9884
eqtl-a-ENSG00000006530	rs3779086	AGK	31567	T	C	0.20629	0.01192	4.26776e-67	0.00939811	299.466
eqtl-a-ENSG00000006530	rs73153906	AGK	23222	T	G	-0.39095	0.043395	2.07922e-19	0.0034828	81.1534
eqtl-a-ENSG00000006534	rs1449263	ALDH3B1	31684	T	C	0.072666	0.011957	1.22301e-09	0.00116424	36.9286
eqtl-a-ENSG00000006534	rs149110519	ALDH3B1	25735	T	C	0.261024	0.026567	8.7882e-23	0.00373699	96.5248
eqtl-a-ENSG00000006534	rs10980797	ALDH3B1	31569	G	A	-0.06659	0.011909	2.24213e-08	0.0009896	31.2697
eqtl-a-ENSG00000006534	rs2286164	ALDH3B1	31683	G	A	-0.31368	0.013973	1.29718e-111	0.0156578	503.945
eqtl-a-ENSG00000006534	rs145506132	ALDH3B1	8975	A	G	-0.31293	0.048689	1.29981e-10	0.00458144	41.2984
eqtl-a-ENSG00000006607	rs73114178	FARP2	30597	G	A	0.424463	0.014015	1e-200	0.0291079	917.255
eqtl-a-ENSG00000006607	rs4303712	FARP2	30594	C	T	-0.09972	0.016859	3.31467e-09	0.00114232	34.9859
eqtl-a-ENSG00000006607	rs6726954	FARP2	30598	G	A	0.136089	0.012127	3.1798e-29	0.00409892	125.927
eqtl-a-ENSG00000006625	rs736781	GGCT	31470	T	C	0.473269	0.01439	1e-200	0.033228	1081.56
eqtl-a-ENSG00000006625	rs2709778	GGCT	31470	G	A	-0.17104	0.020157	2.14981e-17	0.00228274	71.9975
eqtl-a-ENSG00000006625	rs10279910	GGCT	25181	T	A	-0.15044	0.024729	1.1766e-09	0.00146756	37.0061
eqtl-a-ENSG00000006638	rs1354034	TBXA2R	31684	C	T	0.139305	0.012194	3.17322e-30	0.00410212	130.499
eqtl-a-ENSG00000006638	rs342296	TBXA2R	31355	A	G	-0.06963	0.011973	6.04171e-09	0.00107745	33.8179
eqtl-a-ENSG00000006638	rs4807492	TBXA2R	23991	A	G	-0.13334	0.012089	2.73275e-28	0.00504578	121.657
eqtl-a-ENSG00000006652	rs56330463	IFRD1	31569	C	T	-0.10201	0.012037	2.36265e-17	0.00226976	71.8126
eqtl-a-ENSG00000006652	rs149110519	IFRD1	25735	T	C	0.1668	0.026621	3.7139e-10	0.00152324	39.2572
eqtl-a-ENSG00000006652	rs1234378	IFRD1	27503	C	A	0.397603	0.043675	8.73776e-20	0.00300427	82.8694
eqtl-a-ENSG00000006652	rs6966318	IFRD1	31683	C	T	0.527231	0.013122	1e-200	0.0484861	1614.36
eqtl-a-ENSG00000006652	rs76272652	IFRD1	9002	G	A	-0.3095	0.047695	8.64172e-11	0.00465576	42.0978
eqtl-a-ENSG00000006652	rs56384744	IFRD1	30294	A	C	-0.23977	0.037255	1.22659e-10	0.00136544	41.4183
eqtl-a-ENSG00000006652	rs76274372	IFRD1	29658	C	A	0.657218	0.021126	1e-200	0.0316013	967.75
eqtl-a-ENSG00000006715	rs757685	VPS41	31355	A	G	-0.355	0.015896	1.76604e-110	0.0156581	498.738
eqtl-a-ENSG00000006715	rs10239557	VPS41	31355	T	C	0.126587	0.013128	5.30396e-22	0.00295644	92.968
eqtl-a-ENSG00000006715	rs6963017	VPS41	31469	G	A	-0.19102	0.018216	9.9747e-26	0.00348217	109.956
eqtl-a-ENSG00000006744	rs11650537	ELAC2	31228	T	C	0.357843	0.011624	1e-200	0.0294556	947.695
eqtl-a-ENSG00000006744	rs7225631	ELAC2	31355	A	G	0.157101	0.012843	2.08689e-34	0.00474953	149.623
eqtl-a-ENSG00000006744	rs138142208	ELAC2	26119	C	T	-0.31492	0.042301	9.70957e-14	0.00211748	55.4195
eqtl-a-ENSG00000007047	rs141651018	MARK4	26236	T	C	0.201492	0.033504	1.81001e-09	0.00137667	36.1653
eqtl-a-ENSG00000007047	rs73048457	MARK4	26366	C	T	0.193322	0.032777	3.67934e-09	0.00131771	34.786
eqtl-a-ENSG00000007047	rs184688	MARK4	28464	G	A	-0.41321	0.011982	1e-200	0.0401039	1189.12
eqtl-a-ENSG00000007047	rs17875633	MARK4	28473	C	T	-0.2232	0.020402	7.41993e-28	0.00418574	119.673
eqtl-a-ENSG00000007129	rs73047262	CEACAM21	24423	T	C	-0.24382	0.022855	1.43681e-26	0.0046381	113.795
eqtl-a-ENSG00000007129	rs887391	CEACAM21	26605	T	C	0.423529	0.013592	1e-200	0.0352122	970.94
eqtl-a-ENSG00000007129	rs112335177	CEACAM21	14710	T	C	-0.28998	0.047457	9.93825e-10	0.00253177	37.3319
eqtl-a-ENSG00000007129	rs11881921	CEACAM21	26483	A	G	0.100804	0.012326	2.88602e-16	0.00251908	66.8762
eqtl-a-ENSG00000007129	rs4803482	CEACAM21	20579	A	G	0.258388	0.031706	3.66353e-16	0.00321682	66.4062
eqtl-a-ENSG00000007168	rs8076127	PAFAH1B1	25827	G	T	-0.08747	0.012528	2.91407e-12	0.00188376	48.74
eqtl-a-ENSG00000007168	rs115107247	PAFAH1B1	21583	A	G	-0.43053	0.041294	1.8906e-25	0.00501101	108.687
eqtl-a-ENSG00000007168	rs66494490	PAFAH1B1	26157	T	C	-0.13815	0.025196	4.18167e-08	0.00114794	30.0589
eqtl-a-ENSG00000007168	rs11654991	PAFAH1B1	26071	A	G	-0.20122	0.012102	4.39845e-62	0.0104935	276.456
eqtl-a-ENSG00000007237	rs76840964	GAS7	31240	G	A	-0.11512	0.017901	1.26771e-10	0.00132212	41.3552
eqtl-a-ENSG00000007237	rs1375493	GAS7	31569	A	G	0.104832	0.011973	2.03002e-18	0.00242248	76.6562
eqtl-a-ENSG00000007237	rs9880192	GAS7	31569	C	G	-0.07555	0.01217	5.35945e-10	0.00121934	38.538
eqtl-a-ENSG00000007237	rs56330463	GAS7	31569	C	T	0.081848	0.012048	1.09219e-11	0.00145988	46.1513
eqtl-a-ENSG00000007237	rs149110519	GAS7	25735	T	C	0.165229	0.026621	5.42126e-10	0.00149464	38.5192
eqtl-a-ENSG00000007237	rs16895831	GAS7	27823	T	C	0.131649	0.014577	1.69785e-19	0.002923	81.5593
eqtl-a-ENSG00000007237	rs55793580	GAS7	31569	T	C	-0.14577	0.015803	2.8622e-20	0.00268784	85.0759
eqtl-a-ENSG00000007237	rs3184504	GAS7	28418	C	T	0.075263	0.011929	2.80841e-10	0.00139878	39.8034
eqtl-a-ENSG00000007237	rs9905556	GAS7	27325	T	C	0.694889	0.038022	1.28027e-74	0.0120763	333.995
eqtl-a-ENSG00000007237	rs11078832	GAS7	31684	G	A	-0.33726	0.012535	1.84927e-159	0.0223386	723.902
eqtl-a-ENSG00000007237	rs58209168	GAS7	31226	A	T	0.265873	0.021455	2.88735e-35	0.00489378	153.555
eqtl-a-ENSG00000007237	rs12936206	GAS7	31684	G	A	0.102188	0.01244	2.13599e-16	0.00212504	67.4689
eqtl-a-ENSG00000007264	rs2247056	MATK	30389	C	T	0.081439	0.013792	3.53069e-09	0.00114603	34.8644
eqtl-a-ENSG00000007264	rs9420589	MATK	31270	T	G	0.069771	0.012012	6.31481e-09	0.00107775	33.7355
eqtl-a-ENSG00000007264	rs8109446	MATK	17628	G	A	0.338555	0.028486	1.40961e-32	0.00794953	141.241
eqtl-a-ENSG00000007264	rs7245624	MATK	23655	A	G	-0.13598	0.012282	1.7346e-28	0.00515488	122.56
eqtl-a-ENSG00000007264	rs34503630	MATK	31017	C	T	-0.10332	0.013143	3.80452e-15	0.00198841	61.7934
eqtl-a-ENSG00000007264	rs55908509	MATK	22490	A	G	0.073362	0.012658	6.80769e-09	0.00149128	33.5859
eqtl-a-ENSG00000007312	rs34794906	CD79B	27280	C	T	-0.09886	0.012837	1.34586e-14	0.00216947	59.3074
eqtl-a-ENSG00000007312	rs10098310	CD79B	31355	A	G	0.077914	0.012022	9.09913e-11	0.00133781	42.0004
eqtl-a-ENSG00000007312	rs653178	CD79B	28204	T	C	0.07383	0.011926	5.98605e-10	0.00135708	38.3243
eqtl-a-ENSG00000007312	rs12232384	CD79B	31470	A	C	0.083235	0.014584	1.1485e-08	0.00103398	32.5711
eqtl-a-ENSG00000007312	rs8067378	CD79B	31086	G	A	-0.10339	0.011872	3.07114e-18	0.00243384	75.8381
eqtl-a-ENSG00000007312	rs12603821	CD79B	31374	A	G	-0.1623	0.012273	6.34454e-40	0.00554331	174.874
eqtl-a-ENSG00000007312	rs4810485	CD79B	31086	G	T	-0.09774	0.013663	8.46447e-13	0.00164341	51.1678
eqtl-a-ENSG00000007341	rs147836155	ST7L	21876	T	C	0.275296	0.04413	4.42629e-10	0.00177579	38.9128
eqtl-a-ENSG00000007341	rs351362	ST7L	30901	T	C	-0.38408	0.011682	1e-200	0.0338008	1080.95
eqtl-a-ENSG00000007341	rs7522283	ST7L	24642	C	G	-0.17707	0.014575	5.83579e-34	0.0059539	147.583
eqtl-a-ENSG00000007341	rs184305120	ST7L	26273	C	T	-0.22425	0.037112	1.51649e-09	0.00138773	36.5077
eqtl-a-ENSG00000007516	rs10774624	BAIAP3	28089	A	G	0.066274	0.011926	2.74448e-08	0.00109821	30.8793
eqtl-a-ENSG00000007516	rs4318204	BAIAP3	19733	C	T	0.072786	0.013225	3.71689e-08	0.00153278	30.2897
eqtl-a-ENSG00000007516	rs8048759	BAIAP3	19734	T	C	-0.10095	0.012015	4.40453e-17	0.00356427	70.5818
eqtl-a-ENSG00000007516	rs8063	BAIAP3	23991	G	A	-0.42967	0.012881	1e-200	0.0443228	1112.57
eqtl-a-ENSG00000007541	rs148117344	PIGQ	17064	C	T	0.246621	0.04362	1.56939e-08	0.00186983	31.9627
eqtl-a-ENSG00000007541	rs12444525	PIGQ	23849	A	G	0.373011	0.012507	1.84077e-195	0.0359582	889.478
eqtl-a-ENSG00000007541	rs8073060	PIGQ	31185	A	T	0.141573	0.012864	3.58344e-28	0.00386913	121.12
eqtl-a-ENSG00000007944	rs1260326	MYLIP	31300	C	T	0.121926	0.012166	1.22011e-23	0.00319872	100.435
eqtl-a-ENSG00000007944	rs2142675	MYLIP	31556	G	C	-0.15186	0.012757	1.12279e-32	0.00447079	141.705
eqtl-a-ENSG00000007944	rs2021900	MYLIP	31684	T	C	-0.46116	0.0201	1.69824e-116	0.0163432	526.389
eqtl-a-ENSG00000007944	rs7841189	MYLIP	31684	T	C	0.106758	0.018424	6.85662e-09	0.00105859	33.5738
eqtl-a-ENSG00000007944	rs964184	MYLIP	31300	C	G	0.102136	0.016739	1.0501e-09	0.00118803	37.2272
eqtl-a-ENSG00000007944	rs1265564	MYLIP	31240	C	A	0.072546	0.012036	1.66621e-09	0.0011616	36.3281
eqtl-a-ENSG00000007944	rs247617	MYLIP	31569	A	C	0.078197	0.012778	9.36936e-10	0.00118499	37.4511
eqtl-a-ENSG00000007968	rs114352248	E2F2	30547	T	C	0.167078	0.022314	7.02587e-14	0.00183192	56.0588
eqtl-a-ENSG00000007968	rs1172130	E2F2	31684	A	G	0.080227	0.012223	5.25896e-11	0.00135782	43.077
eqtl-a-ENSG00000007968	rs11587735	E2F2	31569	C	A	0.090232	0.015699	9.05191e-09	0.00104538	33.034
eqtl-a-ENSG00000007968	rs1354034	E2F2	31684	C	T	-0.07456	0.012234	1.09711e-09	0.00117095	37.1415
eqtl-a-ENSG00000007968	rs12212092	E2F2	26412	T	C	-0.15065	0.023585	1.68729e-10	0.00154228	40.7945
eqtl-a-ENSG00000007968	rs6592965	E2F2	31684	A	G	0.142312	0.011905	6.15744e-33	0.00449021	142.9
eqtl-a-ENSG00000007968	rs8073060	E2F2	31185	A	T	0.126438	0.012875	9.1791e-23	0.00308315	96.4391
eqtl-a-ENSG00000007968	rs35033748	E2F2	27324	C	T	0.08994	0.014451	4.84641e-10	0.00141572	38.7352
eqtl-a-ENSG00000007968	rs9944715	E2F2	31569	G	A	-0.09388	0.013561	4.4157e-12	0.00151599	47.9278
eqtl-a-ENSG00000007968	rs16989695	E2F2	24632	A	G	-0.07122	0.011892	2.10882e-09	0.00145404	35.8652
eqtl-a-ENSG00000007968	rs117963839	E2F2	27738	T	C	-0.13546	0.015701	6.25461e-18	0.00267635	74.4303
eqtl-a-ENSG00000007968	rs855791	E2F2	27015	G	A	0.069625	0.011971	6.02726e-09	0.00125055	33.8234
eqtl-a-ENSG00000008018	rs4554352	PSMB1	1575	C	A	0.101983	0.012853	2.11544e-15	0.0384365	62.8774
eqtl-a-ENSG00000008018	rs10946271	PSMB1	31559	C	T	-0.36216	0.011507	1e-200	0.0304335	990.535
eqtl-a-ENSG00000008018	rs9366235	PSMB1	25240	T	C	-0.16958	0.012377	9.87643e-43	0.00738348	187.73
eqtl-a-ENSG00000008083	rs115972027	JARID2	23532	T	G	-0.35457	0.046219	1.69863e-14	0.0024947	58.8471
eqtl-a-ENSG00000008083	rs148916699	JARID2	31559	T	C	-0.5734	0.020693	5.26017e-169	0.0237529	767.808
eqtl-a-ENSG00000008083	rs114822866	JARID2	30740	T	G	-0.20428	0.03128	6.53281e-11	0.00138556	42.6485
eqtl-a-ENSG00000008083	rs116666415	JARID2	27367	C	T	0.236527	0.043007	3.80654e-08	0.00110404	30.2456
eqtl-a-ENSG00000008083	rs149110519	JARID2	25735	T	C	-0.16499	0.026622	5.73311e-10	0.00149026	38.4061
eqtl-a-ENSG00000008083	rs112441779	JARID2	30929	T	C	-0.91917	0.027888	1e-200	0.0339305	1086.22
eqtl-a-ENSG00000008083	rs56388170	JARID2	31355	T	G	0.089546	0.013106	8.35026e-12	0.00148668	46.6813
eqtl-a-ENSG00000008256	rs13325613	CYTH3	31355	T	G	-0.16198	0.021242	2.42885e-14	0.00185104	58.1434
eqtl-a-ENSG00000008256	rs4502545	CYTH3	31355	A	G	0.116886	0.015475	4.24033e-14	0.00181631	57.0504
eqtl-a-ENSG00000008256	rs6457374	CYTH3	30389	T	C	0.088255	0.0138	1.59919e-10	0.00134415	40.8997
eqtl-a-ENSG00000008256	rs852162	CYTH3	31349	T	C	0.098395	0.011884	1.24022e-16	0.00218181	68.5428
eqtl-a-ENSG00000008256	rs6958932	CYTH3	29413	G	A	-0.52451	0.033038	9.2918e-57	0.00849624	252.024
eqtl-a-ENSG00000008283	rs13325613	CYB561	31355	T	G	-0.1209	0.021262	1.29751e-08	0.00103016	32.3318
eqtl-a-ENSG00000008283	rs6881706	CYB561	31355	T	G	-0.08866	0.01343	4.0785e-11	0.00138778	43.5714
eqtl-a-ENSG00000008283	rs1521	CYB561	30773	T	C	0.085455	0.014061	1.22149e-09	0.00119876	36.9313
eqtl-a-ENSG00000008283	rs4968775	CYB561	31352	C	G	-0.17684	0.011811	1.10561e-50	0.00709979	224.17
eqtl-a-ENSG00000008283	rs2412973	CYB561	30492	A	C	-0.06669	0.011917	2.18852e-08	0.00102609	31.3178
eqtl-a-ENSG00000008294	rs149007767	SPAG9	29863	T	C	0.109456	0.016656	4.98425e-11	0.001444	43.1815
eqtl-a-ENSG00000008294	rs56388170	SPAG9	31141	T	G	0.111053	0.013094	2.23254e-17	0.00230452	71.9264
eqtl-a-ENSG00000008294	rs1006702	SPAG9	15425	G	T	-0.44807	0.049823	2.39718e-19	0.00521605	80.8689
eqtl-a-ENSG00000008294	rs8125	SPAG9	31355	T	C	0.353333	0.021356	1.75106e-61	0.00865435	273.709
eqtl-a-ENSG00000008294	rs41456547	SPAG9	31352	G	T	0.160735	0.023819	1.49899e-11	0.00145037	45.5351
eqtl-a-ENSG00000008300	rs2286652	CELSR3	28168	A	G	-0.36225	0.018554	6.86436e-85	0.0133519	381.159
eqtl-a-ENSG00000008300	rs354033	CELSR3	30935	A	G	0.105794	0.013713	1.21171e-14	0.00192026	59.5136
eqtl-a-ENSG00000008300	rs725660	CELSR3	30935	A	C	-0.08037	0.012523	1.3808e-10	0.00132971	41.1868
eqtl-a-ENSG00000008394	rs1375493	MGST1	31569	A	G	0.075566	0.011989	2.91561e-10	0.00125689	39.7262
eqtl-a-ENSG00000008394	rs9880192	MGST1	31569	C	G	-0.07533	0.01217	6.01645e-10	0.00121221	38.3124
eqtl-a-ENSG00000008394	rs10098310	MGST1	31569	A	G	-0.0925	0.012015	1.37151e-14	0.00187416	59.2727
eqtl-a-ENSG00000008394	rs4149190	MGST1	31676	A	T	-0.57357	0.023152	1.71002e-135	0.0190074	613.707
eqtl-a-ENSG00000008394	rs35979828	MGST1	29836	T	C	-0.22822	0.025577	4.53002e-19	0.00266147	79.6143
eqtl-a-ENSG00000008394	rs2239630	MGST1	31569	G	A	0.103973	0.01188	2.09604e-18	0.0024204	76.5902
eqtl-a-ENSG00000008394	rs11641016	MGST1	31569	G	C	0.082086	0.014649	2.10189e-08	0.00099363	31.3971
eqtl-a-ENSG00000008394	rs372883	MGST1	31684	C	T	-0.12427	0.011858	1.06979e-25	0.00345419	109.815
eqtl-a-ENSG00000008438	rs149110519	PGLYRP1	25735	T	C	0.359205	0.026486	6.72822e-42	0.00709651	183.92
eqtl-a-ENSG00000008438	rs4727027	PGLYRP1	31185	A	G	-0.07218	0.012378	5.48984e-09	0.00108936	34.0065
eqtl-a-ENSG00000008438	rs56388170	PGLYRP1	31355	T	G	-0.18454	0.013035	1.68112e-45	0.00635167	200.417
eqtl-a-ENSG00000008438	rs7846314	PGLYRP1	31569	T	A	-0.15577	0.015492	8.76799e-24	0.00319205	101.086
eqtl-a-ENSG00000008438	rs12264390	PGLYRP1	31569	C	T	-0.11977	0.014544	1.78649e-16	0.00214381	67.8192
eqtl-a-ENSG00000008438	rs8102495	PGLYRP1	31684	G	A	0.36371	0.011504	1e-200	0.0305853	999.575
eqtl-a-ENSG00000008438	rs12151345	PGLYRP1	31300	T	C	0.106064	0.011883	4.42486e-19	0.0025388	79.6615
eqtl-a-ENSG00000008441	rs6592965	NFIX	30935	A	G	0.087444	0.011942	2.43557e-13	0.00173025	53.6145
eqtl-a-ENSG00000008441	rs11881865	NFIX	29081	C	G	-0.21696	0.031239	3.7792e-12	0.00165592	48.2324
eqtl-a-ENSG00000008441	rs8103751	NFIX	17505	A	G	0.353709	0.048474	2.94713e-13	0.00303247	53.2388
eqtl-a-ENSG00000008513	rs16905012	ST3GAL1	29498	A	G	-0.25701	0.031526	3.5678e-16	0.00224797	66.4555
eqtl-a-ENSG00000008513	rs59413766	ST3GAL1	31563	A	C	-0.4304	0.014821	2.07014e-185	0.0260229	843.254
eqtl-a-ENSG00000008513	rs115758847	ST3GAL1	31239	C	G	0.322711	0.034869	2.1424e-20	0.00273442	85.6492
eqtl-a-ENSG00000008513	rs760328	ST3GAL1	31238	A	G	0.381853	0.027236	1.1695e-44	0.00625337	196.559
eqtl-a-ENSG00000008513	rs8073060	ST3GAL1	31185	A	T	0.161433	0.012847	3.25537e-36	0.00503789	157.892
eqtl-a-ENSG00000008516	rs16895831	MMP25	27074	T	C	0.082112	0.014603	1.87672e-08	0.00116653	31.6171
eqtl-a-ENSG00000008516	rs149007767	MMP25	29328	T	C	0.131387	0.016645	2.94036e-15	0.00212001	62.3036
eqtl-a-ENSG00000008516	rs6986779	MMP25	24194	T	C	-0.06809	0.012466	4.69743e-08	0.00123171	29.8344
eqtl-a-ENSG00000008516	rs11466011	MMP25	23722	T	C	0.568779	0.038737	8.28514e-49	0.00900661	215.578
eqtl-a-ENSG00000008516	rs2257295	MMP25	23101	C	T	0.411506	0.011829	1e-200	0.0497794	1210.09
eqtl-a-ENSG00000008516	rs2472684	MMP25	22204	C	A	0.380119	0.027438	1.20976e-43	0.00856963	191.908
eqtl-a-ENSG00000008516	rs4794822	MMP25	30436	T	C	0.070035	0.012247	1.07409e-08	0.00107335	32.7014
eqtl-a-ENSG00000008517	rs2497306	IL32	28533	C	A	-0.06977	0.011889	4.39491e-09	0.00120563	34.4393
eqtl-a-ENSG00000008517	rs4786364	IL32	21968	G	C	0.108529	0.012041	1.99756e-19	0.00368463	81.236
eqtl-a-ENSG00000008517	rs56235931	IL32	23178	C	G	0.755508	0.023001	1e-200	0.0444803	1078.86
eqtl-a-ENSG00000008517	rs12448662	IL32	24184	G	A	-0.42901	0.013551	1e-200	0.0397942	1002.19
eqtl-a-ENSG00000008517	rs224197	IL32	28135	G	A	0.136945	0.01967	3.34965e-12	0.00171993	48.4702
eqtl-a-ENSG00000009335	rs73494997	UBE3C	31012	G	A	0.175154	0.022101	2.28139e-15	0.00202112	62.8019
eqtl-a-ENSG00000009335	rs10949635	UBE3C	31465	T	G	-0.48623	0.015642	1e-200	0.0297946	966.214
eqtl-a-ENSG00000009335	rs10479648	UBE3C	31355	C	T	-0.14461	0.025145	8.86115e-09	0.00105374	33.0728
eqtl-a-ENSG00000009335	rs28712444	UBE3C	31026	G	A	0.190762	0.022241	9.72076e-18	0.00236557	73.5636
eqtl-a-ENSG00000009790	rs724286	TRAF3IP3	31684	C	T	-0.20119	0.014336	9.68278e-45	0.00617751	196.932
eqtl-a-ENSG00000009790	rs12086634	TRAF3IP3	31300	G	T	-0.45458	0.014307	1e-200	0.0312456	1009.47
eqtl-a-ENSG00000009790	rs766176	TRAF3IP3	31555	C	T	-0.10066	0.013012	1.02424e-14	0.00189302	59.8437
eqtl-a-ENSG00000009830	rs12889974	POMT2	30165	G	C	-0.15956	0.019971	1.35613e-15	0.00211158	63.8265
eqtl-a-ENSG00000009830	rs369901	POMT2	30279	G	A	0.127831	0.013901	3.7222e-20	0.00278506	84.5586
eqtl-a-ENSG00000009830	rs8177537	POMT2	30817	T	G	0.430591	0.020233	1.66686e-100	0.0144845	452.9
eqtl-a-ENSG00000010030	rs6906529	ETV7	31313	G	A	0.488714	0.014398	1e-200	0.0354895	1152.1
eqtl-a-ENSG00000010030	rs236427	ETV7	31430	C	T	0.105256	0.016294	1.04841e-10	0.00132592	41.7264
eqtl-a-ENSG00000010030	rs6928048	ETV7	29823	A	G	0.436349	0.011369	1e-200	0.0470673	1472.92
eqtl-a-ENSG00000010030	rs7310615	ETV7	28164	G	C	-0.09437	0.011911	2.31473e-15	0.00222398	62.7712
eqtl-a-ENSG00000010165	rs75310447	METTL13	21753	A	G	-0.36598	0.046222	2.41379e-15	0.00287369	62.6858
eqtl-a-ENSG00000010165	rs2224567	METTL13	31352	G	A	-0.08817	0.011885	1.17842e-13	0.00175266	55.0423
eqtl-a-ENSG00000010165	rs10798524	METTL13	31354	T	C	0.369482	0.011505	1e-200	0.0318462	1031.28
eqtl-a-ENSG00000010165	rs7530758	METTL13	31354	C	T	-0.15472	0.012311	3.17395e-36	0.00501254	157.945
eqtl-a-ENSG00000010219	rs10849072	DYRK4	30599	A	T	-0.15137	0.016858	2.71769e-19	0.00262821	80.6273
eqtl-a-ENSG00000010219	rs113449636	DYRK4	30264	C	T	0.193095	0.030707	3.20752e-10	0.00130493	39.5415
eqtl-a-ENSG00000010219	rs4766260	DYRK4	30721	G	A	0.2939	0.011703	3.5156e-139	0.0201171	630.665
eqtl-a-ENSG00000010270	rs2240832	STARD3NL	31469	C	T	-0.1286	0.013061	7.10395e-23	0.00307136	96.9442
eqtl-a-ENSG00000010270	rs9785016	STARD3NL	30180	A	G	0.081882	0.013941	4.26432e-09	0.00114185	34.4981
eqtl-a-ENSG00000010270	rs149007767	STARD3NL	29863	T	C	-0.11147	0.016655	2.18927e-11	0.00149767	44.789
eqtl-a-ENSG00000010270	rs9638935	STARD3NL	31355	C	A	-0.3163	0.013711	9.39723e-118	0.0166897	532.154
eqtl-a-ENSG00000010278	rs1354034	CD9	31470	C	T	0.28135	0.012019	3.52371e-121	0.0171136	547.908
eqtl-a-ENSG00000010278	rs505404	CD9	31355	G	T	0.12764	0.01428	3.95549e-19	0.00254155	79.8883
eqtl-a-ENSG00000010278	rs216855	CD9	31132	G	A	0.095262	0.013594	2.42103e-12	0.00157497	49.1061
eqtl-a-ENSG00000010278	rs36007563	CD9	24164	C	T	1.07694	0.034126	1e-200	0.0395836	995.839
eqtl-a-ENSG00000010278	rs11553699	CD9	29817	G	A	0.115067	0.019025	1.46649e-09	0.0012253	36.5771
eqtl-a-ENSG00000010278	rs11064040	CD9	30558	A	G	-0.58403	0.011359	1e-200	0.0796282	2643.63
eqtl-a-ENSG00000010292	rs10774431	NCAPD2	31017	C	T	-0.13022	0.011855	4.54255e-28	0.00387485	120.646
eqtl-a-ENSG00000010292	rs7133104	NCAPD2	14458	G	A	0.298219	0.047155	2.54548e-10	0.00275869	39.99
eqtl-a-ENSG00000010292	rs12816349	NCAPD2	30902	A	G	0.321591	0.013767	1.09144e-120	0.0173524	545.657
eqtl-a-ENSG00000010292	rs2286721	NCAPD2	31567	A	G	-0.76314	0.013989	1e-200	0.0861544	2975.85
eqtl-a-ENSG00000010295	rs149007767	IFFO1	29114	T	C	-0.13323	0.016644	1.19261e-15	0.00219616	64.0752
eqtl-a-ENSG00000010295	rs7297283	IFFO1	30601	G	C	-0.42271	0.013162	1e-200	0.0326075	1031.39
eqtl-a-ENSG00000010295	rs11064282	IFFO1	26840	G	T	-0.36721	0.033011	9.58738e-29	0.00458916	123.732
eqtl-a-ENSG00000010327	rs141094656	STAB1	21415	C	T	-0.4826	0.042836	1.92265e-29	0.0058921	126.915
eqtl-a-ENSG00000010327	rs12478601	STAB1	31086	T	C	0.074495	0.012022	5.76235e-10	0.00123369	38.3955
eqtl-a-ENSG00000010327	rs75482444	STAB1	7142	C	A	-0.31575	0.052019	1.27909e-09	0.00513226	36.8334
eqtl-a-ENSG00000010327	rs3821831	STAB1	31470	T	C	0.089155	0.012494	9.65162e-13	0.00161534	50.9137
eqtl-a-ENSG00000010327	rs352155	STAB1	27096	C	T	-0.97643	0.029522	1e-200	0.038806	1093.86
eqtl-a-ENSG00000010327	rs1847472	STAB1	31086	A	C	0.081919	0.012708	1.14541e-10	0.00133502	41.5532
eqtl-a-ENSG00000010327	rs149007767	STAB1	29863	T	C	-0.17053	0.01662	1.05609e-24	0.00351329	105.28
eqtl-a-ENSG00000010327	rs35979828	STAB1	29622	T	C	-0.18305	0.025603	8.70362e-13	0.00172261	51.1118
eqtl-a-ENSG00000010327	rs2239630	STAB1	31355	G	A	0.144269	0.01185	4.24424e-34	0.00470479	148.206
eqtl-a-ENSG00000010327	rs13333054	STAB1	31470	T	C	0.093226	0.014556	1.50761e-10	0.00130178	41.0178
eqtl-a-ENSG00000010327	rs913678	STAB1	31086	C	T	0.086418	0.012884	1.98381e-11	0.00144517	44.9867
eqtl-a-ENSG00000010327	rs2902940	STAB1	31355	G	A	0.129672	0.013288	1.70137e-22	0.00302777	95.2181
eqtl-a-ENSG00000010539	rs12466022	ZNF200	27185	A	C	-0.07464	0.013552	3.63354e-08	0.00111457	30.3313
eqtl-a-ENSG00000010539	rs149007767	ZNF200	29863	T	C	0.120956	0.016651	3.75232e-13	0.00176401	52.7681
eqtl-a-ENSG00000010539	rs7846314	ZNF200	31355	T	A	0.08729	0.01553	1.90301e-08	0.00100652	31.5891
eqtl-a-ENSG00000010539	rs6501166	ZNF200	31347	C	G	0.217929	0.01183	8.6856e-76	0.0107107	339.361
eqtl-a-ENSG00000010539	rs2741916	ZNF200	31470	A	G	0.350174	0.011545	1e-200	0.0284028	919.909
eqtl-a-ENSG00000010539	rs2179016	ZNF200	27883	G	C	-0.079	0.012575	3.33818e-10	0.00141345	39.4642
eqtl-a-ENSG00000010610	rs2524054	CD4	30488	C	A	-0.08512	0.013761	6.17874e-10	0.00125352	38.2627
eqtl-a-ENSG00000010610	rs7296859	CD4	30902	G	C	-0.34525	0.012552	1.54525e-166	0.0238956	756.451
eqtl-a-ENSG00000010610	rs2855535	CD4	29989	C	T	-0.3305	0.033707	1.07349e-22	0.00319547	96.1298
eqtl-a-ENSG00000010610	rs1050629	CD4	31181	A	G	-0.3885	0.033686	8.97429e-31	0.00424768	133.003
eqtl-a-ENSG00000010626	rs11064426	LRRC23	29469	C	A	0.493676	0.012281	1e-200	0.0519869	1615.9
eqtl-a-ENSG00000010626	rs11064462	LRRC23	25331	A	G	-0.19414	0.031916	1.17951e-09	0.00145854	36.9974
eqtl-a-ENSG00000010626	rs7299785	LRRC23	28332	C	T	-0.25277	0.037804	2.28718e-11	0.00157547	44.7035
eqtl-a-ENSG00000010810	rs1067141	FYN	31184	C	T	-0.10394	0.014421	5.68591e-13	0.00166316	51.9472
eqtl-a-ENSG00000010810	rs1474466	FYN	31565	G	A	-0.14422	0.011855	4.70435e-34	0.00466729	148.005
eqtl-a-ENSG00000010810	rs10423726	FYN	14710	A	C	0.071682	0.012112	3.25087e-09	0.00237546	35.0215
eqtl-a-ENSG00000011007	rs190085468	ELOA	10332	G	A	-0.27127	0.048715	2.56791e-08	0.00299219	31.0021
eqtl-a-ENSG00000011007	rs140475877	ELOA	25692	T	C	0.233015	0.026708	2.67116e-18	0.00295399	76.1128
eqtl-a-ENSG00000011007	rs11580461	ELOA	31021	A	T	-0.39632	0.013095	1e-200	0.0286822	915.966
eqtl-a-ENSG00000011021	rs4845876	CLCN6	31684	C	A	-0.21928	0.012914	1.15878e-64	0.00901764	288.297
eqtl-a-ENSG00000011021	rs17376426	CLCN6	29227	T	C	-0.16689	0.029199	1.09189e-08	0.00111649	32.6659
eqtl-a-ENSG00000011021	rs114941496	CLCN6	28587	A	G	0.879524	0.024691	1e-200	0.0424986	1268.74
eqtl-a-ENSG00000011105	rs1434282	TSPAN9	31684	T	C	-0.09964	0.013108	2.92954e-14	0.00182044	57.7804
eqtl-a-ENSG00000011105	rs4670221	TSPAN9	31684	G	C	-0.0793	0.012613	3.22827e-10	0.00124609	39.5278
eqtl-a-ENSG00000011105	rs1354034	TSPAN9	31684	C	T	0.482322	0.011558	1e-200	0.0520984	1741.3
eqtl-a-ENSG00000011105	rs114694170	TSPAN9	30031	C	T	0.15969	0.026696	2.20689e-09	0.00119012	35.7806
eqtl-a-ENSG00000011105	rs7075195	TSPAN9	31569	G	A	0.118175	0.012013	7.78395e-23	0.00305614	96.7688
eqtl-a-ENSG00000011105	rs11602954	TSPAN9	26110	A	G	0.188257	0.014481	1.22659e-38	0.00643091	168.985
eqtl-a-ENSG00000011105	rs10876550	TSPAN9	31684	A	G	0.165522	0.012021	3.89404e-43	0.00594839	189.585
eqtl-a-ENSG00000011105	rs11553699	TSPAN9	30031	G	A	0.150241	0.019008	2.70085e-15	0.00207602	62.4705
eqtl-a-ENSG00000011105	rs71577846	TSPAN9	30542	C	T	0.225166	0.030467	1.46622e-13	0.00178511	54.6147
eqtl-a-ENSG00000011105	rs2950393	TSPAN9	31569	A	G	0.086407	0.012765	1.29688e-11	0.00144935	45.8181
eqtl-a-ENSG00000011105	rs71458049	TSPAN9	31231	A	G	-0.25695	0.025203	2.07874e-24	0.00331711	103.935
eqtl-a-ENSG00000011105	rs10512472	TSPAN9	31684	C	T	0.374414	0.015201	5.91562e-134	0.0187881	606.642
eqtl-a-ENSG00000011105	rs11082304	TSPAN9	31300	T	G	0.103537	0.011872	2.74789e-18	0.00242415	76.0554
eqtl-a-ENSG00000011105	rs11696739	TSPAN9	31684	A	G	-0.06772	0.012346	4.12534e-08	0.000948736	30.0864
eqtl-a-ENSG00000011105	rs13042885	TSPAN9	31569	T	C	-0.10139	0.013168	1.35644e-14	0.00187474	59.2912
eqtl-a-ENSG00000011114	rs10144067	BTBD7	30152	T	C	0.089836	0.012057	9.23634e-14	0.00183801	55.5179
eqtl-a-ENSG00000011114	rs10140069	BTBD7	30158	G	A	0.121762	0.012721	1.04641e-21	0.00302897	91.6192
eqtl-a-ENSG00000011114	rs10147990	BTBD7	31684	A	G	-0.26801	0.011698	3.60579e-116	0.0162972	524.881
eqtl-a-ENSG00000011198	rs28498283	ABHD5	26953	T	A	0.087984	0.013647	1.14091e-10	0.00153976	41.5621
eqtl-a-ENSG00000011198	rs114302694	ABHD5	31181	G	T	-0.25347	0.034981	4.2924e-13	0.00168099	52.5
eqtl-a-ENSG00000011198	rs76958399	ABHD5	31240	T	G	-0.39135	0.035355	1.7697e-28	0.00390672	122.517
eqtl-a-ENSG00000011198	rs55659203	ABHD5	31568	G	A	-0.5494	0.026295	6.04644e-97	0.0136408	436.539
eqtl-a-ENSG00000011198	rs77526211	ABHD5	29277	A	G	-0.20847	0.029219	9.6917e-13	0.00173573	50.9018
eqtl-a-ENSG00000011295	rs12451376	TTC19	21339	C	G	-0.16905	0.016391	6.1038e-25	0.00496023	106.364
eqtl-a-ENSG00000011295	rs2535613	TTC19	26487	G	A	0.366222	0.011822	1e-200	0.0349637	959.564
eqtl-a-ENSG00000011295	rs62072376	TTC19	8749	A	G	0.331446	0.050075	3.6166e-11	0.0049826	43.801
eqtl-a-ENSG00000011376	rs2138209	LARS2	31181	C	T	-0.41669	0.012434	1e-200	0.0347643	1122.95
eqtl-a-ENSG00000011376	rs114078070	LARS2	27709	G	T	-0.25043	0.042331	3.29868e-09	0.0012615	34.9966
eqtl-a-ENSG00000011376	rs77926264	LARS2	29272	A	G	0.314438	0.03473	1.38325e-19	0.00279245	81.964
eqtl-a-ENSG00000011405	rs448671	PIK3C2A	26196	G	T	-0.08427	0.013546	4.94629e-10	0.00147505	38.6945
eqtl-a-ENSG00000011405	rs11024110	PIK3C2A	26080	A	T	-0.40354	0.012406	1e-200	0.0389886	1057.99
eqtl-a-ENSG00000011405	rs7108578	PIK3C2A	26196	C	T	0.13455	0.015033	3.55468e-19	0.00304854	80.0977
eqtl-a-ENSG00000011422	rs3774937	PLAUR	31355	C	T	0.08082	0.012735	2.20409e-10	0.00128293	40.2753
eqtl-a-ENSG00000011422	rs56330463	PLAUR	31355	C	T	-0.17074	0.011981	4.46992e-46	0.00643472	203.054
eqtl-a-ENSG00000011422	rs56388170	PLAUR	31141	T	G	-0.0948	0.013103	4.64195e-13	0.00167822	52.3459
eqtl-a-ENSG00000011422	rs77526211	PLAUR	29063	A	G	0.191511	0.029227	5.66239e-11	0.00147518	42.9337
eqtl-a-ENSG00000011422	rs116869386	PLAUR	16096	A	G	0.120063	0.021032	1.14041e-08	0.00202043	32.5827
eqtl-a-ENSG00000011422	rs4760	PLAUR	30333	G	A	0.199316	0.017283	9.05733e-31	0.00436547	132.99
eqtl-a-ENSG00000011422	rs56681946	PLAUR	31023	C	T	0.118559	0.012255	3.88866e-22	0.00300761	93.5807
eqtl-a-ENSG00000012061	rs149110519	ERCC1	25521	T	C	0.153613	0.026626	7.97425e-09	0.00130247	33.281
eqtl-a-ENSG00000012061	rs4511641	ERCC1	31141	C	A	0.071833	0.012058	2.55971e-09	0.00113838	35.4885
eqtl-a-ENSG00000012061	rs3212985	ERCC1	31350	G	C	0.277519	0.014668	7.8343e-80	0.0112894	357.94
eqtl-a-ENSG00000012061	rs4572514	ERCC1	31010	C	T	-0.49519	0.015998	1e-200	0.0299703	958.03
eqtl-a-ENSG00000012124	rs17056278	CD22	31569	G	C	-0.17522	0.024392	6.77954e-13	0.00163196	51.6004
eqtl-a-ENSG00000012124	rs34794906	CD22	27494	C	T	-0.08811	0.012842	6.83754e-12	0.00170915	47.0683
eqtl-a-ENSG00000012124	rs11065987	CD22	31185	G	A	-0.08522	0.012237	3.29306e-12	0.00155292	48.5001
eqtl-a-ENSG00000012124	rs3540	CD22	31684	A	G	0.073521	0.012803	9.32331e-09	0.00103978	32.9767
eqtl-a-ENSG00000012124	rs12453507	CD22	31569	G	C	-0.09571	0.011878	7.78037e-16	0.00205245	64.9229
eqtl-a-ENSG00000012124	rs7210990	CD22	31569	A	C	0.078543	0.011893	3.99669e-11	0.00137968	43.6125
eqtl-a-ENSG00000012124	rs12327820	CD22	26609	C	A	0.302255	0.018522	7.32656e-60	0.0099083	266.269
eqtl-a-ENSG00000012124	rs4810485	CD22	31300	G	T	-0.11704	0.013652	1.00647e-17	0.0023428	73.4972
eqtl-a-ENSG00000012223	rs1375493	LTF	31569	A	G	0.153458	0.011936	7.87771e-38	0.00520883	165.288
eqtl-a-ENSG00000012223	rs181225830	LTF	17424	A	G	-0.38293	0.054149	1.52721e-12	0.00286206	50.0059
eqtl-a-ENSG00000012223	rs2451258	LTF	31684	T	C	-0.13632	0.012762	1.23566e-26	0.00358841	114.097
eqtl-a-ENSG00000012223	rs3735485	LTF	30971	G	A	-0.0987	0.016101	8.76577e-10	0.00121203	37.5808
eqtl-a-ENSG00000012223	rs7846314	LTF	31569	T	A	-0.09364	0.015528	1.6355e-09	0.00115054	36.361
eqtl-a-ENSG00000012223	rs13289095	LTF	28587	T	G	0.144319	0.018307	3.19595e-15	0.00216916	62.1402
eqtl-a-ENSG00000012223	rs1012068	LTF	31300	G	T	-0.12369	0.013273	1.17652e-20	0.0027667	86.8326
eqtl-a-ENSG00000012232	rs10187424	EXTL3	31684	C	T	-0.09395	0.01203	5.70953e-15	0.00192143	60.9919
eqtl-a-ENSG00000012232	rs56330463	EXTL3	31569	C	T	-0.07653	0.01205	2.13639e-10	0.00127621	40.3375
eqtl-a-ENSG00000012232	rs56388170	EXTL3	31355	T	G	-0.15531	0.013062	1.33414e-32	0.00448838	141.359
eqtl-a-ENSG00000012232	rs149007767	EXTL3	30077	T	C	-0.17408	0.016617	1.11584e-25	0.00363547	109.736
eqtl-a-ENSG00000012232	rs13258975	EXTL3	31560	A	G	0.092596	0.016265	1.2483e-08	0.00102592	32.4093
eqtl-a-ENSG00000012232	rs2731439	EXTL3	31569	T	C	0.139032	0.01246	6.51478e-29	0.00392859	124.503
eqtl-a-ENSG00000012232	rs77526211	EXTL3	29277	A	G	-0.20959	0.029218	7.31644e-13	0.00175449	51.4528
eqtl-a-ENSG00000012660	rs45621538	ELOVL5	29078	C	T	-0.16819	0.025205	2.50957e-11	0.00152894	44.5234
eqtl-a-ENSG00000012660	rs113274699	ELOVL5	31472	T	C	0.335751	0.018195	4.89666e-76	0.0107042	340.508
eqtl-a-ENSG00000012660	rs35979828	ELOVL5	29836	T	C	0.140763	0.025622	3.93378e-08	0.0010106	30.1809
eqtl-a-ENSG00000012779	rs12478601	ALOX5	31300	T	C	0.067993	0.012025	1.5621e-08	0.00102048	31.9716
eqtl-a-ENSG00000012779	rs56388170	ALOX5	31355	T	G	-0.11378	0.013092	3.59253e-18	0.0024031	75.5259
eqtl-a-ENSG00000012779	rs35300270	ALOX5	31355	T	C	-0.37752	0.02452	1.7358e-53	0.00750317	237.025
eqtl-a-ENSG00000012779	rs117131030	ALOX5	15407	T	C	-0.3037	0.044054	5.4325e-12	0.00307503	47.5169
eqtl-a-ENSG00000012779	rs61854878	ALOX5	25548	T	G	0.402618	0.04349	2.09074e-20	0.00334352	85.7001
eqtl-a-ENSG00000012779	rs4949006	ALOX5	31684	T	C	0.31782	0.011846	1.44544e-158	0.0222145	719.791
eqtl-a-ENSG00000012822	rs9480866	CALCOCO1	31684	T	C	0.109405	0.01617	1.32404e-11	0.00144281	45.7771
eqtl-a-ENSG00000012822	rs149007767	CALCOCO1	30077	T	C	0.153286	0.016632	3.07256e-20	0.00281629	84.9392
eqtl-a-ENSG00000012822	rs11170657	CALCOCO1	31684	G	A	-0.23454	0.017469	4.22377e-41	0.00565745	180.259
eqtl-a-ENSG00000012822	rs7210990	CALCOCO1	31569	A	C	-0.07406	0.011895	4.76672e-10	0.00122654	38.7657
eqtl-a-ENSG00000013016	rs2365214	EHD3	31568	C	T	0.111414	0.01257	7.71969e-19	0.00248262	78.5614
eqtl-a-ENSG00000013016	rs655029	EHD3	31234	A	G	-0.27394	0.013221	2.28665e-95	0.0135589	429.294
eqtl-a-ENSG00000013016	rs1354034	EHD3	31684	C	T	0.285874	0.012012	3.35738e-125	0.0175633	566.387
eqtl-a-ENSG00000013016	rs10820606	EHD3	26161	C	A	-0.20682	0.013889	3.77051e-50	0.00840472	221.723
eqtl-a-ENSG00000013016	rs505404	EHD3	31569	G	T	0.118315	0.014286	1.21116e-16	0.00216804	68.5872
eqtl-a-ENSG00000013288	rs11937713	MAN2B2	27274	T	C	-0.72965	0.020122	1e-200	0.0459933	1314.8
eqtl-a-ENSG00000013288	rs12695	MAN2B2	31569	G	C	-0.15214	0.016023	2.20191e-21	0.00284766	90.1487
eqtl-a-ENSG00000013288	rs192170695	MAN2B2	15779	C	A	0.218063	0.039956	4.83159e-08	0.00188411	29.7817
eqtl-a-ENSG00000013306	rs3896594	SLC25A39	31355	G	T	0.075958	0.012264	5.88044e-10	0.00122197	38.3594
eqtl-a-ENSG00000013306	rs1354034	SLC25A39	31470	C	T	-0.07864	0.012233	1.2878e-10	0.00131153	41.3253
eqtl-a-ENSG00000013306	rs628751	SLC25A39	31470	A	C	-0.08618	0.011882	4.09449e-13	0.00166862	52.5957
eqtl-a-ENSG00000013306	rs6592965	SLC25A39	31470	A	G	0.094645	0.011938	2.23049e-15	0.00199325	62.8487
eqtl-a-ENSG00000013306	rs8073060	SLC25A39	30971	A	T	0.189457	0.01282	2.0193e-49	0.00700248	218.389
eqtl-a-ENSG00000013306	rs12601548	SLC25A39	31470	T	C	0.172981	0.012034	7.49204e-47	0.00652297	206.612
eqtl-a-ENSG00000013306	rs35033748	SLC25A39	27110	C	T	-0.08168	0.014454	1.59151e-08	0.00117664	31.9339
eqtl-a-ENSG00000013374	rs740512	NUB1	26304	G	A	-0.09957	0.012839	8.80643e-15	0.00228141	60.1429
eqtl-a-ENSG00000013374	rs405281	NUB1	31256	A	G	-0.24828	0.011865	3.1703e-97	0.0138149	437.82
eqtl-a-ENSG00000013374	rs113920358	NUB1	26912	T	C	-0.29222	0.018699	4.73696e-55	0.00899303	244.199
eqtl-a-ENSG00000013374	rs11189181	NUB1	31256	G	A	-0.09412	0.012995	4.38834e-13	0.00167562	52.4576
eqtl-a-ENSG00000013374	rs653178	NUB1	28105	T	C	-0.07564	0.011925	2.2475e-10	0.00142963	40.2344
eqtl-a-ENSG00000013523	rs6574316	ANGEL1	26606	T	G	-0.27524	0.012185	5.55904e-113	0.0188178	510.23
eqtl-a-ENSG00000013523	rs10133337	ANGEL1	26488	T	A	-0.29267	0.013036	1.2735e-111	0.0186726	503.972
eqtl-a-ENSG00000013523	rs4903489	ANGEL1	26494	T	C	0.426972	0.013996	1e-200	0.0339375	930.656
eqtl-a-ENSG00000013561	rs3761758	RNF14	30519	T	G	-0.1522	0.017006	3.56123e-19	0.00261766	80.0928
eqtl-a-ENSG00000013561	rs252108	RNF14	30277	G	A	-0.53059	0.015092	1e-200	0.03922	1235.86
eqtl-a-ENSG00000013561	rs7734658	RNF14	30601	C	T	0.383534	0.015458	6.71429e-136	0.0197209	615.579
eqtl-a-ENSG00000013573	rs147981800	DDX11	17693	T	C	-0.6319	0.049898	9.36052e-37	0.00898286	160.356
eqtl-a-ENSG00000013573	rs35040	DDX11	26278	A	T	-0.68384	0.010602	1e-200	0.136692	4160.41
eqtl-a-ENSG00000013573	rs33217	DDX11	25950	G	C	0.318152	0.020289	2.04644e-55	0.00938637	245.865
eqtl-a-ENSG00000013573	rs35051	DDX11	26395	A	C	0.444311	0.013571	1e-200	0.0390248	1071.81
eqtl-a-ENSG00000013573	rs10843987	DDX11	26395	T	G	0.129445	0.011874	1.13501e-27	0.00448233	118.835
eqtl-a-ENSG00000013573	rs117776622	DDX11	24644	C	T	0.169089	0.030322	2.4555e-08	0.00126027	31.0946
eqtl-a-ENSG00000013725	rs6679677	CD6	29781	A	C	0.112764	0.019228	4.50754e-09	0.00115351	34.3902
eqtl-a-ENSG00000013725	rs7578575	CD6	31684	A	T	0.119649	0.013168	1.02376e-19	0.00259905	82.5577
eqtl-a-ENSG00000013725	rs9270965	CD6	24117	G	A	-0.11114	0.012604	1.17355e-18	0.00321329	77.7383
eqtl-a-ENSG00000013725	rs72928038	CD6	29113	A	G	-0.08984	0.016294	3.51172e-08	0.00104314	30.3987
eqtl-a-ENSG00000013725	rs34383631	CD6	31355	T	C	-0.36235	0.011972	1e-200	0.028385	915.954
eqtl-a-ENSG00000013725	rs477537	CD6	31231	C	A	0.102292	0.012297	8.88587e-17	0.00221081	69.1945
eqtl-a-ENSG00000013725	rs55753183	CD6	31563	C	A	-0.15693	0.012525	5.14162e-36	0.00494918	156.978
eqtl-a-ENSG00000013810	rs146594798	TACC3	10333	T	C	0.297845	0.043803	1.04906e-11	0.00445451	46.2254
eqtl-a-ENSG00000013810	rs13112920	TACC3	9825	C	T	0.092161	0.014641	3.08589e-10	0.00401647	39.6128
eqtl-a-ENSG00000013810	rs10010688	TACC3	10896	T	A	-0.13123	0.012938	3.57437e-24	0.00935342	102.858
eqtl-a-ENSG00000013810	rs6852065	TACC3	14263	T	C	0.378939	0.011622	1e-200	0.0693657	1062.96
eqtl-a-ENSG00000013810	rs149110519	TACC3	10586	T	C	-0.17866	0.026615	1.90941e-11	0.00423867	45.0531
eqtl-a-ENSG00000014216	rs585210	CAPN1	31565	C	G	0.224138	0.011889	2.76567e-79	0.0111353	355.42
eqtl-a-ENSG00000014216	rs2285346	CAPN1	28576	A	G	-0.15364	0.014429	1.78156e-26	0.00395194	113.371
eqtl-a-ENSG00000014216	rs72932837	CAPN1	31569	T	C	-0.43205	0.013948	1e-200	0.0294955	959.382
eqtl-a-ENSG00000014257	rs12466022	ACP3	27399	A	C	-0.0821	0.013549	1.36801e-09	0.00133814	36.7101
eqtl-a-ENSG00000014257	rs13067357	ACP3	30507	T	C	-0.2291	0.032936	3.49543e-12	0.00158359	48.3841
eqtl-a-ENSG00000014257	rs3914905	ACP3	31569	G	A	-0.48389	0.015526	1e-200	0.029849	971.235
eqtl-a-ENSG00000014257	rs2010811	ACP3	31177	A	G	-0.17961	0.013533	3.35583e-40	0.00561821	176.137
eqtl-a-ENSG00000014257	rs71315648	ACP3	19424	C	T	0.485068	0.046715	2.95053e-25	0.00552018	107.808
eqtl-a-ENSG00000014257	rs2998286	ACP3	31569	C	T	0.087935	0.014328	8.3778e-10	0.0011918	37.6666
eqtl-a-ENSG00000014257	rs7210990	ACP3	31569	A	C	-0.09692	0.011883	3.46338e-16	0.0021026	66.5126
eqtl-a-ENSG00000014824	rs111311484	SLC30A9	24593	T	C	0.21612	0.035151	7.83664e-10	0.00153472	37.7983
eqtl-a-ENSG00000014824	rs139876401	SLC30A9	23892	G	A	-0.93601	0.038251	3.06902e-132	0.0244494	598.735
eqtl-a-ENSG00000014824	rs6816870	SLC30A9	30820	T	G	0.28295	0.026175	3.08674e-27	0.00377731	116.851
eqtl-a-ENSG00000014914	rs112111167	MTMR11	30538	A	G	-0.27659	0.022345	3.42926e-35	0.0049922	153.207
eqtl-a-ENSG00000014914	rs72692819	MTMR11	29984	C	G	0.397875	0.023039	7.9965e-67	0.00984851	298.215
eqtl-a-ENSG00000014914	rs6700343	MTMR11	31684	A	G	0.142862	0.02484	8.86115e-09	0.00104286	33.0744
eqtl-a-ENSG00000014914	rs1375493	MTMR11	31569	A	G	0.075069	0.011989	3.81048e-10	0.00124038	39.2038
eqtl-a-ENSG00000014914	rs2228467	MTMR11	29452	C	T	0.167694	0.023989	2.73716e-12	0.00165651	48.8652
eqtl-a-ENSG00000014914	rs3733018	MTMR11	31355	C	A	-0.09343	0.012385	4.58564e-14	0.00181145	56.8975
eqtl-a-ENSG00000014914	rs2229094	MTMR11	30602	C	T	-0.08304	0.013335	4.75445e-10	0.00126545	38.7719
eqtl-a-ENSG00000014914	rs4917014	MTMR11	31300	G	T	-0.08414	0.012777	4.53628e-11	0.00138363	43.3648
eqtl-a-ENSG00000014914	rs149007767	MTMR11	30077	T	C	0.112391	0.016655	1.49692e-11	0.00151179	45.536
eqtl-a-ENSG00000014914	rs10098310	MTMR11	31569	A	G	-0.08424	0.012019	2.40713e-12	0.00155361	49.1192
eqtl-a-ENSG00000014914	rs10980800	MTMR11	31684	C	T	0.115561	0.014262	5.3889e-16	0.00206778	65.6472
eqtl-a-ENSG00000014914	rs35979828	MTMR11	29836	T	C	0.17834	0.025605	3.28398e-12	0.00162329	48.5079
eqtl-a-ENSG00000014914	rs1800973	MTMR11	28627	A	C	0.150653	0.023909	2.95733e-10	0.00138502	39.7011
eqtl-a-ENSG00000014914	rs7178572	MTMR11	31684	G	A	0.083609	0.012869	8.2054e-11	0.0013304	42.2057
eqtl-a-ENSG00000014914	rs13333054	MTMR11	31684	T	C	-0.15403	0.014519	2.72396e-26	0.00353934	112.532
eqtl-a-ENSG00000014914	rs7212590	MTMR11	31569	T	C	0.202865	0.020719	1.22603e-22	0.00302769	95.8654
eqtl-a-ENSG00000014914	rs4142441	MTMR11	31599	G	A	0.171519	0.016336	8.71164e-26	0.00347654	110.231
eqtl-a-ENSG00000014914	rs17196752	MTMR11	31684	T	C	-0.10156	0.014825	7.36377e-12	0.0014789	46.9239
eqtl-a-ENSG00000017483	rs3896594	SLC38A5	9188	G	T	0.069499	0.012266	1.46511e-08	0.00348166	32.0942
eqtl-a-ENSG00000017483	rs6592965	SLC38A5	9188	A	G	-0.39993	0.011481	1e-200	0.116652	1213.07
eqtl-a-ENSG00000017483	rs225245	SLC38A5	9188	G	A	-0.13594	0.011934	4.67951e-30	0.0139236	129.708
eqtl-a-ENSG00000017797	rs2594836	RALBP1	31569	A	G	-0.08011	0.013722	5.29578e-09	0.00107834	34.0767
eqtl-a-ENSG00000017797	rs72941910	RALBP1	26376	A	G	-0.25084	0.025477	7.14661e-23	0.00366169	96.9282
eqtl-a-ENSG00000017797	rs117549632	RALBP1	31230	C	T	1.03652	0.020731	1e-200	0.0741127	2499.65
eqtl-a-ENSG00000017797	rs12150726	RALBP1	31684	A	G	0.108463	0.018414	3.86198e-09	0.00109379	34.6913
eqtl-a-ENSG00000017797	rs62088916	RALBP1	25309	T	C	0.667196	0.043742	1.57253e-52	0.00910883	232.636
eqtl-a-ENSG00000017797	rs11876700	RALBP1	31569	G	C	0.453951	0.022684	4.32912e-89	0.0125271	400.46
eqtl-a-ENSG00000017797	rs116953370	RALBP1	26670	G	T	-0.25201	0.045785	3.70851e-08	0.00113468	30.294
eqtl-a-ENSG00000018280	rs62182121	SLC11A1	29949	C	T	-0.95068	0.037177	3.12608e-144	0.0213679	653.877
eqtl-a-ENSG00000018280	rs10187424	SLC11A1	31684	C	T	0.107017	0.012022	5.50427e-19	0.00249479	79.2377
eqtl-a-ENSG00000018280	rs13004810	SLC11A1	7917	T	C	0.394403	0.053324	1.39927e-13	0.00686262	54.693
eqtl-a-ENSG00000018280	rs17572109	SLC11A1	28802	A	G	0.49284	0.014419	1e-200	0.0389834	1168.27
eqtl-a-ENSG00000018280	rs111995121	SLC11A1	31197	G	T	0.781912	0.038082	1.10129e-93	0.0133335	421.56
eqtl-a-ENSG00000018280	rs12472559	SLC11A1	8144	G	A	0.264239	0.036516	4.61424e-13	0.00638854	52.3499
eqtl-a-ENSG00000018280	rs3774937	SLC11A1	31569	C	T	-0.06955	0.012739	4.76672e-08	0.000943333	29.8063
eqtl-a-ENSG00000018280	rs56330463	SLC11A1	31569	C	T	-0.0659	0.012055	4.59272e-08	0.000945723	29.8819
eqtl-a-ENSG00000018280	rs149110519	SLC11A1	25735	T	C	0.429892	0.026411	1.43747e-59	0.0101901	264.92
eqtl-a-ENSG00000018280	rs149007767	SLC11A1	30077	T	C	-0.1224	0.01665	1.95569e-13	0.00179374	54.0436
eqtl-a-ENSG00000018280	rs56388170	SLC11A1	31355	T	G	-0.09997	0.0131	2.32595e-14	0.00185385	58.2318
eqtl-a-ENSG00000018280	rs13277976	SLC11A1	31569	T	A	-0.10822	0.014479	7.76784e-14	0.00176648	55.8612
eqtl-a-ENSG00000018699	rs112802653	TTC27	29141	G	A	0.167899	0.030471	3.58831e-08	0.00104078	30.359
eqtl-a-ENSG00000018699	rs3818265	TTC27	30847	T	C	-0.1738	0.01321	1.57181e-39	0.00557968	173.071
eqtl-a-ENSG00000018699	rs34549288	TTC27	31172	C	T	-0.57888	0.01728	1e-200	0.0347504	1122.17
eqtl-a-ENSG00000019102	rs1354034	VSIG2	31684	C	T	0.197632	0.012137	1.28617e-59	0.00829926	265.138
eqtl-a-ENSG00000019102	rs10761741	VSIG2	31684	T	G	0.084649	0.012035	2.01002e-12	0.00155905	49.4709
eqtl-a-ENSG00000019102	rs12293621	VSIG2	31684	C	A	0.152212	0.013542	2.59956e-29	0.00397147	126.326
eqtl-a-ENSG00000019102	rs9915021	VSIG2	31569	T	C	0.143416	0.0252	1.26299e-08	0.00102495	32.3877
eqtl-a-ENSG00000019169	rs141094656	MARCO	21629	C	T	-0.46629	0.042849	1.40152e-27	0.00544525	118.409
eqtl-a-ENSG00000019169	rs2630709	MARCO	31569	T	A	-0.08324	0.011884	2.48428e-12	0.00155166	49.0572
eqtl-a-ENSG00000019169	rs72839635	MARCO	27980	T	C	-0.36137	0.034516	1.19152e-25	0.0039021	109.601
eqtl-a-ENSG00000019169	rs72834477	MARCO	31180	T	C	-0.34445	0.020624	1.27614e-62	0.00886668	278.918
eqtl-a-ENSG00000019169	rs185273710	MARCO	3252	A	G	0.218824	0.036433	1.8992e-09	0.0109712	36.0521
eqtl-a-ENSG00000019169	rs12998257	MARCO	29902	G	C	-0.62157	0.017029	1e-200	0.0426556	1332.23
eqtl-a-ENSG00000019169	rs11904650	MARCO	26894	G	A	-0.85824	0.032011	2.4322e-158	0.0260315	718.75
eqtl-a-ENSG00000019169	rs12478601	MARCO	31300	T	C	-0.11596	0.011999	4.26285e-22	0.00297531	93.3991
eqtl-a-ENSG00000019169	rs66583010	MARCO	30077	T	C	-0.39068	0.024613	9.68501e-57	0.00830764	251.945
eqtl-a-ENSG00000019169	rs79321128	MARCO	25754	A	G	0.288376	0.043413	3.08177e-11	0.00171036	44.1208
eqtl-a-ENSG00000019169	rs12485444	MARCO	31240	A	T	0.099948	0.011876	3.88866e-17	0.00226216	70.8256
eqtl-a-ENSG00000019169	rs149007767	MARCO	30077	T	C	-0.14364	0.016638	5.95525e-18	0.002472	74.5297
eqtl-a-ENSG00000019169	rs2157770	MARCO	23876	G	A	-0.08535	0.012614	1.31826e-11	0.00191397	45.7816
eqtl-a-ENSG00000019485	rs1545466	PRDM11	31256	A	G	0.085877	0.011886	4.99574e-13	0.0016674	52.2001
eqtl-a-ENSG00000019485	rs2863165	PRDM11	31254	A	T	0.134467	0.012104	1.13423e-28	0.00393316	123.405
eqtl-a-ENSG00000019485	rs12363092	PRDM11	31255	T	G	0.082366	0.01374	2.03991e-09	0.00114846	35.9341
eqtl-a-ENSG00000019582	rs12478601	CD74	31086	T	C	0.066614	0.012025	3.03159e-08	0.000986158	30.684
eqtl-a-ENSG00000019582	rs2305480	CD74	31086	A	G	-0.07345	0.011973	8.53749e-10	0.00120912	37.6297
eqtl-a-ENSG00000019582	rs4810485	CD74	31086	G	T	-0.08132	0.01367	2.70782e-09	0.00113699	35.3824
eqtl-a-ENSG00000019995	rs190117883	ZRANB1	27816	T	C	0.932702	0.018439	1e-200	0.0842347	2558.41
eqtl-a-ENSG00000019995	rs76798703	ZRANB1	31240	G	C	-0.18689	0.027089	5.22998e-12	0.00152132	47.5955
eqtl-a-ENSG00000019995	rs117385447	ZRANB1	27069	T	C	-0.14924	0.026331	1.4481e-08	0.00118526	32.1194
eqtl-a-ENSG00000019995	rs225245	ZRANB1	31355	G	A	-0.06576	0.011976	3.99209e-08	0.000960747	30.1513
eqtl-a-ENSG00000020922	rs2658762	MRE11	26609	G	A	0.083087	0.012349	1.71317e-11	0.00169848	45.2683
eqtl-a-ENSG00000020922	rs598645	MRE11	26483	T	A	0.406938	0.011762	1e-200	0.0432456	1196.95
eqtl-a-ENSG00000020922	rs518276	MRE11	26494	A	G	0.500156	0.011428	1e-200	0.0674229	1915.3
eqtl-a-ENSG00000020922	rs476209	MRE11	26609	T	G	0.15952	0.015441	5.09214e-25	0.00399517	106.726
eqtl-a-ENSG00000020922	rs77097586	MRE11	24061	T	C	-0.15479	0.02185	1.39637e-12	0.00208148	50.1828
eqtl-a-ENSG00000021300	rs3177928	PLEKHB1	29827	A	G	0.096309	0.016425	4.52939e-09	0.00115137	34.3793
eqtl-a-ENSG00000021300	rs10944479	PLEKHB1	28288	A	G	-0.09258	0.01558	2.81222e-09	0.00124668	35.3075
eqtl-a-ENSG00000021300	rs917116	PLEKHB1	31569	G	T	-0.08459	0.013722	7.05716e-10	0.00120234	37.9998
eqtl-a-ENSG00000021300	rs3741147	PLEKHB1	31684	G	T	0.479207	0.016896	5.8479e-177	0.0247608	804.39
eqtl-a-ENSG00000021300	rs2851712	PLEKHB1	29084	A	G	0.24778	0.035829	4.65908e-12	0.00164169	47.8221
eqtl-a-ENSG00000021300	rs78735409	PLEKHB1	20966	A	G	-0.24954	0.043189	7.56833e-09	0.00158971	33.3798
eqtl-a-ENSG00000021300	rs117793089	PLEKHB1	27721	A	G	-0.42165	0.039709	2.44174e-26	0.00405093	112.744
eqtl-a-ENSG00000021300	rs111505943	PLEKHB1	29253	C	T	-0.21492	0.023968	3.05281e-19	0.0027409	80.3944
eqtl-a-ENSG00000021355	rs160666	SERPINB1	31684	C	A	0.116817	0.012855	1.01625e-19	0.00259955	82.5735
eqtl-a-ENSG00000021355	rs6915667	SERPINB1	31562	G	A	-0.23834	0.018145	2.06919e-39	0.00543669	172.52
eqtl-a-ENSG00000021355	rs15286	SERPINB1	31355	G	A	-0.49081	0.012627	1e-200	0.0459692	1510.72
eqtl-a-ENSG00000021355	rs9378712	SERPINB1	31565	G	T	-0.07374	0.013143	2.01159e-08	0.000996389	31.4804
eqtl-a-ENSG00000021355	rs3859192	SERPINB1	31684	T	C	0.074684	0.011934	3.90454e-10	0.00123447	39.1587
eqtl-a-ENSG00000021488	rs150688658	SLC7A9	6735	G	A	-0.25423	0.046595	4.8643e-08	0.00440059	29.7601
eqtl-a-ENSG00000021488	rs17238865	SLC7A9	30859	A	G	0.521175	0.017181	1e-200	0.0289566	920.158
eqtl-a-ENSG00000021488	rs7252338	SLC7A9	30399	G	A	0.214729	0.029678	4.64836e-13	0.00171912	52.346
eqtl-a-ENSG00000021488	rs73030677	SLC7A9	30077	C	T	-0.24182	0.022752	2.18927e-26	0.00374194	112.962
eqtl-a-ENSG00000021488	rs11667586	SLC7A9	26996	C	T	0.387594	0.017158	5.48277e-113	0.0185517	510.251
eqtl-a-ENSG00000021762	rs11605446	OSBPL5	14141	A	G	-0.59078	0.045103	3.35429e-39	0.0119874	171.546
eqtl-a-ENSG00000021762	rs7933398	OSBPL5	30688	G	C	0.11184	0.014713	2.92954e-14	0.00187937	57.7789
eqtl-a-ENSG00000021762	rs11026100	OSBPL5	31352	C	G	-0.11735	0.012548	8.56841e-21	0.00278203	87.46
eqtl-a-ENSG00000021762	rs2056423	OSBPL5	22995	A	G	0.383982	0.011768	1e-200	0.0442535	1064.64
eqtl-a-ENSG00000022277	rs7846314	RTF2	25575	T	A	0.088393	0.01553	1.25849e-08	0.00126512	32.3939
eqtl-a-ENSG00000022277	rs11086548	RTF2	21162	G	A	0.252675	0.011887	2.83988e-100	0.0209063	451.823
eqtl-a-ENSG00000022277	rs3761207	RTF2	24083	A	G	0.094188	0.014462	7.37564e-11	0.00175822	42.4143
eqtl-a-ENSG00000022556	rs148656985	NLRP2	15509	C	T	-0.25557	0.040928	4.24893e-10	0.00250796	38.9887
eqtl-a-ENSG00000022556	rs55650192	NLRP2	19406	A	G	-0.19745	0.022323	9.13692e-19	0.00401533	78.2275
eqtl-a-ENSG00000022556	rs35450746	NLRP2	26032	C	T	0.42524	0.013983	1e-200	0.0343106	924.837
eqtl-a-ENSG00000022556	rs59357040	NLRP2	26403	A	G	0.578572	0.018617	1e-200	0.0352897	965.766
eqtl-a-ENSG00000022556	rs35242182	NLRP2	7353	C	T	-0.35764	0.047568	5.53605e-14	0.00762906	56.5124
eqtl-a-ENSG00000022567	rs1134924	SLC45A4	30842	T	C	0.0703	0.011904	3.50938e-09	0.00112952	34.8737
eqtl-a-ENSG00000022567	rs16895831	SLC45A4	27510	T	C	0.087862	0.0146	1.76799e-09	0.00131465	36.2111
eqtl-a-ENSG00000022567	rs149110519	SLC45A4	25462	T	C	-0.20807	0.0266	5.19039e-15	0.00239723	61.1802
eqtl-a-ENSG00000022567	rs2063386	SLC45A4	26304	G	A	0.071447	0.011964	2.3465e-09	0.001354	35.6612
eqtl-a-ENSG00000022567	rs12544261	SLC45A4	26633	A	C	0.126583	0.012281	6.56448e-25	0.00397289	106.224
eqtl-a-ENSG00000022567	rs13267647	SLC45A4	31244	T	G	-0.17989	0.012209	3.87614e-49	0.00690049	217.083
eqtl-a-ENSG00000022567	rs141832319	SLC45A4	26897	T	C	0.610491	0.04292	6.50279e-46	0.00746605	202.31
eqtl-a-ENSG00000022567	rs34510023	SLC45A4	27421	C	T	-0.50987	0.015989	1e-200	0.0357604	1016.88
eqtl-a-ENSG00000022840	rs643381	RNF10	30971	A	C	-0.06886	0.011889	6.96354e-09	0.00108198	33.544
eqtl-a-ENSG00000022840	rs12212092	RNF10	26412	T	C	-0.13693	0.023591	6.45967e-09	0.00127393	33.6874
eqtl-a-ENSG00000022840	rs6592965	RNF10	31684	A	G	0.097456	0.011936	3.22478e-16	0.00209952	66.657
eqtl-a-ENSG00000022840	rs8903	RNF10	31669	C	T	0.379209	0.012194	1e-200	0.0296343	967.088
eqtl-a-ENSG00000022840	rs75268007	RNF10	31567	G	C	0.12804	0.017899	8.46447e-13	0.00161841	51.1678
eqtl-a-ENSG00000022840	rs8073060	RNF10	31185	A	T	0.378388	0.01252	1.18032e-200	0.0284575	913.381
eqtl-a-ENSG00000022840	rs8887	RNF10	27399	C	T	0.080209	0.011922	1.72465e-11	0.00164919	45.2576
eqtl-a-ENSG00000022840	rs6084653	RNF10	31569	G	C	-0.21749	0.012217	6.69885e-71	0.00993989	316.923
eqtl-a-ENSG00000022840	rs6014993	RNF10	26332	G	A	0.071129	0.011891	2.20689e-09	0.00135708	35.7804
eqtl-a-ENSG00000022976	rs1532331	ZNF839	31644	T	G	0.077866	0.012784	1.1207e-09	0.00117106	37.098
eqtl-a-ENSG00000022976	rs2251246	ZNF839	31643	A	G	-0.11857	0.018696	2.26511e-10	0.00126952	40.22
eqtl-a-ENSG00000022976	rs11626217	ZNF839	26379	A	G	-0.13518	0.013453	9.33684e-24	0.00381313	100.964
eqtl-a-ENSG00000023171	rs10893036	GRAMD1B	25738	A	G	-0.26295	0.015775	2.19533e-62	0.0106803	277.836
eqtl-a-ENSG00000023171	rs2282561	GRAMD1B	26196	T	C	0.176336	0.019563	1.99756e-19	0.00309185	81.239
eqtl-a-ENSG00000023171	rs55837399	GRAMD1B	25751	T	A	0.311765	0.014848	6.89763e-98	0.0168338	440.874
eqtl-a-ENSG00000023171	rs35923643	GRAMD1B	26079	G	A	0.298945	0.014506	2.31686e-94	0.0160241	424.666
eqtl-a-ENSG00000023892	rs1354034	DEF6	30721	C	T	-0.07047	0.012236	8.47149e-09	0.00107842	33.1638
eqtl-a-ENSG00000023892	rs1326757	DEF6	30605	C	A	-0.08784	0.012529	2.36646e-12	0.00160351	49.1511
eqtl-a-ENSG00000023892	rs6457834	DEF6	29939	A	C	0.104841	0.012839	3.18787e-16	0.0022223	66.6772
eqtl-a-ENSG00000023892	rs2689089	DEF6	30383	A	C	0.414313	0.013335	1e-200	0.0307933	965.256
eqtl-a-ENSG00000023892	rs34307089	DEF6	30721	C	T	0.123782	0.017019	3.52128e-13	0.00171887	52.893
eqtl-a-ENSG00000023892	rs10947546	DEF6	30275	A	G	-0.59691	0.032312	3.38065e-76	0.0111463	341.235
eqtl-a-ENSG00000023902	rs16833244	PLEKHO1	25827	G	C	0.44852	0.024134	4.28154e-77	0.0131967	345.362
eqtl-a-ENSG00000023902	rs1354034	PLEKHO1	26609	C	T	0.07858	0.012233	1.32739e-10	0.00154844	41.2632
eqtl-a-ENSG00000023902	rs149110519	PLEKHO1	20660	T	C	-0.18792	0.026611	1.64135e-12	0.00240806	49.8657
eqtl-a-ENSG00000023902	rs111778408	PLEKHO1	25090	A	G	-0.1375	0.019736	3.24265e-12	0.00193071	48.5313
eqtl-a-ENSG00000024048	rs149110519	UBR2	10586	T	C	-0.20124	0.026604	3.90301e-14	0.00537591	57.2062
eqtl-a-ENSG00000024048	rs9381192	UBR2	14262	A	G	-0.11596	0.013205	1.60879e-18	0.00537845	77.1115
eqtl-a-ENSG00000024048	rs12191298	UBR2	14261	G	A	-0.44851	0.027446	4.97622e-60	0.0183817	267.013
eqtl-a-ENSG00000024048	rs149007767	UBR2	13100	T	C	0.13163	0.016645	2.61156e-15	0.00475131	62.5297
eqtl-a-ENSG00000024862	rs6915060	CCDC28A	31683	C	T	0.331719	0.012431	7.06318e-157	0.0219811	712.035
eqtl-a-ENSG00000024862	rs9385834	CCDC28A	31481	A	T	-0.10804	0.014862	3.6166e-13	0.00167561	52.8352
eqtl-a-ENSG00000024862	rs11189181	CCDC28A	31569	G	A	-0.13873	0.012967	1.0266e-26	0.00361295	114.464
eqtl-a-ENSG00000025039	rs56330463	RRAGD	31569	C	T	0.070495	0.012053	4.94538e-09	0.00108247	34.2073
eqtl-a-ENSG00000025039	rs3822872	RRAGD	31683	C	T	0.447276	0.014236	1e-200	0.0302143	987.042
eqtl-a-ENSG00000025039	rs4707512	RRAGD	30902	G	A	-0.10016	0.011899	3.84946e-17	0.0022875	70.8457
eqtl-a-ENSG00000025039	rs4593337	RRAGD	31227	G	A	-0.39547	0.017033	2.99916e-119	0.0169704	539.049
eqtl-a-ENSG00000025039	rs9444630	RRAGD	31682	G	A	-0.06873	0.012142	1.50491e-08	0.00101049	32.0447
eqtl-a-ENSG00000025156	rs139360283	HSF2	24803	T	C	-0.52262	0.05026	2.52116e-25	0.00434041	108.116
eqtl-a-ENSG00000025156	rs12196116	HSF2	30941	G	A	0.123559	0.014487	1.47877e-17	0.00234548	72.7374
eqtl-a-ENSG00000025156	rs12665320	HSF2	30757	T	G	-0.45134	0.02658	1.1392e-64	0.00928783	288.325
eqtl-a-ENSG00000025156	rs530928	HSF2	31470	T	C	0.384436	0.012682	1e-200	0.0283711	918.851
eqtl-a-ENSG00000025434	rs113083342	NR1H3	13013	G	A	-0.3728	0.037672	4.32414e-23	0.00746955	97.9178
eqtl-a-ENSG00000025434	rs143506177	NR1H3	24973	C	T	-0.40261	0.040265	1.53638e-23	0.00398764	99.9741
eqtl-a-ENSG00000025434	rs11039186	NR1H3	26278	T	C	-0.30678	0.033765	1.02754e-19	0.00313172	82.5475
eqtl-a-ENSG00000025434	rs191300557	NR1H3	19297	A	G	0.244622	0.038069	1.3135e-10	0.00213519	41.2867
eqtl-a-ENSG00000025434	rs3729949	NR1H3	3086	T	C	-0.31919	0.048525	4.7687e-11	0.0138267	43.2394
eqtl-a-ENSG00000025434	rs61914719	NR1H3	31569	T	C	-0.36849	0.016885	1.38038e-105	0.0148625	476.243
eqtl-a-ENSG00000025434	rs140502323	NR1H3	25482	A	G	-0.27918	0.03759	1.11096e-13	0.00216001	55.1561
eqtl-a-ENSG00000025434	rs61882680	NR1H3	26376	T	C	1.15979	0.033776	1e-200	0.0427901	1178.99
eqtl-a-ENSG00000025708	rs134774	TYMP	22543	G	A	-0.33263	0.023789	1.99067e-44	0.00859833	195.496
eqtl-a-ENSG00000025708	rs73187263	TYMP	19634	T	C	0.169692	0.019581	4.4761e-18	0.00381042	75.0923
eqtl-a-ENSG00000025708	rs56211323	TYMP	20813	G	A	-0.32328	0.040052	6.93905e-16	0.00312044	65.1428
eqtl-a-ENSG00000025708	rs134970	TYMP	14198	C	T	0.417931	0.011636	1e-200	0.083295	1289.9
eqtl-a-ENSG00000025708	rs56235139	TYMP	13738	A	G	-0.33109	0.035932	3.12464e-20	0.0061426	84.8963
eqtl-a-ENSG00000025772	rs1555303	TOMM34	31341	G	A	-0.44019	0.012708	1e-200	0.03687	1199.7
eqtl-a-ENSG00000025772	rs2180292	TOMM34	30406	G	C	-0.56628	0.010919	1e-200	0.0812699	2689.51
eqtl-a-ENSG00000025772	rs34485448	TOMM34	31564	G	T	-0.19831	0.011957	8.85727e-62	0.00863968	275.062
eqtl-a-ENSG00000025772	rs147793637	TOMM34	29140	C	T	-0.2361	0.033394	1.54703e-12	0.00171244	49.9826
eqtl-a-ENSG00000026025	rs1375493	VIM	14263	A	G	0.076115	0.011989	2.16441e-10	0.00281822	40.3043
eqtl-a-ENSG00000026025	rs55793580	VIM	14263	T	C	-0.11617	0.01582	2.08209e-13	0.00376639	53.9156
eqtl-a-ENSG00000026025	rs2932908	VIM	14263	A	G	0.147769	0.012475	2.27353e-32	0.0097416	140.292
eqtl-a-ENSG00000026025	rs165530	VIM	14247	C	A	0.241527	0.01334	2.84708e-73	0.0224927	327.782
eqtl-a-ENSG00000026025	rs12261966	VIM	14263	T	C	-0.0776	0.012894	1.75711e-09	0.00253334	36.2197
eqtl-a-ENSG00000026025	rs10774624	VIM	11496	A	G	0.088276	0.011916	1.28233e-13	0.00475129	54.872
eqtl-a-ENSG00000026103	rs149007767	FAS	29328	T	C	0.125149	0.016648	5.60531e-14	0.00192308	56.5048
eqtl-a-ENSG00000026103	rs56388170	FAS	30606	T	G	0.097307	0.013102	1.11096e-13	0.00179902	55.1564
eqtl-a-ENSG00000026103	rs7082101	FAS	30817	A	C	-0.444	0.011341	1e-200	0.0473782	1532.57
eqtl-a-ENSG00000026103	rs7095848	FAS	25316	A	G	0.08354	0.011891	2.13157e-12	0.00194592	49.355
eqtl-a-ENSG00000026103	rs11202926	FAS	30820	C	T	0.167387	0.013308	2.81125e-36	0.00510664	158.184
eqtl-a-ENSG00000026297	rs204295	RNASET2	26609	T	C	0.660255	0.010543	1e-200	0.128452	3921.44
eqtl-a-ENSG00000026297	rs118051809	RNASET2	10732	T	C	0.282977	0.046933	1.64771e-09	0.00337597	36.3468
eqtl-a-ENSG00000026297	rs17617310	RNASET2	17566	C	T	0.495946	0.049346	9.14956e-24	0.00571747	100.999
eqtl-a-ENSG00000026297	rs62436418	RNASET2	26280	C	T	0.507935	0.011868	1e-200	0.065164	1831.74
eqtl-a-ENSG00000026297	rs4235920	RNASET2	26609	C	T	-0.1064	0.011902	3.92013e-19	0.00299421	79.9061
eqtl-a-ENSG00000026508	rs1375493	CD44	31569	A	G	0.09976	0.011976	8.09841e-17	0.00219309	69.3814
eqtl-a-ENSG00000026508	rs286873	CD44	31682	T	G	0.109042	0.018303	2.55971e-09	0.00111904	35.4908
eqtl-a-ENSG00000026508	rs507230	CD44	31346	A	G	-0.14315	0.011872	1.77296e-33	0.00461663	145.375
eqtl-a-ENSG00000026508	rs927335	CD44	31563	T	A	-0.19872	0.012171	6.24022e-60	0.00837592	266.585
eqtl-a-ENSG00000026652	rs1375493	AGPAT4	31569	A	G	0.09958	0.011976	9.18967e-17	0.00218517	69.1302
eqtl-a-ENSG00000026652	rs112049074	AGPAT4	28527	T	C	-0.24777	0.039485	3.49189e-10	0.00137839	39.3728
eqtl-a-ENSG00000026652	rs6914451	AGPAT4	30817	G	C	0.153369	0.017077	2.68349e-19	0.00261055	80.6546
eqtl-a-ENSG00000026652	rs6455707	AGPAT4	31684	C	T	0.258135	0.01725	1.26212e-50	0.00701773	223.907
eqtl-a-ENSG00000026652	rs55793580	AGPAT4	31569	T	C	-0.1109	0.015823	2.40713e-12	0.0015535	49.1158
eqtl-a-ENSG00000026652	rs4766578	AGPAT4	28417	A	T	0.082499	0.011906	4.24424e-12	0.00168667	48.0077
eqtl-a-ENSG00000026950	rs10946812	BTN3A1	31684	C	G	0.462071	0.0115	1e-200	0.0484855	1614.39
eqtl-a-ENSG00000026950	rs10946846	BTN3A1	20879	G	A	0.195115	0.016855	5.45381e-31	0.00637728	133.993
eqtl-a-ENSG00000026950	rs3804122	BTN3A1	31568	G	A	0.07244	0.012509	6.99697e-09	0.00106121	33.5337
eqtl-a-ENSG00000026950	rs7310615	BTN3A1	28418	G	C	-0.07344	0.011921	7.24703e-10	0.00133374	37.9501
eqtl-a-ENSG00000026950	rs1532624	BTN3A1	31300	A	C	-0.11086	0.011963	1.90722e-20	0.00273635	85.8772
eqtl-a-ENSG00000027075	rs76537762	PRKCH	31568	A	G	-0.13684	0.024846	3.63756e-08	0.00095998	30.3319
eqtl-a-ENSG00000027075	rs767755	PRKCH	31684	A	G	-0.11959	0.013033	4.47404e-20	0.00265046	84.1951
eqtl-a-ENSG00000027075	rs1088683	PRKCH	29767	T	C	0.093993	0.012916	3.39782e-13	0.00177607	52.9587
eqtl-a-ENSG00000027697	rs2594836	IFNGR1	31569	A	G	0.113683	0.013705	1.08593e-16	0.00217477	68.8007
eqtl-a-ENSG00000027697	rs9494599	IFNGR1	31567	G	C	0.075651	0.011958	2.50952e-10	0.00126623	40.0194
eqtl-a-ENSG00000027697	rs11754268	IFNGR1	28704	T	C	-0.24193	0.013894	6.62064e-68	0.0104526	303.18
eqtl-a-ENSG00000027697	rs56388170	IFNGR1	31355	T	G	0.075688	0.013112	7.81502e-09	0.00106159	33.3194
eqtl-a-ENSG00000027697	rs7210990	IFNGR1	31569	A	C	0.069458	0.011897	5.27679e-09	0.00107856	34.0835
eqtl-a-ENSG00000027847	rs143658086	B4GALT7	17184	T	C	-0.37793	0.039647	1.53674e-21	0.00526004	90.856
eqtl-a-ENSG00000027847	rs62398472	B4GALT7	27526	T	C	-0.4073	0.01269	1e-200	0.0360758	1030.11
eqtl-a-ENSG00000027847	rs116276523	B4GALT7	26524	G	A	-0.22581	0.04135	4.73456e-08	0.0011231	29.8204
eqtl-a-ENSG00000028137	rs6697733	TNFRSF1B	31345	C	T	-0.26089	0.014115	2.81968e-76	0.0107815	341.606
eqtl-a-ENSG00000028137	rs6684514	TNFRSF1B	31298	A	G	0.082647	0.013135	3.13812e-10	0.00126331	39.5865
eqtl-a-ENSG00000028137	rs149110519	TNFRSF1B	25735	T	C	0.157863	0.026625	3.04411e-09	0.0013642	35.1529
eqtl-a-ENSG00000028137	rs56388170	TNFRSF1B	31355	T	G	0.07404	0.013113	1.6384e-08	0.00101581	31.8811
eqtl-a-ENSG00000029534	rs12718597	ANK1	31185	A	C	0.091017	0.012335	1.60214e-13	0.00174274	54.4388
eqtl-a-ENSG00000029534	rs11989912	ANK1	31567	A	G	-0.11174	0.012547	5.31007e-19	0.00250605	79.3022
eqtl-a-ENSG00000029534	rs4736819	ANK1	31566	T	C	0.249087	0.011763	1.6308e-99	0.0140053	448.341
eqtl-a-ENSG00000029534	rs8073060	ANK1	31185	A	T	0.125453	0.012875	1.96472e-22	0.00303516	94.9335
eqtl-a-ENSG00000029639	rs56238103	TFB1M	31470	T	C	0.144952	0.015595	1.47775e-20	0.00273766	86.3851
eqtl-a-ENSG00000029639	rs138028287	TFB1M	1926	C	T	-0.2943	0.043004	7.72325e-12	0.0237392	46.7848
eqtl-a-ENSG00000029639	rs9371371	TFB1M	31470	G	A	-0.32241	0.011765	2.37684e-165	0.0233094	751.004
eqtl-a-ENSG00000029725	rs62073600	RABEP1	17206	C	T	-0.26247	0.045196	6.34498e-09	0.00195629	33.722
eqtl-a-ENSG00000029725	rs138742777	RABEP1	19453	A	G	-0.33831	0.045222	7.37564e-14	0.00286871	55.9598
eqtl-a-ENSG00000029725	rs56343966	RABEP1	30902	T	C	0.574702	0.018934	1e-200	0.0289496	921.21
eqtl-a-ENSG00000029725	rs78438561	RABEP1	31240	G	T	0.589904	0.037282	2.16621e-56	0.00795053	250.349
eqtl-a-ENSG00000029725	rs57747791	RABEP1	31569	T	A	0.602905	0.018112	1e-200	0.0339081	1107.95
eqtl-a-ENSG00000029725	rs192217367	RABEP1	11879	G	A	-0.28996	0.041781	3.91562e-12	0.00403815	48.1555
eqtl-a-ENSG00000029725	rs150231236	RABEP1	19561	C	T	-0.48254	0.042962	2.83988e-29	0.0064079	126.14
eqtl-a-ENSG00000030110	rs10947433	BAK1	14263	A	G	-0.30326	0.023695	1.66495e-37	0.0113543	163.784
eqtl-a-ENSG00000030110	rs2147428	BAK1	13432	G	T	-0.22024	0.030426	4.54674e-13	0.00388557	52.3867
eqtl-a-ENSG00000030110	rs78117618	BAK1	14263	T	C	0.358777	0.034596	3.38844e-25	0.00748375	107.53
eqtl-a-ENSG00000030110	rs35144104	BAK1	14263	T	C	-0.40926	0.012074	1e-200	0.0745461	1148.74
eqtl-a-ENSG00000030110	rs191549504	BAK1	11159	C	T	0.381227	0.04644	2.23409e-16	0.00600262	67.3757
eqtl-a-ENSG00000030582	rs7563201	GRN	31240	A	G	-0.10904	0.011895	4.87304e-20	0.00268256	84.0232
eqtl-a-ENSG00000030582	rs28498283	GRN	26953	T	A	0.078364	0.013651	9.44539e-09	0.00122108	32.9496
eqtl-a-ENSG00000030582	rs149110519	GRN	25735	T	C	-0.2051	0.026602	1.25806e-14	0.00230447	59.4378
eqtl-a-ENSG00000030582	rs149007767	GRN	30077	T	C	-0.20756	0.01659	6.46696e-36	0.00517734	156.519
eqtl-a-ENSG00000030582	rs114641762	GRN	28465	A	C	0.478479	0.02035	3.01995e-122	0.0190522	552.814
eqtl-a-ENSG00000030582	rs12451763	GRN	27921	T	C	-0.24202	0.03608	1.97288e-11	0.00160896	44.9928
eqtl-a-ENSG00000031081	rs11914541	ARHGAP31	26107	G	A	-0.27122	0.013749	1.2697e-86	0.0146865	389.106
eqtl-a-ENSG00000031081	rs76136755	ARHGAP31	26108	C	T	-0.19017	0.028143	1.40314e-11	0.00174594	45.6592
eqtl-a-ENSG00000031081	rs34844599	ARHGAP31	26100	C	T	-0.09384	0.015756	2.58488e-09	0.00135727	35.4701
eqtl-a-ENSG00000031691	rs78140402	CENPQ	30546	C	A	-0.20654	0.03064	1.5729e-11	0.00148533	45.4354
eqtl-a-ENSG00000031691	rs9367361	CENPQ	31684	T	G	0.091457	0.01307	2.60735e-12	0.00154303	48.9619
eqtl-a-ENSG00000031691	rs6938215	CENPQ	31671	A	G	-0.38962	0.011875	1e-200	0.0328718	1076.4
eqtl-a-ENSG00000032742	rs9552218	IFT88	25056	T	C	-0.10648	0.012177	2.24595e-18	0.00304246	76.4585
eqtl-a-ENSG00000032742	rs7999297	IFT88	28916	G	A	0.377753	0.011475	1e-200	0.0361232	1083.61
eqtl-a-ENSG00000032742	rs9316031	IFT88	31557	T	C	-0.12823	0.020369	3.06613e-10	0.00125426	39.6279
eqtl-a-ENSG00000033122	rs11808152	LRRC7	17597	G	A	-0.25865	0.033417	9.9426e-15	0.00339278	59.8992
eqtl-a-ENSG00000033122	rs12049210	LRRC7	18572	G	A	-0.40262	0.012719	1e-200	0.051191	1001.91
eqtl-a-ENSG00000033122	rs61782217	LRRC7	18578	A	G	-0.19309	0.024197	1.46319e-15	0.00341602	63.6735
eqtl-a-ENSG00000033627	rs17081935	ATP6V0A1	31300	T	C	0.157911	0.014748	9.39723e-27	0.00364959	114.643
eqtl-a-ENSG00000033627	rs6986779	ATP6V0A1	24943	T	C	-0.076	0.012462	1.0727e-09	0.00148865	37.1838
eqtl-a-ENSG00000033627	rs3760387	ATP6V0A1	31684	T	G	0.312016	0.023078	1.19179e-41	0.00573618	182.782
eqtl-a-ENSG00000033627	rs117107843	ATP6V0A1	23680	A	G	-0.26708	0.048367	3.35158e-08	0.00128599	30.4889
eqtl-a-ENSG00000033800	rs436903	PIAS1	30902	A	G	0.081302	0.012123	1.9948e-11	0.00145327	44.9715
eqtl-a-ENSG00000033800	rs7179875	PIAS1	30902	A	G	-0.3616	0.011577	1e-200	0.0306027	975.477
eqtl-a-ENSG00000033800	rs11072006	PIAS1	31567	A	T	-0.16375	0.015666	1.42856e-25	0.00344911	109.248
eqtl-a-ENSG00000034053	rs7763262	APBA2	30211	C	T	0.080992	0.012601	1.29631e-10	0.00136557	41.3088
eqtl-a-ENSG00000034053	rs9420589	APBA2	31484	T	G	0.066964	0.012013	2.4896e-08	0.000985941	31.07
eqtl-a-ENSG00000034053	rs4766578	APBA2	28417	A	T	-0.07208	0.011911	1.43771e-09	0.0012869	36.6144
eqtl-a-ENSG00000034053	rs28628664	APBA2	31067	T	C	-0.09868	0.016494	2.19599e-09	0.00115071	35.788
eqtl-a-ENSG00000034053	rs12101582	APBA2	24814	C	G	-0.07011	0.011903	3.85727e-09	0.00139623	34.6918
eqtl-a-ENSG00000034053	rs1540642	APBA2	31185	C	T	0.407409	0.017439	1.04954e-120	0.0172	545.733
eqtl-a-ENSG00000034053	rs10782001	APBA2	31185	A	G	0.068107	0.012226	2.53858e-08	0.000994058	31.0286
eqtl-a-ENSG00000034152	rs3811444	MAP2K3	31470	T	C	-0.1722	0.012502	3.65426e-43	0.00599253	189.71
eqtl-a-ENSG00000034152	rs1668871	MAP2K3	31470	C	T	0.088711	0.012234	4.14286e-13	0.00166793	52.574
eqtl-a-ENSG00000034152	rs766432	MAP2K3	31086	A	C	-0.09306	0.016465	1.58782e-08	0.0010265	31.9407
eqtl-a-ENSG00000034152	rs875741	MAP2K3	31470	A	G	0.110495	0.012132	8.4217e-20	0.00262894	82.9455
eqtl-a-ENSG00000034152	rs12212092	MAP2K3	26198	T	C	-0.19491	0.023562	1.31522e-16	0.00260506	68.4204
eqtl-a-ENSG00000034152	rs6592965	MAP2K3	31470	A	G	0.363133	0.011568	1e-200	0.0303639	985.411
eqtl-a-ENSG00000034152	rs4986004	MAP2K3	31141	C	A	-0.09187	0.012585	2.8774e-13	0.00170822	53.2833
eqtl-a-ENSG00000034152	rs11079018	MAP2K3	31355	G	A	0.125783	0.022278	1.64029e-08	0.00101566	31.8763
eqtl-a-ENSG00000034152	rs35033748	MAP2K3	27110	C	T	-0.19588	0.014376	2.8132e-42	0.00680187	185.648
eqtl-a-ENSG00000034152	rs6014993	MAP2K3	26118	G	A	0.065412	0.011893	3.80216e-08	0.00115687	30.2479
eqtl-a-ENSG00000035115	rs12714397	SH3YL1	17341	A	C	0.451343	0.012763	1e-200	0.0672674	1250.46
eqtl-a-ENSG00000035115	rs7591830	SH3YL1	30557	G	C	-0.17391	0.014678	2.19331e-32	0.00457315	140.375
eqtl-a-ENSG00000035115	rs6754607	SH3YL1	30746	G	A	-0.40535	0.015579	3.00608e-149	0.0215448	676.957
eqtl-a-ENSG00000035115	rs6734782	SH3YL1	31016	C	A	0.146709	0.020575	1.00069e-12	0.00163656	50.8395
eqtl-a-ENSG00000035115	rs11920354	SH3YL1	28917	A	C	-0.06995	0.012294	1.26891e-08	0.00111844	32.376
eqtl-a-ENSG00000035403	rs826415	VCL	31569	G	T	0.083669	0.012867	7.89405e-11	0.00133767	42.2827
eqtl-a-ENSG00000035403	rs1354034	VCL	31684	C	T	0.392426	0.011797	1e-200	0.0337483	1106.56
eqtl-a-ENSG00000035403	rs149110519	VCL	25735	T	C	0.177302	0.026616	2.71206e-11	0.00172136	44.3722
eqtl-a-ENSG00000035403	rs10820606	VCL	26161	C	A	0.13571	0.013951	2.30409e-22	0.00360395	94.6166
eqtl-a-ENSG00000035403	rs61863650	VCL	23725	T	G	0.182561	0.012231	2.21259e-50	0.00930368	222.784
eqtl-a-ENSG00000035403	rs1403629	VCL	31017	G	C	0.096698	0.012621	1.83358e-14	0.00188905	58.6997
eqtl-a-ENSG00000035403	rs2279648	VCL	31684	T	G	-0.70637	0.016975	1e-200	0.0518182	1731.42
eqtl-a-ENSG00000035403	rs505404	VCL	31569	G	T	0.157545	0.014259	2.22177e-28	0.00385212	122.07
eqtl-a-ENSG00000035403	rs11553699	VCL	30031	G	A	0.181535	0.018989	1.17761e-21	0.00303421	91.3915
eqtl-a-ENSG00000035403	rs10876550	VCL	31684	A	G	0.109414	0.012066	1.21451e-19	0.0025884	82.2186
eqtl-a-ENSG00000035403	rs8082605	VCL	29836	T	G	0.248389	0.029059	1.25661e-17	0.00244284	73.0581
eqtl-a-ENSG00000035403	rs145171343	VCL	20854	T	C	0.455596	0.050842	3.22329e-19	0.00383579	80.2918
eqtl-a-ENSG00000035403	rs11082304	VCL	31300	T	G	0.068085	0.01189	1.02579e-08	0.00104653	32.7885
eqtl-a-ENSG00000035403	rs4814779	VCL	31684	A	C	-0.0751	0.013146	1.10999e-08	0.00102902	32.635
eqtl-a-ENSG00000035664	rs9880192	DAPK2	31355	C	G	0.069789	0.012172	9.8553e-09	0.00104728	32.8699
eqtl-a-ENSG00000035664	rs113453908	DAPK2	25524	T	C	0.114288	0.015357	9.93345e-14	0.00216509	55.3773
eqtl-a-ENSG00000035664	rs332280	DAPK2	31352	T	C	0.343563	0.016483	1.735e-96	0.013668	434.428
eqtl-a-ENSG00000035664	rs4794822	DAPK2	30971	T	C	-0.07622	0.012244	4.8156e-10	0.00124958	38.7468
eqtl-a-ENSG00000035681	rs7568458	NSMAF	31569	A	T	0.110652	0.011924	1.70137e-20	0.00272039	86.1087
eqtl-a-ENSG00000035681	rs74884939	NSMAF	28620	C	T	0.33068	0.040251	2.11446e-16	0.00235268	67.4879
eqtl-a-ENSG00000035681	rs10106272	NSMAF	31684	C	T	0.462693	0.012285	1e-200	0.0428503	1418.36
eqtl-a-ENSG00000035687	rs72765888	ADSS2	30277	G	T	-0.63538	0.015567	1e-200	0.052154	1665.84
eqtl-a-ENSG00000035687	rs10754823	ADSS2	30054	G	T	0.159766	0.012089	7.09414e-40	0.00577798	174.649
eqtl-a-ENSG00000035687	rs4658419	ADSS2	30601	T	A	-0.12908	0.013737	5.66761e-21	0.00287678	88.2807
eqtl-a-ENSG00000035687	rs900892	ADSS2	27015	G	A	0.110358	0.01318	5.61694e-17	0.00258849	70.1043
eqtl-a-ENSG00000035720	rs7681618	STAP1	21335	G	A	-0.15605	0.012083	3.74283e-38	0.00775669	166.767
eqtl-a-ENSG00000035720	rs4241679	STAP1	26408	A	T	-0.09472	0.0122	8.21675e-15	0.00227762	60.2802
eqtl-a-ENSG00000035720	rs17056278	STAP1	26295	G	C	-0.13308	0.02441	4.98058e-08	0.00112911	29.7212
eqtl-a-ENSG00000035720	rs34794906	STAP1	22220	C	T	-0.07964	0.012846	5.6607e-10	0.00172665	38.429
eqtl-a-ENSG00000035720	rs8067378	STAP1	26026	G	A	-0.10253	0.011872	5.84252e-18	0.00285731	74.5716
eqtl-a-ENSG00000035720	rs4810485	STAP1	26026	G	T	-0.08277	0.01367	1.4042e-09	0.00140682	36.6626
eqtl-a-ENSG00000035862	rs13062095	TIMP2	26280	C	T	-0.07824	0.01246	3.39883e-10	0.00149812	39.4267
eqtl-a-ENSG00000035862	rs149110519	TIMP2	20446	T	C	0.239496	0.026581	2.06443e-19	0.00395468	81.1705
eqtl-a-ENSG00000035862	rs1384364	TIMP2	26395	G	A	0.469469	0.015205	1e-200	0.0348591	953.265
eqtl-a-ENSG00000035862	rs138905266	TIMP2	15875	T	C	-0.24865	0.04235	4.32126e-09	0.00216676	34.4677
eqtl-a-ENSG00000035862	rs6501264	TIMP2	25942	T	C	-0.09622	0.011944	7.87046e-16	0.00249553	64.8961
eqtl-a-ENSG00000036448	rs159963	MYOM2	31569	A	C	-0.068	0.01199	1.41801e-08	0.00101784	32.1628
eqtl-a-ENSG00000036448	rs62478453	MYOM2	31569	G	A	1.02396	0.0202	1e-200	0.0752665	2569.32
eqtl-a-ENSG00000036448	rs71519834	MYOM2	24719	G	A	0.611146	0.037235	1.54383e-60	0.0107806	269.367
eqtl-a-ENSG00000036448	rs186777105	MYOM2	23196	G	A	-0.44928	0.035771	3.50348e-36	0.00675485	157.738
eqtl-a-ENSG00000036448	rs750318	MYOM2	31684	C	T	-0.0986	0.016477	2.17721e-09	0.00112889	35.806
eqtl-a-ENSG00000036448	rs4876254	MYOM2	31017	A	G	0.126651	0.01196	3.31589e-26	0.00360255	112.137
eqtl-a-ENSG00000036448	rs3824184	MYOM2	31564	A	G	0.59767	0.016197	1e-200	0.0413537	1361.51
eqtl-a-ENSG00000036448	rs17693117	MYOM2	23970	T	C	-0.25832	0.044624	7.08908e-09	0.00139601	33.5063
eqtl-a-ENSG00000036448	rs58084828	MYOM2	26065	A	C	-0.0978	0.011899	2.0488e-16	0.00258509	67.5499
eqtl-a-ENSG00000036448	rs111994531	MYOM2	26395	G	A	-0.78424	0.035693	5.35797e-107	0.0179612	482.721
eqtl-a-ENSG00000036565	rs56268521	SLC18A1	31529	A	G	0.217138	0.02697	8.21107e-16	0.00205167	64.816
eqtl-a-ENSG00000036565	rs78299715	SLC18A1	31196	G	C	0.159939	0.022504	1.18577e-12	0.00161653	50.5077
eqtl-a-ENSG00000036565	rs73210887	SLC18A1	31191	T	G	0.432951	0.011429	1e-200	0.0439872	1435.04
eqtl-a-ENSG00000037474	rs75506645	NSUN2	29265	A	G	0.608485	0.030296	1.01438e-89	0.0135964	403.356
eqtl-a-ENSG00000037474	rs34565284	NSUN2	31483	A	G	0.109511	0.01193	4.35111e-20	0.00266917	84.253
eqtl-a-ENSG00000037474	rs77431911	NSUN2	29659	G	C	-0.39937	0.032182	2.30675e-35	0.00516564	153.993
eqtl-a-ENSG00000037474	rs80037445	NSUN2	24409	T	C	-0.56011	0.050547	1.55132e-28	0.00500528	122.778
eqtl-a-ENSG00000037474	rs80329314	NSUN2	27197	T	C	-0.39772	0.040924	2.50726e-22	0.00346083	94.4442
eqtl-a-ENSG00000037474	rs3776448	NSUN2	31684	T	C	0.705178	0.016207	1e-200	0.0563843	1893.11
eqtl-a-ENSG00000037474	rs575421	NSUN2	31345	C	T	-0.67172	0.018045	1e-200	0.042337	1385.63
eqtl-a-ENSG00000037757	rs34596409	MRI1	26318	A	G	-0.4252	0.01755	1.1272e-129	0.0218173	586.95
eqtl-a-ENSG00000037757	rs435207	MRI1	27564	T	A	-0.36338	0.011504	1e-200	0.0349318	997.639
eqtl-a-ENSG00000037757	rs383243	MRI1	31354	A	T	-0.11559	0.012957	4.60469e-19	0.00253198	79.5843
eqtl-a-ENSG00000038002	rs55894716	AGA	31237	C	T	-0.76227	0.02321	1e-200	0.0333786	1078.58
eqtl-a-ENSG00000038002	rs4690512	AGA	30902	G	A	-0.466	0.014293	1e-200	0.0332549	1062.92
eqtl-a-ENSG00000038002	rs141292540	AGA	30543	T	C	-0.5245	0.032765	1.12357e-57	0.00831997	256.232
eqtl-a-ENSG00000038002	rs13131197	AGA	31231	T	G	-0.12342	0.01186	2.30356e-25	0.00345586	108.297
eqtl-a-ENSG00000038002	rs146343140	AGA	20421	A	G	-0.22082	0.039631	2.51831e-08	0.001518	31.0431
eqtl-a-ENSG00000038427	rs141094656	VCAN	21629	C	T	0.247321	0.042978	8.69501e-09	0.00152873	33.1125
eqtl-a-ENSG00000038427	rs1375493	VCAN	31569	A	G	0.10899	0.011971	8.62581e-20	0.00261908	82.8936
eqtl-a-ENSG00000038427	rs9880192	VCAN	31569	C	G	-0.07973	0.012168	5.66239e-11	0.00135812	42.9299
eqtl-a-ENSG00000038427	rs309560	VCAN	31569	G	C	-0.08416	0.011883	1.41286e-12	0.00158658	50.1633
eqtl-a-ENSG00000038427	rs7785014	VCAN	31240	C	T	0.10635	0.01261	3.33503e-17	0.00227178	71.1275
eqtl-a-ENSG00000038427	rs10980797	VCAN	31569	G	A	-0.09263	0.011896	6.87227e-15	0.001917	60.63
eqtl-a-ENSG00000038427	rs35979828	VCAN	29836	T	C	-0.16592	0.025611	9.24485e-11	0.00140479	41.9694
eqtl-a-ENSG00000038427	rs77526211	VCAN	29277	A	G	0.161665	0.02924	3.22062e-08	0.00104307	30.5677
eqtl-a-ENSG00000038427	rs8022179	VCAN	30165	A	T	0.085694	0.013354	1.38621e-10	0.00136336	41.1792
eqtl-a-ENSG00000038427	rs424971	VCAN	31684	C	T	-0.09676	0.012025	8.51334e-16	0.00203929	64.7409
eqtl-a-ENSG00000038945	rs73665242	MSR1	31352	C	A	-0.43499	0.022276	6.39735e-85	0.0120164	381.296
eqtl-a-ENSG00000038945	rs75959292	MSR1	27283	C	T	0.429838	0.045239	2.07109e-21	0.00329806	90.2721
eqtl-a-ENSG00000038945	rs822284	MSR1	28703	C	T	0.174256	0.023629	1.64589e-13	0.00189125	54.3838
eqtl-a-ENSG00000038945	rs73191891	MSR1	30532	T	C	-0.39523	0.012718	1e-200	0.0306601	965.661
eqtl-a-ENSG00000039068	rs3785100	CDH1	31077	C	T	-0.10467	0.017176	1.10261e-09	0.00119349	37.1321
eqtl-a-ENSG00000039068	rs36085011	CDH1	29616	A	G	0.224003	0.033067	1.25256e-11	0.00154709	45.8866
eqtl-a-ENSG00000039068	rs11642362	CDH1	31467	C	T	0.337312	0.01168	2.09411e-183	0.0258225	834.041
eqtl-a-ENSG00000039523	rs1354034	RIPOR1	31684	C	T	-0.06869	0.012237	1.98852e-08	0.000993422	31.5049
eqtl-a-ENSG00000039523	rs149007767	RIPOR1	30077	T	C	-0.13521	0.016643	4.48849e-16	0.00218982	66.0035
eqtl-a-ENSG00000039523	rs111893345	RIPOR1	31567	T	C	-0.50236	0.020833	1.78238e-128	0.0180871	581.437
eqtl-a-ENSG00000039560	rs13155753	RAI14	31558	G	A	-0.06628	0.011951	2.92611e-08	0.000973566	30.7518
eqtl-a-ENSG00000039560	rs12153461	RAI14	31355	T	G	0.227909	0.015814	4.38733e-47	0.00658027	207.678
eqtl-a-ENSG00000039560	rs56142210	RAI14	31563	A	C	0.298323	0.017093	3.2434e-68	0.00955889	304.6
eqtl-a-ENSG00000039650	rs149007767	PNKP	29328	T	C	0.121928	0.01665	2.42829e-13	0.00182517	53.6227
eqtl-a-ENSG00000039650	rs28413128	PNKP	23741	G	A	0.42704	0.011399	1e-200	0.0558145	1403.3
eqtl-a-ENSG00000039650	rs16981493	PNKP	29614	C	T	-0.78256	0.033392	1.85353e-121	0.0182085	549.191
eqtl-a-ENSG00000039650	rs11554772	PNKP	29086	T	C	0.172546	0.026378	6.09397e-11	0.00146899	42.7871
eqtl-a-ENSG00000040275	rs113640400	SPDL1	24110	C	T	-0.79694	0.02423	1e-200	0.0429414	1081.68
eqtl-a-ENSG00000040275	rs140642519	SPDL1	20308	A	G	0.336091	0.037541	3.47216e-19	0.00393123	80.1427
eqtl-a-ENSG00000040275	rs255738	SPDL1	24908	C	G	-0.2512	0.012291	7.65068e-93	0.0164941	417.691
eqtl-a-ENSG00000040633	rs149007767	PHF23	30077	T	C	0.098729	0.016661	3.10778e-09	0.00116615	35.1128
eqtl-a-ENSG00000040633	rs72837700	PHF23	30546	C	A	0.441846	0.033868	6.71429e-39	0.00554099	170.187
eqtl-a-ENSG00000040633	rs1215	PHF23	31684	G	A	-0.37359	0.016744	2.8774e-110	0.015468	497.756
eqtl-a-ENSG00000041353	rs1354034	RAB27B	31256	C	T	0.378849	0.011828	1e-200	0.0317797	1025.85
eqtl-a-ENSG00000041353	rs342293	RAB27B	30872	G	C	0.087938	0.011939	1.7636e-13	0.00175429	54.25
eqtl-a-ENSG00000041353	rs2236496	RAB27B	31256	C	T	0.082782	0.014666	1.6576e-08	0.00101826	31.8571
eqtl-a-ENSG00000041353	rs10820606	RAB27B	25848	C	A	0.137634	0.01395	5.83311e-23	0.00375189	97.3365
eqtl-a-ENSG00000041353	rs11602954	RAB27B	25797	A	G	0.203135	0.014467	8.74782e-45	0.00758457	197.139
eqtl-a-ENSG00000041353	rs35979828	RAB27B	29523	T	C	0.167624	0.02561	5.94977e-11	0.00144895	42.8365
eqtl-a-ENSG00000041353	rs8073060	RAB27B	30872	A	T	-0.10555	0.012888	2.6212e-16	0.00216769	67.0619
eqtl-a-ENSG00000041353	rs7244800	RAB27B	31256	A	G	0.207583	0.013301	6.56448e-55	0.00773245	243.553
eqtl-a-ENSG00000041353	rs11872375	RAB27B	30589	A	T	-0.08373	0.012702	4.35712e-11	0.00141828	43.4425
eqtl-a-ENSG00000041353	rs6136489	RAB27B	30872	G	T	-0.09121	0.012502	2.97783e-13	0.00172097	53.218
eqtl-a-ENSG00000041353	rs156356	RAB27B	30102	C	T	0.069733	0.011893	4.54025e-09	0.00114076	34.3762
eqtl-a-ENSG00000041515	rs58251014	MYO16	26494	T	G	-0.18794	0.020562	6.23304e-20	0.00314325	83.5335
eqtl-a-ENSG00000041515	rs9301290	MYO16	26605	G	C	0.145091	0.013282	8.88996e-28	0.00446506	119.317
eqtl-a-ENSG00000041515	rs9520836	MYO16	25942	G	A	0.568627	0.012914	1e-200	0.06954	1938.68
eqtl-a-ENSG00000041802	rs6437393	LSG1	25984	T	G	-0.38515	0.012382	1e-200	0.0358987	967.45
eqtl-a-ENSG00000041802	rs73890213	LSG1	26264	T	C	0.776544	0.018504	1e-200	0.0628398	1760.96
eqtl-a-ENSG00000041802	rs4677623	LSG1	20673	T	G	-0.13476	0.017269	6.00759e-15	0.00293725	60.8948
eqtl-a-ENSG00000042317	rs1532331	SPATA7	31146	T	G	0.161028	0.012729	1.10739e-36	0.00511226	160.035
eqtl-a-ENSG00000042317	rs35823815	SPATA7	29735	A	G	0.394237	0.014628	5.5847e-160	0.0238449	726.299
eqtl-a-ENSG00000042317	rs73314274	SPATA7	31031	A	G	0.184998	0.02408	1.55883e-14	0.00189847	59.0197
eqtl-a-ENSG00000042445	rs145297992	RETSAT	10658	G	A	0.276345	0.040325	7.23103e-12	0.0043871	46.955
eqtl-a-ENSG00000042445	rs6718291	RETSAT	13925	A	C	0.399322	0.011425	1e-200	0.0806539	1221.46
eqtl-a-ENSG00000042445	rs72843861	RETSAT	14257	T	C	-0.25944	0.021447	1.0927e-33	0.0101599	146.317
eqtl-a-ENSG00000042493	rs61326180	CAPG	14262	A	G	0.307356	0.028986	2.86748e-26	0.00782213	112.423
eqtl-a-ENSG00000042493	rs139922251	CAPG	14253	A	C	-0.8631	0.027995	1e-200	0.0625185	950.366
eqtl-a-ENSG00000042493	rs139348324	CAPG	9924	T	C	-0.63299	0.050813	1.27468e-35	0.0153968	155.156
eqtl-a-ENSG00000042493	rs11674612	CAPG	14166	G	A	0.378407	0.012109	1e-200	0.0644885	976.38
eqtl-a-ENSG00000042753	rs6592965	AP2S1	31684	A	G	-0.11264	0.011927	3.57437e-21	0.00280723	89.1889
eqtl-a-ENSG00000042753	rs57753335	AP2S1	31270	C	T	0.090187	0.014377	3.5416e-10	0.00125687	39.3492
eqtl-a-ENSG00000042753	rs311379	AP2S1	31562	C	G	0.206088	0.011887	2.43893e-67	0.00943413	300.577
eqtl-a-ENSG00000042832	rs150349565	TG	9204	T	C	0.389469	0.054864	1.26038e-12	0.00544531	50.3821
eqtl-a-ENSG00000042832	rs2069568	TG	31466	T	C	-0.10013	0.011894	3.79752e-17	0.00224741	70.8717
eqtl-a-ENSG00000042832	rs2467959	TG	31355	C	T	0.357912	0.011608	1e-200	0.0294269	950.594
eqtl-a-ENSG00000042980	rs149110519	ADAM28	25735	T	C	0.15148	0.026627	1.27941e-08	0.001256	32.3613
eqtl-a-ENSG00000042980	rs397667	ADAM28	31228	T	C	-0.1064	0.016587	1.4101e-10	0.00131597	41.1467
eqtl-a-ENSG00000042980	rs892587	ADAM28	31559	A	C	-0.28787	0.012027	1.33045e-126	0.0178288	572.837
eqtl-a-ENSG00000042980	rs3184504	ADAM28	28418	C	T	0.065295	0.011933	4.45985e-08	0.00105243	29.9373
eqtl-a-ENSG00000043462	rs12652307	LCP2	30688	C	G	0.322516	0.016143	8.4217e-89	0.01284	399.132
eqtl-a-ENSG00000043462	rs146319868	LCP2	27962	T	G	-0.31884	0.042633	7.50067e-14	0.00199626	55.9271
eqtl-a-ENSG00000043462	rs315773	LCP2	31470	A	G	0.132433	0.012114	8.05008e-28	0.00378352	119.512
eqtl-a-ENSG00000043514	rs80342257	TRIT1	31120	C	T	0.346644	0.035241	7.86321e-23	0.00309946	96.7488
eqtl-a-ENSG00000043514	rs150780735	TRIT1	17371	T	C	0.46905	0.049952	6.00067e-21	0.0050503	88.164
eqtl-a-ENSG00000043514	rs230288	TRIT1	27310	G	A	0.583833	0.01706	1e-200	0.0411189	1171.03
eqtl-a-ENSG00000044115	rs78386494	CTNNA1	29796	T	C	-0.22342	0.020733	4.46889e-27	0.00388198	116.11
eqtl-a-ENSG00000044115	rs6596446	CTNNA1	27359	C	T	-0.36751	0.012065	1e-200	0.0328026	927.815
eqtl-a-ENSG00000044115	rs17286171	CTNNA1	31529	T	C	0.484873	0.015479	1e-200	0.030181	981.128
eqtl-a-ENSG00000044115	rs116346542	CTNNA1	7882	T	G	-0.29276	0.047324	6.15545e-10	0.00483195	38.2606
eqtl-a-ENSG00000044115	rs72790996	CTNNA1	29707	A	G	0.193962	0.032527	2.47651e-09	0.00119555	35.5563
eqtl-a-ENSG00000044115	rs34897167	CTNNA1	27095	A	C	-0.40698	0.020789	2.43893e-85	0.0139472	383.215
eqtl-a-ENSG00000044115	rs149007767	CTNNA1	30037	T	C	-0.14849	0.016635	4.38531e-19	0.00264591	79.6807
eqtl-a-ENSG00000044574	rs2249742	HSPA5	30602	T	C	0.073985	0.011907	5.18501e-10	0.00125997	38.6038
eqtl-a-ENSG00000044574	rs2416962	HSPA5	25632	G	A	0.612155	0.038618	1.37057e-56	0.00970802	251.256
eqtl-a-ENSG00000044574	rs11790965	HSPA5	31562	C	T	-0.11882	0.018389	1.036e-10	0.00132107	41.7481
eqtl-a-ENSG00000044574	rs56378716	HSPA5	22060	G	A	-0.45471	0.046111	6.11928e-23	0.00438878	97.2345
eqtl-a-ENSG00000044574	rs56397034	HSPA5	31569	C	G	0.089691	0.012368	4.11908e-13	0.00166303	52.5842
eqtl-a-ENSG00000047056	rs149110519	WDR37	25521	T	C	0.146469	0.026629	3.79359e-08	0.00118403	30.2511
eqtl-a-ENSG00000047056	rs7100196	WDR37	31141	A	G	0.645248	0.036666	2.56094e-69	0.00984661	309.663
eqtl-a-ENSG00000047056	rs57148007	WDR37	29907	T	C	-0.14575	0.023345	4.28706e-10	0.00130159	38.9747
eqtl-a-ENSG00000047056	rs10794720	WDR37	31086	C	T	-0.20671	0.022419	2.96006e-20	0.00272747	85.0124
eqtl-a-ENSG00000047188	rs62366969	YTHDC2	27156	G	A	0.093884	0.013221	1.2368e-12	0.00185355	50.4247
eqtl-a-ENSG00000047188	rs6876848	YTHDC2	31684	A	G	0.13541	0.013609	2.52697e-23	0.00311479	98.9911
eqtl-a-ENSG00000047188	rs114855595	YTHDC2	19579	T	G	0.260668	0.046992	2.9061e-08	0.00156913	30.7671
eqtl-a-ENSG00000047188	rs10063334	YTHDC2	31569	C	T	0.448675	0.014702	1e-200	0.0286565	931.287
eqtl-a-ENSG00000047365	rs7657166	ARAP2	26410	A	G	-0.08307	0.013124	2.45482e-10	0.00151474	40.062
eqtl-a-ENSG00000047365	rs34967438	ARAP2	26295	T	C	-0.12317	0.020672	2.54408e-09	0.00134839	35.5012
eqtl-a-ENSG00000047365	rs28530750	ARAP2	26004	A	G	-0.79921	0.030042	6.13762e-156	0.0264959	707.699
eqtl-a-ENSG00000047365	rs149110519	ARAP2	20501	T	C	0.191335	0.026609	6.4506e-13	0.0025157	51.6995
eqtl-a-ENSG00000047410	rs10752988	TPR	31565	C	T	0.092712	0.01202	1.22687e-14	0.00188126	59.4901
eqtl-a-ENSG00000047410	rs3736597	TPR	31569	C	G	-0.39257	0.015783	1.44544e-136	0.019221	618.641
eqtl-a-ENSG00000047410	rs652888	TPR	30872	G	A	0.083495	0.014694	1.33131e-08	0.00104476	32.2854
eqtl-a-ENSG00000047410	rs55908509	TPR	22704	A	G	-0.09684	0.012647	1.90327e-14	0.00257563	58.6229
eqtl-a-ENSG00000047579	rs7756497	DTNBP1	31353	T	C	0.653483	0.02083	1e-200	0.0304363	984.162
eqtl-a-ENSG00000047579	rs112876093	DTNBP1	27261	T	C	0.395696	0.037186	1.92486e-26	0.00413633	113.221
eqtl-a-ENSG00000047579	rs62396144	DTNBP1	31354	A	G	-0.29722	0.017985	2.36102e-61	0.00863588	273.111
eqtl-a-ENSG00000047597	rs592423	XK	9188	C	A	0.077115	0.01191	9.50605e-11	0.00454183	41.9116
eqtl-a-ENSG00000047597	rs9399137	XK	9188	C	T	0.075566	0.013481	2.07769e-08	0.00340822	31.415
eqtl-a-ENSG00000047597	rs6592965	XK	9188	A	G	0.104424	0.011932	2.11106e-18	0.00826659	76.5698
eqtl-a-ENSG00000047597	rs9944715	XK	9188	G	A	0.077523	0.013568	1.10479e-08	0.0035406	32.6395
eqtl-a-ENSG00000047617	rs1354034	ANO2	23703	C	T	0.088082	0.012228	5.87354e-13	0.00218435	51.8845
eqtl-a-ENSG00000047617	rs10849364	ANO2	23374	A	G	0.101172	0.013465	5.74381e-14	0.00240964	56.4542
eqtl-a-ENSG00000047617	rs35365059	ANO2	23701	T	C	0.121635	0.022138	3.9204e-08	0.00127213	30.1867
eqtl-a-ENSG00000047644	rs12466022	WWC3	9188	A	C	-0.07828	0.013551	7.60449e-09	0.00361893	33.3643
eqtl-a-ENSG00000047644	rs149110519	WWC3	5511	T	C	-0.18625	0.026612	2.58167e-12	0.00880974	48.9642
eqtl-a-ENSG00000047644	rs149007767	WWC3	8025	T	C	0.156558	0.01663	4.75773e-21	0.0109239	88.6102
eqtl-a-ENSG00000047644	rs56388170	WWC3	9188	T	G	0.077853	0.013111	2.88868e-09	0.00382291	35.252
eqtl-a-ENSG00000047644	rs77526211	WWC3	9188	A	G	-0.16163	0.02924	3.24272e-08	0.00331455	30.5487
eqtl-a-ENSG00000048162	rs141048893	NOP16	9548	G	A	0.528627	0.044852	4.60893e-32	0.0143402	138.883
eqtl-a-ENSG00000048162	rs181254695	NOP16	21378	A	G	0.212148	0.032042	3.57273e-11	0.00204635	43.8324
eqtl-a-ENSG00000048162	rs1065206	NOP16	24702	T	C	0.579534	0.023926	1.29718e-129	0.0232007	586.669
eqtl-a-ENSG00000048392	rs56388170	RRM2B	31101	T	G	0.095859	0.013103	2.55447e-13	0.00171806	53.522
eqtl-a-ENSG00000048392	rs1037700	RRM2B	31314	C	G	-0.28193	0.021959	9.89008e-38	0.0052366	164.832
eqtl-a-ENSG00000048392	rs2853231	RRM2B	31430	A	G	-0.26487	0.013544	3.66775e-85	0.0120213	382.403
eqtl-a-ENSG00000048462	rs10484561	TNFRSF17	30211	G	T	-0.10416	0.018653	2.34779e-08	0.00103109	31.1803
eqtl-a-ENSG00000048462	rs11065987	TNFRSF17	31185	G	A	-0.06726	0.012245	3.94721e-08	0.000966647	30.1721
eqtl-a-ENSG00000048462	rs12597429	TNFRSF17	31684	C	T	-0.11795	0.012375	1.54277e-21	0.00285943	90.8522
eqtl-a-ENSG00000048471	rs1894967	SNX29	25018	G	A	0.363975	0.011524	1e-200	0.0383458	997.509
eqtl-a-ENSG00000048471	rs72775264	SNX29	23755	A	G	0.692967	0.026744	4.9545e-148	0.0274871	671.355
eqtl-a-ENSG00000048471	rs7192378	SNX29	22701	C	T	0.179584	0.028003	1.42679e-10	0.00180845	41.1245
eqtl-a-ENSG00000048471	rs3902078	SNX29	9332	G	A	0.176662	0.030127	4.52387e-09	0.00367115	34.3781
eqtl-a-ENSG00000048471	rs79525599	SNX29	25852	C	T	0.743525	0.038895	1.85097e-81	0.0139386	365.405
eqtl-a-ENSG00000048471	rs398057	SNX29	25514	A	C	0.143714	0.012639	5.87219e-30	0.0050418	129.278
eqtl-a-ENSG00000049089	rs78453743	COL9A2	30735	T	C	-0.39867	0.024662	8.7882e-59	0.00843099	261.313
eqtl-a-ENSG00000049089	rs12478601	COL9A2	31300	T	C	0.075642	0.012021	3.12594e-10	0.00126336	39.5906
eqtl-a-ENSG00000049089	rs3774937	COL9A2	31569	C	T	0.336566	0.012434	2.34423e-161	0.0226823	732.629
eqtl-a-ENSG00000049089	rs149110519	COL9A2	25735	T	C	0.175742	0.026617	4.04017e-11	0.00169116	43.5922
eqtl-a-ENSG00000049239	rs6577563	H6PD	31522	C	T	-0.46313	0.011545	1e-200	0.0485738	1609.21
eqtl-a-ENSG00000049239	rs72643827	H6PD	30516	C	G	0.241365	0.034807	4.08507e-12	0.00157328	48.0828
eqtl-a-ENSG00000049239	rs2275457	H6PD	27359	A	G	-0.0973	0.015344	2.27688e-10	0.00146768	40.2104
eqtl-a-ENSG00000049239	rs2986630	H6PD	31008	T	C	0.074935	0.012505	2.06771e-09	0.0011567	35.9063
eqtl-a-ENSG00000049239	rs74512616	H6PD	26010	T	C	-0.32915	0.034189	6.12632e-22	0.00355085	92.6797
eqtl-a-ENSG00000049245	rs56884865	VAMP3	31684	T	C	0.073419	0.013316	3.51974e-08	0.000958518	30.3969
eqtl-a-ENSG00000049245	rs227165	VAMP3	31139	A	G	0.160887	0.014553	2.06871e-28	0.00390964	122.212
eqtl-a-ENSG00000049245	rs11590868	VAMP3	31569	G	T	0.4671	0.014643	1e-200	0.0312272	1017.52
eqtl-a-ENSG00000049246	rs56867169	PER3	30924	A	G	1.12062	0.035522	1e-200	0.0311799	995.173
eqtl-a-ENSG00000049246	rs17523802	PER3	28536	A	G	-0.22254	0.015513	1.13841e-46	0.00715999	205.777
eqtl-a-ENSG00000049246	rs35925924	PER3	31101	G	A	0.265344	0.014725	1.35738e-72	0.0103332	324.707
eqtl-a-ENSG00000049246	rs1799884	PER3	30931	T	C	-0.08964	0.016179	3.0178e-08	0.000991378	30.6928
eqtl-a-ENSG00000049246	rs4822024	PER3	31315	A	G	0.128435	0.014232	1.80343e-19	0.00259405	81.4388
eqtl-a-ENSG00000049247	rs35731977	UTS2	23675	A	G	-0.20401	0.015553	2.61758e-39	0.00721524	172.048
eqtl-a-ENSG00000049247	rs9435005	UTS2	26240	C	T	0.216653	0.026671	4.54046e-16	0.00250842	65.9813
eqtl-a-ENSG00000049247	rs60102794	UTS2	25081	T	C	1.25051	0.037714	1e-200	0.0419949	1099.36
eqtl-a-ENSG00000049249	rs4908488	TNFRSF9	31683	C	T	0.131395	0.016412	1.18686e-15	0.00201897	64.0925
eqtl-a-ENSG00000049249	rs17229038	TNFRSF9	29097	T	C	-0.39659	0.031428	1.65082e-36	0.0054432	159.237
eqtl-a-ENSG00000049249	rs34947804	TNFRSF9	31568	T	C	0.085118	0.014445	3.80172e-09	0.00109873	34.7206
eqtl-a-ENSG00000049249	rs9657975	TNFRSF9	28236	T	C	-0.57839	0.03794	1.77746e-52	0.00816358	232.388
eqtl-a-ENSG00000049249	rs149007767	TNFRSF9	30077	T	C	-0.27911	0.016515	4.48332e-64	0.00940682	285.597
eqtl-a-ENSG00000049249	rs7210990	TNFRSF9	31569	A	C	-0.07127	0.011896	2.0855e-09	0.00113558	35.8876
eqtl-a-ENSG00000049323	rs1354034	LTBP1	31684	C	T	0.298113	0.011991	1.90985e-136	0.0191359	618.091
eqtl-a-ENSG00000049323	rs505404	LTBP1	31569	G	T	0.11369	0.014288	1.76563e-15	0.00200146	63.3067
eqtl-a-ENSG00000049323	rs10876550	LTBP1	31684	A	G	0.126866	0.012054	6.64049e-26	0.00348384	110.761
eqtl-a-ENSG00000050165	rs9264638	DKK3	30872	A	G	0.074029	0.012714	5.78695e-09	0.00109696	33.9004
eqtl-a-ENSG00000050165	rs11022069	DKK3	23248	T	C	0.419226	0.03626	6.43428e-31	0.00571709	133.664
eqtl-a-ENSG00000050165	rs12577616	DKK3	26163	T	C	-0.20823	0.030684	1.15133e-11	0.00175708	46.0478
eqtl-a-ENSG00000050165	rs12790969	DKK3	24732	G	A	-0.06815	0.012349	3.40549e-08	0.00123011	30.458
eqtl-a-ENSG00000050165	rs988667	DKK3	26494	C	T	-0.7189	0.017936	1e-200	0.0571698	1606.38
eqtl-a-ENSG00000050165	rs79552561	DKK3	26493	G	A	-0.35059	0.017801	2.3518e-86	0.0144307	387.882
eqtl-a-ENSG00000050165	rs71478987	DKK3	17602	T	C	-0.33893	0.045015	5.09683e-14	0.00321025	56.6824
eqtl-a-ENSG00000050344	rs146154536	NFE2L3	10333	C	T	0.166959	0.029411	1.3724e-08	0.00310905	32.2197
eqtl-a-ENSG00000050344	rs6960950	NFE2L3	14263	G	T	-0.10825	0.015862	8.82877e-12	0.00325456	46.5648
eqtl-a-ENSG00000050344	rs35257100	NFE2L3	14257	T	C	-0.53013	0.013968	1e-200	0.0917677	1440.32
eqtl-a-ENSG00000050405	rs844347	LIMA1	31682	C	A	-0.35306	0.011663	1e-200	0.0281089	916.246
eqtl-a-ENSG00000050405	rs76637716	LIMA1	26336	A	G	0.172998	0.025085	5.34072e-12	0.00180264	47.5566
eqtl-a-ENSG00000050405	rs17291650	LIMA1	29781	G	A	-0.20263	0.020051	5.19637e-24	0.00341761	102.122
eqtl-a-ENSG00000050426	rs13165424	LETMD1	31470	G	A	0.080427	0.013373	1.8078e-09	0.00114805	36.1683
eqtl-a-ENSG00000050426	rs7972608	LETMD1	31355	C	A	0.55312	0.023096	9.54993e-127	0.017963	573.495
eqtl-a-ENSG00000050426	rs34498074	LETMD1	31351	T	C	0.18772	0.015042	9.62277e-36	0.00494331	155.738
eqtl-a-ENSG00000050767	rs3812092	COL23A1	14248	A	G	-0.12312	0.014776	7.88134e-17	0.00484987	69.4279
eqtl-a-ENSG00000050767	rs686282	COL23A1	14256	G	A	-0.23672	0.01255	2.31526e-79	0.0243501	355.749
eqtl-a-ENSG00000050767	rs540371	COL23A1	14254	G	A	0.082399	0.011883	4.09638e-12	0.00336177	48.0736
eqtl-a-ENSG00000050767	rs9329048	COL23A1	11496	C	T	0.068629	0.012401	3.12651e-08	0.0026572	30.6232
eqtl-a-ENSG00000051009	rs6426558	FHIP1B	31569	T	G	0.066454	0.01192	2.47811e-08	0.000983529	31.0776
eqtl-a-ENSG00000051009	rs12365470	FHIP1B	31051	T	A	-0.10826	0.015683	5.08394e-12	0.00153232	47.65
eqtl-a-ENSG00000051009	rs2615951	FHIP1B	31568	G	A	0.541304	0.022961	6.99842e-123	0.0173011	555.742
eqtl-a-ENSG00000051009	rs61876722	FHIP1B	19568	C	T	-0.3656	0.048526	4.9136e-14	0.0028924	56.7569
eqtl-a-ENSG00000051009	rs117202587	FHIP1B	31240	T	A	1.37468	0.025694	1e-200	0.0839347	2862.19
eqtl-a-ENSG00000051108	rs149007767	HERPUD1	30077	T	C	-0.09318	0.016663	2.24213e-08	0.00103863	31.2694
eqtl-a-ENSG00000051108	rs28728226	HERPUD1	31565	C	A	0.18202	0.015096	1.77705e-33	0.00458454	145.368
eqtl-a-ENSG00000051108	rs8044753	HERPUD1	31566	A	G	-0.3184	0.01161	1.35831e-165	0.0232739	752.121
eqtl-a-ENSG00000051108	rs12720918	HERPUD1	31564	C	T	0.07787	0.013238	4.04846e-09	0.00109503	34.5991
eqtl-a-ENSG00000051382	rs28498283	PIK3CB	26953	T	A	0.077024	0.013652	1.68089e-08	0.00117963	31.8298
eqtl-a-ENSG00000051382	rs9809657	PIK3CB	31567	G	T	-0.07036	0.011892	3.28269e-09	0.00110779	35.0061
eqtl-a-ENSG00000051382	rs12264390	PIK3CB	31569	C	T	0.093654	0.014557	1.24621e-10	0.00130942	41.3888
eqtl-a-ENSG00000051523	rs55633573	CYBA	13099	T	C	-0.10229	0.018004	1.33441e-08	0.00245821	32.2745
eqtl-a-ENSG00000051523	rs1049254	CYBA	10094	G	A	-0.31135	0.011991	1.22462e-148	0.0626099	674.062
eqtl-a-ENSG00000051523	rs12597572	CYBA	14261	G	A	-0.17596	0.015121	2.66624e-31	0.00940653	135.401
eqtl-a-ENSG00000051620	rs56004125	HEBP2	31240	T	G	-0.36349	0.025267	6.31684e-47	0.00658127	206.948
eqtl-a-ENSG00000051620	rs7750577	HEBP2	27617	A	G	-1.03275	0.027626	1e-200	0.0481645	1397.37
eqtl-a-ENSG00000051620	rs76623389	HEBP2	28323	G	A	-1.37365	0.038851	1e-200	0.0422716	1250.01
eqtl-a-ENSG00000052126	rs11044383	PLEKHA5	25992	G	A	0.412755	0.03742	2.73275e-28	0.00465915	121.658
eqtl-a-ENSG00000052126	rs117616506	PLEKHA5	20651	T	C	0.370877	0.046702	2.00217e-15	0.00304451	63.0581
eqtl-a-ENSG00000052126	rs12813757	PLEKHA5	28133	G	A	-0.24699	0.038011	8.13954e-11	0.00149858	42.2198
eqtl-a-ENSG00000052126	rs1514831	PLEKHA5	31086	C	T	0.520606	0.014965	1e-200	0.0374706	1210.08
eqtl-a-ENSG00000052749	rs3731827	RRP12	31569	C	T	0.087715	0.012042	3.24041e-13	0.00167787	53.0545
eqtl-a-ENSG00000052749	rs2594836	RRP12	31569	A	G	0.084509	0.01372	7.2929e-10	0.00120034	37.9368
eqtl-a-ENSG00000052749	rs56330463	RRP12	31569	C	T	0.098869	0.012039	2.16073e-16	0.002132	67.4447
eqtl-a-ENSG00000052749	rs117072213	RRP12	24363	T	C	0.344367	0.041741	1.5838e-16	0.00278596	68.0584
eqtl-a-ENSG00000052749	rs2817684	RRP12	31355	A	C	0.069407	0.012313	1.73241e-08	0.00101235	31.7725
eqtl-a-ENSG00000052749	rs10882992	RRP12	31231	G	A	0.148937	0.011889	5.31374e-36	0.00499954	156.915
eqtl-a-ENSG00000052749	rs928603	RRP12	31684	C	T	-0.42873	0.01231	1e-200	0.0368707	1212.86
eqtl-a-ENSG00000052749	rs701802	RRP12	29569	A	G	0.409581	0.011999	1e-200	0.0379112	1165.09
eqtl-a-ENSG00000052749	rs3184504	RRP12	28418	C	T	0.088867	0.011922	9.08239e-14	0.00195125	55.5551
eqtl-a-ENSG00000052749	rs7210990	RRP12	31569	A	C	0.065891	0.011898	3.06288e-08	0.000970495	30.6654
eqtl-a-ENSG00000053254	rs149007767	FOXN3	30037	T	C	0.093693	0.016663	1.88101e-08	0.00105145	31.6136
eqtl-a-ENSG00000053254	rs2241123	FOXN3	30122	A	G	-0.1251	0.015442	5.42375e-16	0.00217417	65.6287
eqtl-a-ENSG00000053254	rs11845173	FOXN3	29790	C	T	0.180781	0.025941	3.19669e-12	0.00162761	48.5623
eqtl-a-ENSG00000053371	rs2227295	AKR7A2	31261	G	A	0.364734	0.013144	1.79061e-169	0.0240392	769.951
eqtl-a-ENSG00000053371	rs114931199	AKR7A2	25906	T	C	0.232786	0.032317	5.88979e-13	0.00199886	51.8822
eqtl-a-ENSG00000053371	rs7547804	AKR7A2	31568	C	A	-0.11887	0.011861	1.22011e-23	0.00317158	100.433
eqtl-a-ENSG00000053371	rs10158092	AKR7A2	31684	A	C	-0.11352	0.016534	6.6115e-12	0.00148555	47.1352
eqtl-a-ENSG00000053900	rs2080213	ANAPC4	31355	A	G	0.110763	0.016984	6.95665e-11	0.00135469	42.5312
eqtl-a-ENSG00000053900	rs6852497	ANAPC4	28917	A	G	-0.42325	0.011424	1e-200	0.0453185	1372.59
eqtl-a-ENSG00000053900	rs7658843	ANAPC4	29155	T	A	0.083182	0.01212	6.74217e-12	0.00161297	47.099
eqtl-a-ENSG00000053900	rs1996183	ANAPC4	30746	A	C	-0.18789	0.015153	2.60675e-35	0.00497605	153.749
eqtl-a-ENSG00000053900	rs987350	ANAPC4	31231	T	G	-0.17605	0.018804	7.80908e-21	0.00279859	87.6426
eqtl-a-ENSG00000054148	rs945382	PHPT1	20635	G	C	0.179742	0.030286	2.93853e-09	0.00170405	35.2196
eqtl-a-ENSG00000054148	rs28705707	PHPT1	21039	A	C	-0.07294	0.011967	1.09159e-09	0.00176278	37.1491
eqtl-a-ENSG00000054148	rs2077581	PHPT1	27310	C	A	-0.4429	0.014499	1e-200	0.03304	933.085
eqtl-a-ENSG00000054179	rs13289619	ENTPD2	19532	A	G	0.310615	0.023831	7.81808e-39	0.00862317	169.875
eqtl-a-ENSG00000054179	rs11794029	ENTPD2	21095	C	G	-0.37822	0.011914	1e-200	0.0455969	1007.73
eqtl-a-ENSG00000054179	rs7210990	ENTPD2	31569	A	C	-0.07308	0.011895	8.07737e-10	0.00119402	37.7368
eqtl-a-ENSG00000054219	rs12692574	LY75	25443	C	T	0.462974	0.028757	2.55094e-58	0.0100849	259.183
eqtl-a-ENSG00000054219	rs76797039	LY75	21459	T	C	-0.35455	0.039054	1.09977e-19	0.003826	82.4097
eqtl-a-ENSG00000054219	rs75131375	LY75	21376	T	C	0.255781	0.043788	5.18263e-09	0.00159368	34.1177
eqtl-a-ENSG00000054219	rs62175229	LY75	26405	T	C	0.373933	0.011596	1e-200	0.0378913	1039.84
eqtl-a-ENSG00000054277	rs72768044	OPN3	22600	C	G	0.327241	0.034027	6.77798e-22	0.00407566	92.4788
eqtl-a-ENSG00000054277	rs6660811	OPN3	23727	G	A	0.084937	0.011886	8.93511e-13	0.00214747	51.0584
eqtl-a-ENSG00000054277	rs658729	OPN3	23173	T	C	0.471522	0.011851	1e-200	0.0639509	1583.04
eqtl-a-ENSG00000054277	rs10243593	OPN3	23842	A	G	0.069496	0.011897	5.18263e-09	0.00142906	34.1176
eqtl-a-ENSG00000054282	rs80076701	SDCCAG8	14261	C	G	0.230123	0.019722	1.84884e-31	0.00945703	136.135
eqtl-a-ENSG00000054282	rs11576569	SDCCAG8	14263	T	C	0.089262	0.012476	8.37915e-13	0.00357646	51.187
eqtl-a-ENSG00000054282	rs12093457	SDCCAG8	10248	T	C	0.370117	0.011986	1e-200	0.0851202	953.286
eqtl-a-ENSG00000054356	rs6717249	PTPRN	31684	A	G	0.151019	0.02057	2.11057e-13	0.00169826	53.8957
eqtl-a-ENSG00000054356	rs2276638	PTPRN	31683	T	C	0.484302	0.015943	1e-200	0.0283011	922.721
eqtl-a-ENSG00000054356	rs1354034	PTPRN	31684	C	T	0.072759	0.012235	2.73439e-09	0.00111492	35.3624
eqtl-a-ENSG00000054356	rs10876550	PTPRN	31684	A	G	0.06628	0.012089	4.18167e-08	0.000947908	30.0601
eqtl-a-ENSG00000054356	rs16971217	PTPRN	31185	G	C	0.115079	0.015554	1.37626e-13	0.00175229	54.7376
eqtl-a-ENSG00000054523	rs114227524	KIF1B	27924	C	T	-0.70332	0.034649	1.32312e-91	0.0145408	412
eqtl-a-ENSG00000054523	rs78051618	KIF1B	24875	C	A	-0.4727	0.0395	5.27837e-33	0.00572429	143.2
eqtl-a-ENSG00000054523	rs144911531	KIF1B	25546	G	A	0.196151	0.035566	3.48779e-08	0.00118928	30.4151
eqtl-a-ENSG00000054523	rs74676568	KIF1B	18215	A	G	-0.34173	0.050435	1.23709e-11	0.00251412	45.905
eqtl-a-ENSG00000054523	rs74858192	KIF1B	23188	C	T	1.33508	0.04468	3.5156e-196	0.0370775	892.781
eqtl-a-ENSG00000054523	rs12406876	KIF1B	23975	C	A	1.06542	0.031317	1e-200	0.0460519	1157.3
eqtl-a-ENSG00000054523	rs12068865	KIF1B	31239	A	G	-0.3122	0.027554	9.27897e-30	0.00409256	128.365
eqtl-a-ENSG00000054523	rs6541082	KIF1B	26884	G	T	1.19249	0.033436	1e-200	0.0451773	1271.92
eqtl-a-ENSG00000054523	rs79776554	KIF1B	25930	T	C	1.04682	0.046692	2.54683e-111	0.0190157	502.597
eqtl-a-ENSG00000054523	rs36083022	KIF1B	20548	A	G	-0.36545	0.045856	1.59184e-15	0.00308144	63.507
eqtl-a-ENSG00000054523	rs56388170	KIF1B	31355	T	G	-0.11129	0.013094	1.90239e-17	0.00229867	72.2361
eqtl-a-ENSG00000054654	rs56388170	SYNE2	31141	T	G	-0.12667	0.013084	3.6241e-22	0.0030006	93.7169
eqtl-a-ENSG00000054654	rs10774625	SYNE2	28204	G	A	-0.07375	0.011911	5.9406e-10	0.00135757	38.3382
eqtl-a-ENSG00000054654	rs1760988	SYNE2	30836	G	A	-0.3018	0.011711	1.8578e-146	0.0210845	664.123
eqtl-a-ENSG00000054654	rs11158502	SYNE2	30419	T	C	-0.30544	0.032451	4.84953e-21	0.0029039	88.5853
eqtl-a-ENSG00000054654	rs147147388	SYNE2	10541	T	C	-0.30743	0.041932	2.26725e-13	0.00507378	53.7453
eqtl-a-ENSG00000054793	rs1354034	ATP9A	26395	C	T	0.1796	0.012157	2.16172e-49	0.00820131	218.247
eqtl-a-ENSG00000054793	rs7961894	ATP9A	25896	T	C	0.125765	0.019374	8.50354e-11	0.00162462	42.1363
eqtl-a-ENSG00000054793	rs73913735	ATP9A	25966	T	C	-0.45958	0.036138	4.72172e-37	0.00619016	161.722
eqtl-a-ENSG00000054793	rs6045615	ATP9A	26395	C	A	-0.08501	0.012382	6.64049e-12	0.00178237	47.126
eqtl-a-ENSG00000054793	rs11696348	ATP9A	25949	A	C	0.514528	0.029556	7.12525e-68	0.0115442	303.035
eqtl-a-ENSG00000054793	rs13040403	ATP9A	26395	G	A	0.525292	0.016747	1e-200	0.0359333	983.737
eqtl-a-ENSG00000054793	rs13040027	ATP9A	26279	A	G	-0.51671	0.016961	1e-200	0.0341134	928.058
eqtl-a-ENSG00000054793	rs156356	ATP9A	25086	C	T	0.079933	0.011889	1.77542e-11	0.00179877	45.2017
eqtl-a-ENSG00000054967	rs149110519	RELT	25735	T	C	0.150372	0.026628	1.63271e-08	0.00123767	31.8884
eqtl-a-ENSG00000054967	rs12417424	RELT	31684	T	G	0.091845	0.015232	1.64161e-09	0.00114626	36.3576
eqtl-a-ENSG00000054967	rs11824050	RELT	31684	A	C	0.477692	0.013637	1e-200	0.0372846	1227
eqtl-a-ENSG00000054983	rs111291798	GALC	20510	A	C	-0.35309	0.047432	9.75439e-14	0.00269456	55.4094
eqtl-a-ENSG00000054983	rs12886434	GALC	28251	T	C	0.228178	0.035957	2.21269e-10	0.00142343	40.2677
eqtl-a-ENSG00000054983	rs77593588	GALC	30159	G	A	-0.51208	0.015639	1e-200	0.0343288	1072.06
eqtl-a-ENSG00000055118	rs6592965	KCNH2	31684	A	G	0.159809	0.011889	3.43005e-41	0.00567054	180.678
eqtl-a-ENSG00000055118	rs3735076	KCNH2	31684	A	G	-0.09537	0.012812	9.76787e-14	0.00174577	55.4062
eqtl-a-ENSG00000055118	rs2072413	KCNH2	25857	T	C	0.249123	0.013552	1.78443e-75	0.0129014	337.924
eqtl-a-ENSG00000055118	rs11002791	KCNH2	31569	A	G	0.070936	0.012796	2.96319e-08	0.000972587	30.7316
eqtl-a-ENSG00000055118	rs225245	KCNH2	31355	G	A	-0.12338	0.011944	5.16654e-25	0.00339151	106.696
eqtl-a-ENSG00000055163	rs1354034	CYFIP2	31684	C	T	-0.07198	0.012235	4.03869e-09	0.00109103	34.6037
eqtl-a-ENSG00000055163	rs11957485	CYFIP2	26492	G	A	0.197119	0.013326	1.64968e-49	0.00819175	218.792
eqtl-a-ENSG00000055163	rs2421471	CYFIP2	31566	G	A	0.071603	0.012022	2.58488e-09	0.00112254	35.4718
eqtl-a-ENSG00000055163	rs61614148	CYFIP2	26563	A	G	-0.08617	0.011962	5.85599e-13	0.00194973	51.888
eqtl-a-ENSG00000055163	rs149110519	CYFIP2	25735	T	C	0.434837	0.026405	6.27047e-61	0.0104278	271.167
eqtl-a-ENSG00000055163	rs35979828	CYFIP2	29836	T	C	0.147261	0.025619	9.03046e-09	0.00110617	33.0381
eqtl-a-ENSG00000055163	rs75009320	CYFIP2	31569	A	G	0.091079	0.01629	2.25512e-08	0.000989284	31.2597
eqtl-a-ENSG00000055211	rs4869923	GINM1	22592	G	T	-0.50746	0.011488	1e-200	0.0795002	1951.01
eqtl-a-ENSG00000055211	rs1886358	GINM1	25147	G	A	-0.1029	0.013428	1.81928e-14	0.00232945	58.7109
eqtl-a-ENSG00000055211	rs575924	GINM1	21927	C	A	-0.1105	0.017157	1.19001e-10	0.00188822	41.4776
eqtl-a-ENSG00000055332	rs2372715	EIF2AK2	31684	A	G	-0.09862	0.012261	8.72369e-16	0.00203783	64.6943
eqtl-a-ENSG00000055332	rs12621276	EIF2AK2	31684	A	G	-0.28816	0.013391	1.02802e-102	0.0144047	463.038
eqtl-a-ENSG00000055332	rs1990760	EIF2AK2	28533	T	C	0.091456	0.012145	5.05126e-14	0.00198357	56.7058
eqtl-a-ENSG00000055332	rs76830965	EIF2AK2	30348	A	C	-0.11383	0.018859	1.58179e-09	0.00119894	36.4268
eqtl-a-ENSG00000055332	rs4917014	EIF2AK2	31300	G	T	-0.11915	0.012758	9.63385e-21	0.00277924	87.2271
eqtl-a-ENSG00000055332	rs7045087	EIF2AK2	31684	C	T	0.073722	0.012672	5.97696e-09	0.00106705	33.8423
eqtl-a-ENSG00000055332	rs57994353	EIF2AK2	27284	C	T	-0.10936	0.013021	4.49573e-17	0.00257882	70.5373
eqtl-a-ENSG00000055332	rs2663052	EIF2AK2	31684	A	G	-0.06888	0.011927	7.69538e-09	0.00105145	33.3472
eqtl-a-ENSG00000055332	rs199515	EIF2AK2	31239	C	G	0.090979	0.015325	2.90643e-09	0.00112695	35.2423
eqtl-a-ENSG00000055483	rs57816430	USP36	30966	A	G	-0.24105	0.035638	1.3406e-11	0.0014753	45.7487
eqtl-a-ENSG00000055483	rs117781742	USP36	25631	T	G	-0.85305	0.030934	2.11349e-167	0.0288154	760.421
eqtl-a-ENSG00000055483	rs139678865	USP36	25266	A	G	0.257671	0.038218	1.56207e-11	0.00179586	45.4523
eqtl-a-ENSG00000055483	rs12949190	USP36	27604	A	G	-0.24292	0.024812	1.24051e-22	0.00346022	95.8408
eqtl-a-ENSG00000055483	rs12950719	USP36	31470	A	G	0.394238	0.012458	1e-200	0.0308427	1001.45
eqtl-a-ENSG00000055732	rs12119445	MCOLN3	31470	A	G	-0.24451	0.012849	9.73644e-81	0.0113757	362.09
eqtl-a-ENSG00000055732	rs2911603	MCOLN3	31470	C	T	-0.068	0.012453	4.75062e-08	0.00094648	29.8121
eqtl-a-ENSG00000055732	rs653178	MCOLN3	28204	T	C	-0.07	0.011927	4.37381e-09	0.00121992	34.4463
eqtl-a-ENSG00000055732	rs1728785	MCOLN3	30971	C	A	-0.10239	0.014351	9.6917e-13	0.00164101	50.9041
eqtl-a-ENSG00000055950	rs77380815	MRPL43	26943	T	C	-0.21916	0.036297	1.56041e-09	0.0013513	36.4547
eqtl-a-ENSG00000055950	rs41300237	MRPL43	25692	G	A	-0.21304	0.024395	2.48028e-18	0.00295958	76.2573
eqtl-a-ENSG00000055950	rs11595160	MRPL43	31470	A	G	0.420663	0.012821	1e-200	0.0330775	1076.49
eqtl-a-ENSG00000055950	rs10786623	MRPL43	31141	G	A	0.091745	0.014114	8.03156e-11	0.00135498	42.25
eqtl-a-ENSG00000055955	rs312485	ITIH4	26280	G	A	0.196638	0.023453	5.098e-17	0.00266775	70.2907
eqtl-a-ENSG00000055955	rs141250728	ITIH4	18397	C	A	-0.70897	0.041611	4.26187e-65	0.0155346	290.268
eqtl-a-ENSG00000055955	rs7639080	ITIH4	25858	G	A	0.104104	0.014999	3.90481e-12	0.00185952	48.1694
eqtl-a-ENSG00000055955	rs11716402	ITIH4	23557	T	C	-0.92046	0.032617	3.25087e-175	0.0327022	796.342
eqtl-a-ENSG00000055955	rs6802320	ITIH4	26609	C	T	0.419377	0.011807	1e-200	0.045265	1261.47
eqtl-a-ENSG00000056558	rs182550311	TRAF1	27182	C	T	-0.16843	0.021762	9.97241e-15	0.00219886	59.8966
eqtl-a-ENSG00000056558	rs7028860	TRAF1	29911	T	G	-0.27319	0.031875	1.02944e-17	0.00244978	73.4505
eqtl-a-ENSG00000056558	rs4310279	TRAF1	31644	A	G	0.307751	0.013198	2.85759e-120	0.0168934	543.728
eqtl-a-ENSG00000056736	rs2612015	IL17RB	31684	T	G	-0.07061	0.012456	1.44139e-08	0.00101315	32.1311
eqtl-a-ENSG00000056736	rs79589055	IL17RB	30077	A	G	0.136616	0.014472	3.73508e-21	0.00295403	89.1056
eqtl-a-ENSG00000056736	rs709324	IL17RB	31684	C	T	-0.27997	0.012338	5.34564e-114	0.0159922	514.9
eqtl-a-ENSG00000057019	rs150747167	DCBLD2	27568	A	C	0.26022	0.036152	6.11928e-13	0.00187581	51.8058
eqtl-a-ENSG00000057019	rs114582351	DCBLD2	27571	C	T	-0.2923	0.04318	1.2933e-11	0.00165926	45.8201
eqtl-a-ENSG00000057019	rs1066357	DCBLD2	30262	G	A	-0.15418	0.020436	4.53628e-14	0.00187729	56.9138
eqtl-a-ENSG00000057019	rs56094988	DCBLD2	30430	C	G	0.737703	0.022743	1e-200	0.0334192	1052.04
eqtl-a-ENSG00000057019	rs13071075	DCBLD2	26857	G	A	-0.2452	0.012406	5.93608e-87	0.0143372	390.627
eqtl-a-ENSG00000057252	rs11581659	SOAT1	25373	T	C	-0.35755	0.01314	4.7863e-163	0.0283553	740.395
eqtl-a-ENSG00000057252	rs149770566	SOAT1	28304	G	T	0.420616	0.026944	6.14611e-55	0.00853662	243.684
eqtl-a-ENSG00000057252	rs111491640	SOAT1	22002	A	C	-0.296	0.041692	1.25112e-12	0.00228559	50.3983
eqtl-a-ENSG00000057252	rs74568172	SOAT1	25836	G	A	-0.70183	0.04191	6.03671e-63	0.0107378	280.411
eqtl-a-ENSG00000057252	rs28913876	SOAT1	31564	A	G	-0.86932	0.028489	1e-200	0.0286533	931.033
eqtl-a-ENSG00000057608	rs871749	GDI2	14263	A	G	-0.47582	0.013721	1e-200	0.0777558	1202.37
eqtl-a-ENSG00000057608	rs139635806	GDI2	11495	A	G	-0.21529	0.033222	9.13692e-11	0.00364007	41.9882
eqtl-a-ENSG00000057608	rs7902987	GDI2	14260	T	C	0.209643	0.017335	1.14183e-33	0.0101521	146.234
eqtl-a-ENSG00000057608	rs12780246	GDI2	9176	A	G	-0.16979	0.012168	2.9662e-44	0.0207792	194.673
eqtl-a-ENSG00000057704	rs56330463	TMCC3	31569	C	T	-0.10216	0.012037	2.113e-17	0.00227673	72.0336
eqtl-a-ENSG00000057704	rs4237890	TMCC3	31684	T	G	-0.41475	0.012689	1e-200	0.0326178	1068.24
eqtl-a-ENSG00000057704	rs249162	TMCC3	31569	C	A	0.230468	0.025856	4.9488e-19	0.00251046	79.4471
eqtl-a-ENSG00000057704	rs2651980	TMCC3	31355	C	T	-0.10067	0.014085	8.88178e-13	0.00162644	51.0769
eqtl-a-ENSG00000057757	rs3811444	PITHD1	25690	T	C	-0.11016	0.012552	1.6819e-18	0.00298941	77.0222
eqtl-a-ENSG00000057757	rs2235541	PITHD1	24976	T	C	-0.13792	0.022838	1.54882e-09	0.00145815	36.469
eqtl-a-ENSG00000057757	rs17076724	PITHD1	25690	T	G	0.06892	0.012088	1.18831e-08	0.00126377	32.5047
eqtl-a-ENSG00000057757	rs592423	PITHD1	25575	C	A	0.123164	0.011883	3.58509e-25	0.00418299	107.421
eqtl-a-ENSG00000057757	rs6592965	PITHD1	25690	A	G	0.104669	0.011932	1.75509e-18	0.00298634	76.9429
eqtl-a-ENSG00000057757	rs225245	PITHD1	25361	G	A	0.0831	0.011969	3.83884e-12	0.00189723	48.2032
eqtl-a-ENSG00000057757	rs6084653	PITHD1	25575	G	C	0.081682	0.012334	3.52939e-11	0.00171197	43.8552
eqtl-a-ENSG00000058668	rs16852249	ATP2B4	31017	C	T	0.12784	0.015381	9.45802e-17	0.00222222	69.0757
eqtl-a-ENSG00000058668	rs7846314	ATP2B4	31355	T	A	-0.08629	0.015531	2.75708e-08	0.000983537	30.8672
eqtl-a-ENSG00000058668	rs4766578	ATP2B4	28203	A	T	0.108144	0.011892	9.54553e-20	0.00292382	82.6963
eqtl-a-ENSG00000058799	rs10888811	YIPF1	31644	A	G	-0.1883	0.011819	3.78791e-57	0.00795776	253.819
eqtl-a-ENSG00000058799	rs12094458	YIPF1	29219	T	G	-0.41765	0.047916	2.87674e-18	0.00259335	75.967
eqtl-a-ENSG00000058799	rs4065321	YIPF1	31643	T	C	-0.08201	0.011921	6.01035e-12	0.00149343	47.3242
eqtl-a-ENSG00000058866	rs2268832	DGKG	30847	T	G	-0.07834	0.012194	1.32388e-10	0.00133624	41.2716
eqtl-a-ENSG00000058866	rs149007767	DGKG	30077	T	C	-0.15575	0.01663	7.56136e-21	0.00290778	87.7065
eqtl-a-ENSG00000058866	rs2851391	DGKG	31684	C	T	0.070187	0.011982	4.6904e-09	0.00108179	34.3102
eqtl-a-ENSG00000059122	rs4786352	FLYWCH1	27070	T	C	0.355993	0.011553	1e-200	0.0338864	949.41
eqtl-a-ENSG00000059122	rs10221115	FLYWCH1	26647	G	C	0.47941	0.013783	1e-200	0.0434305	1209.75
eqtl-a-ENSG00000059122	rs2717704	FLYWCH1	23849	C	T	0.099954	0.012561	1.75995e-15	0.00264801	63.3148
eqtl-a-ENSG00000059377	rs3731827	TBXAS1	31355	C	T	-0.07413	0.012048	7.60309e-10	0.00120599	37.8572
eqtl-a-ENSG00000059377	rs2594836	TBXAS1	31355	A	G	-0.1125	0.013706	2.25268e-16	0.00214405	67.3669
eqtl-a-ENSG00000059377	rs62491768	TBXAS1	29947	C	G	-0.1149	0.017713	8.76799e-11	0.00140304	42.0731
eqtl-a-ENSG00000059377	rs740149	TBXAS1	31355	G	A	0.49357	0.021368	4.83059e-118	0.0167312	533.499
eqtl-a-ENSG00000059377	rs2240395	TBXAS1	31077	G	C	-0.41289	0.011804	1e-200	0.0378784	1223.41
eqtl-a-ENSG00000059377	rs6969911	TBXAS1	27211	C	A	0.122591	0.020976	5.08405e-09	0.00125373	34.1555
eqtl-a-ENSG00000059377	rs6986779	TBXAS1	24729	T	C	-0.07964	0.012461	1.64589e-10	0.00164902	40.8426
eqtl-a-ENSG00000059588	rs6697268	TARBP1	31684	T	C	-0.21223	0.022046	6.18586e-22	0.00291623	92.6621
eqtl-a-ENSG00000059588	rs594646	TARBP1	31668	A	T	0.145348	0.0126	8.74782e-31	0.00418442	133.061
eqtl-a-ENSG00000059588	rs12731560	TARBP1	31553	A	G	-0.10629	0.014998	1.37246e-12	0.00158912	50.2182
eqtl-a-ENSG00000059588	rs500513	TARBP1	26486	G	C	0.328695	0.011585	4.45656e-177	0.0294963	804.922
eqtl-a-ENSG00000059588	rs7740107	TARBP1	31569	A	T	-0.07624	0.013585	2.00461e-08	0.000996579	31.4904
eqtl-a-ENSG00000059691	rs9884140	GATB	24612	T	A	0.1136	0.017288	4.99804e-11	0.00175137	43.1769
eqtl-a-ENSG00000059691	rs2120098	GATB	24823	A	T	-0.3828	0.012214	1e-200	0.0380657	982.217
eqtl-a-ENSG00000059691	rs74378409	GATB	17591	G	A	-0.27208	0.012832	9.03649e-100	0.0249185	449.492
eqtl-a-ENSG00000059691	rs2003377	GATB	23497	A	G	0.204992	0.033537	9.82675e-10	0.00158753	37.3584
eqtl-a-ENSG00000059728	rs10187817	MXD1	21105	A	G	0.129917	0.011948	1.5332e-27	0.00557142	118.232
eqtl-a-ENSG00000059728	rs56330463	MXD1	31355	C	T	-0.09348	0.012042	8.28133e-15	0.00191845	60.2649
eqtl-a-ENSG00000059728	rs149007767	MXD1	29863	T	C	0.098008	0.016661	4.04362e-09	0.00115737	34.6004
eqtl-a-ENSG00000059804	rs56330463	SLC2A3	28802	C	T	-0.09145	0.012043	3.1067e-14	0.00199814	57.6617
eqtl-a-ENSG00000059804	rs56388170	SLC2A3	28588	T	G	-0.10114	0.0131	1.15239e-14	0.00208099	59.6111
eqtl-a-ENSG00000059804	rs7967655	SLC2A3	24516	A	G	-0.12207	0.015092	6.07575e-16	0.00266119	65.4105
eqtl-a-ENSG00000059804	rs7304465	SLC2A3	28917	T	C	-0.31672	0.011621	1.47231e-163	0.0250442	742.756
eqtl-a-ENSG00000060138	rs592423	YBX3	26494	C	A	0.122885	0.011883	4.58775e-25	0.00402014	106.931
eqtl-a-ENSG00000060138	rs6592965	YBX3	26609	A	G	-0.09994	0.011935	5.58856e-17	0.00262804	70.1085
eqtl-a-ENSG00000060138	rs73660574	YBX3	23337	A	G	0.217853	0.032688	2.65399e-11	0.00189966	44.413
eqtl-a-ENSG00000060138	rs7968282	YBX3	21104	T	C	0.180386	0.014964	1.84289e-33	0.0068383	145.295
eqtl-a-ENSG00000060138	rs59174975	YBX3	26156	C	T	-0.12724	0.018018	1.64589e-12	0.00190287	49.8625
eqtl-a-ENSG00000060138	rs7302837	YBX3	26156	T	C	-0.33669	0.012229	7.39605e-167	0.028163	757.92
eqtl-a-ENSG00000060138	rs11905479	YBX3	26493	A	G	0.084988	0.01484	1.02341e-08	0.00123639	32.7938
eqtl-a-ENSG00000060138	rs6084653	YBX3	26494	G	C	-0.10269	0.012323	7.85597e-17	0.00261427	69.4388
eqtl-a-ENSG00000060558	rs149007767	GNA15	30077	T	C	-0.12262	0.01665	1.77664e-13	0.00179994	54.2307
eqtl-a-ENSG00000060558	rs117552144	GNA15	19488	T	C	0.254391	0.030109	2.94307e-17	0.00364959	71.3764
eqtl-a-ENSG00000060558	rs2074864	GNA15	27399	C	T	0.170542	0.01297	1.7334e-39	0.00627041	172.875
eqtl-a-ENSG00000060709	rs11060939	RIMBP2	30688	A	G	0.310416	0.013405	1.24165e-118	0.0171739	536.207
eqtl-a-ENSG00000060709	rs149345397	RIMBP2	30966	A	G	0.164846	0.028779	1.0162e-08	0.00105843	32.8078
eqtl-a-ENSG00000060709	rs112275476	RIMBP2	23363	A	G	0.538375	0.04714	3.29913e-30	0.00555186	130.421
eqtl-a-ENSG00000060749	rs61889542	QSER1	26148	C	T	-0.15355	0.021262	5.11564e-13	0.00199078	52.1547
eqtl-a-ENSG00000060749	rs11031921	QSER1	30927	T	A	0.504074	0.032224	3.73164e-55	0.00784985	244.677
eqtl-a-ENSG00000060749	rs77146504	QSER1	15987	C	T	0.436684	0.04717	2.09074e-20	0.00533234	85.6943
eqtl-a-ENSG00000060762	rs34172738	MPC1	25357	C	T	-0.10959	0.020002	4.2774e-08	0.00118248	30.0173
eqtl-a-ENSG00000060762	rs2024981	MPC1	25353	T	C	0.421122	0.013568	1e-200	0.0366065	963.274
eqtl-a-ENSG00000060762	rs9366006	MPC1	25476	G	A	0.165679	0.013528	1.7346e-34	0.00585329	149.985
eqtl-a-ENSG00000060762	rs6935275	MPC1	25023	G	A	-0.22228	0.012451	2.72961e-71	0.0125774	318.709
eqtl-a-ENSG00000060982	rs56388170	BCAT1	31355	T	G	-0.09672	0.013102	1.55453e-13	0.00173508	54.4946
eqtl-a-ENSG00000060982	rs7966074	BCAT1	31179	T	C	-0.09359	0.015276	9.00036e-10	0.00120234	37.5306
eqtl-a-ENSG00000060982	rs11047735	BCAT1	31684	T	C	0.280249	0.012818	5.70164e-106	0.0148636	478.014
eqtl-a-ENSG00000060982	rs7305924	BCAT1	31300	T	G	0.192042	0.011831	2.95665e-59	0.00834836	263.487
eqtl-a-ENSG00000060982	rs115623448	BCAT1	29314	T	G	0.313949	0.035355	6.69885e-19	0.00268266	78.8455
eqtl-a-ENSG00000060982	rs2200509	BCAT1	31684	G	T	-0.68075	0.015901	1e-200	0.0546812	1832.62
eqtl-a-ENSG00000060982	rs12608504	BCAT1	27399	G	A	-0.07376	0.012465	3.26671e-09	0.00127649	35.0167
eqtl-a-ENSG00000060982	rs2143606	BCAT1	31684	G	A	0.073725	0.011896	5.74765e-10	0.0012107	38.4039
eqtl-a-ENSG00000061273	rs56330463	HDAC7	31569	C	T	0.075565	0.012051	3.59203e-10	0.00124403	39.3192
eqtl-a-ENSG00000061273	rs56388170	HDAC7	31355	T	G	0.078171	0.013111	2.48863e-09	0.00113248	35.5469
eqtl-a-ENSG00000061273	rs11837686	HDAC7	31240	C	T	-0.25462	0.027443	1.72385e-20	0.00274797	86.0776
eqtl-a-ENSG00000061273	rs624959	HDAC7	31684	G	A	-0.07835	0.011987	6.29361e-11	0.00134668	42.7229
eqtl-a-ENSG00000061273	rs7972177	HDAC7	31683	G	A	0.108359	0.012962	6.30376e-17	0.00220084	69.8787
eqtl-a-ENSG00000061676	rs10460378	NCKAP1	31470	C	A	-0.1485	0.014981	3.67705e-23	0.00311254	98.2512
eqtl-a-ENSG00000061676	rs7595276	NCKAP1	31462	C	T	-0.07376	0.011947	6.64982e-10	0.00121017	38.1181
eqtl-a-ENSG00000061676	rs62190103	NCKAP1	31351	T	C	-0.33562	0.013022	1.79061e-146	0.0207478	664.203
eqtl-a-ENSG00000061676	rs1354034	NCKAP1	31470	C	T	0.184855	0.012151	2.89068e-52	0.00730049	231.421
eqtl-a-ENSG00000061676	rs17655730	NCKAP1	31355	C	T	0.08753	0.014019	4.27612e-10	0.0012418	38.9825
eqtl-a-ENSG00000061918	rs1354034	GUCY1B1	31684	C	T	0.348285	0.011894	1.79061e-188	0.026348	857.348
eqtl-a-ENSG00000061918	rs10820606	GUCY1B1	26161	C	A	0.100738	0.013972	5.60402e-13	0.00198308	51.9785
eqtl-a-ENSG00000061918	rs7075195	GUCY1B1	31569	G	A	0.067379	0.012041	2.19351e-08	0.000990975	31.3131
eqtl-a-ENSG00000061918	rs505404	GUCY1B1	31569	G	T	0.174448	0.014245	1.76035e-34	0.00472811	149.961
eqtl-a-ENSG00000061918	rs12589699	GUCY1B1	31684	G	A	-0.11817	0.017793	3.10742e-11	0.00139014	44.1038
eqtl-a-ENSG00000061938	rs35356378	TNK2	21502	G	A	0.20157	0.029391	6.98232e-12	0.00218271	47.0308
eqtl-a-ENSG00000061938	rs2278034	TNK2	26606	C	T	0.144397	0.011843	3.41193e-34	0.0055564	148.648
eqtl-a-ENSG00000061938	rs113021491	TNK2	23430	A	G	0.196038	0.033513	4.92765e-09	0.00145835	34.216
eqtl-a-ENSG00000061938	rs149110519	TNK2	20660	T	C	0.319576	0.026522	1.95389e-33	0.00697869	145.179
eqtl-a-ENSG00000062282	rs149110519	DGAT2	25735	T	C	0.145233	0.02663	4.93606e-08	0.00115444	29.7416
eqtl-a-ENSG00000062282	rs55768233	DGAT2	29382	A	G	-0.14284	0.025089	1.24529e-08	0.00110201	32.4127
eqtl-a-ENSG00000062282	rs60677263	DGAT2	31569	G	A	-0.38088	0.019528	9.9954e-85	0.0119074	380.409
eqtl-a-ENSG00000062282	rs12600856	DGAT2	31569	C	T	0.073107	0.012249	2.39889e-09	0.00112708	35.6185
eqtl-a-ENSG00000062716	rs3731827	VMP1	25361	C	T	-0.06719	0.012051	2.46962e-08	0.00122416	31.0816
eqtl-a-ENSG00000062716	rs149110519	VMP1	19527	T	C	-0.21592	0.026596	4.71628e-16	0.00336406	65.905
eqtl-a-ENSG00000062716	rs149007767	VMP1	23869	T	C	0.09712	0.016662	5.58264e-09	0.00142146	33.9743
eqtl-a-ENSG00000062716	rs7846314	VMP1	25361	T	A	0.102413	0.015524	4.18986e-11	0.00171318	43.5191
eqtl-a-ENSG00000062716	rs77526211	VMP1	23069	A	G	-0.34475	0.029127	2.54273e-32	0.00603603	140.079
eqtl-a-ENSG00000062716	rs2136695	VMP1	25476	T	C	-0.19039	0.016453	5.73984e-31	0.00522865	133.895
eqtl-a-ENSG00000063169	rs1354034	BICRA	31684	C	T	-0.07132	0.012236	5.57609e-09	0.00107131	33.9776
eqtl-a-ENSG00000063169	rs2974225	BICRA	31684	C	T	-0.32923	0.017459	2.56448e-79	0.0110989	355.582
eqtl-a-ENSG00000063169	rs148457515	BICRA	25543	A	G	-0.24747	0.032414	2.26517e-14	0.00227666	58.2809
eqtl-a-ENSG00000063245	rs17649553	EPN1	25797	T	C	0.087249	0.014995	5.94142e-09	0.00131069	33.8537
eqtl-a-ENSG00000063245	rs117482400	EPN1	25244	A	G	0.929684	0.044265	6.23591e-98	0.0171736	441.07
eqtl-a-ENSG00000063245	rs2287791	EPN1	31683	T	C	-0.1601	0.021017	2.58048e-14	0.00182831	58.0288
eqtl-a-ENSG00000063761	rs139791189	ADCK1	26580	T	C	1.2489	0.03913	1e-200	0.0369103	1018.6
eqtl-a-ENSG00000063761	rs10149767	ADCK1	26609	C	T	-0.21385	0.016244	1.39894e-39	0.00647101	173.296
eqtl-a-ENSG00000063761	rs12881619	ADCK1	31564	C	T	0.143186	0.015141	3.18127e-21	0.00282523	89.4226
eqtl-a-ENSG00000063761	rs17825440	ADCK1	26721	T	C	1.78783	0.038451	1e-200	0.0748518	2161.78
eqtl-a-ENSG00000063854	rs17534202	HAGH	30362	C	G	-0.06775	0.011921	1.32041e-08	0.00106273	32.2988
eqtl-a-ENSG00000063854	rs1427407	HAGH	31086	G	T	0.09469	0.016339	6.82402e-09	0.0010792	33.5822
eqtl-a-ENSG00000063854	rs74417235	HAGH	31470	G	A	0.118988	0.020189	3.77868e-09	0.00110255	34.7332
eqtl-a-ENSG00000063854	rs628751	HAGH	31470	A	C	-0.0984	0.011875	1.17517e-16	0.00217678	68.6485
eqtl-a-ENSG00000063854	rs6592965	HAGH	31470	A	G	0.182567	0.011866	2.02582e-53	0.00746657	236.725
eqtl-a-ENSG00000063854	rs238678	HAGH	28703	G	A	-0.50409	0.016439	1e-200	0.031722	940.281
eqtl-a-ENSG00000063854	rs2815304	HAGH	19095	A	G	-0.19869	0.016819	3.32047e-32	0.00725558	139.543
eqtl-a-ENSG00000063854	rs9944715	HAGH	31355	G	A	0.08453	0.013565	4.617e-10	0.00123691	38.829
eqtl-a-ENSG00000063854	rs6084653	HAGH	31355	G	C	-0.13558	0.0123	2.97989e-28	0.00385972	121.483
eqtl-a-ENSG00000064012	rs35627330	CASP8	2912	A	G	0.255225	0.045766	2.4498e-08	0.0105673	31.0793
eqtl-a-ENSG00000064012	rs7560328	CASP8	31350	C	A	0.312158	0.011892	7.34514e-152	0.0215049	688.953
eqtl-a-ENSG00000064012	rs10931931	CASP8	31355	T	C	-0.15167	0.017017	4.95793e-19	0.00252726	79.4381
eqtl-a-ENSG00000064012	rs55793580	CASP8	31355	T	C	-0.1	0.015828	2.65308e-10	0.00127134	39.911
eqtl-a-ENSG00000064042	rs6447061	LIMCH1	30549	G	A	0.17481	0.012096	2.42829e-47	0.0067907	208.854
eqtl-a-ENSG00000064042	rs1869286	LIMCH1	30551	A	G	-0.13728	0.014272	6.62217e-22	0.0030196	92.5251
eqtl-a-ENSG00000064042	rs4861123	LIMCH1	30551	G	A	0.10147	0.012005	2.85891e-17	0.00233298	71.4369
eqtl-a-ENSG00000064201	rs11022291	TSPAN32	30720	C	T	-0.28643	0.015833	3.75232e-73	0.0105416	327.265
eqtl-a-ENSG00000064201	rs10765907	TSPAN32	25437	C	T	0.407269	0.011443	1e-200	0.0474347	1266.58
eqtl-a-ENSG00000064201	rs72845802	TSPAN32	21977	T	C	0.230134	0.029529	6.53281e-15	0.00275604	60.7313
eqtl-a-ENSG00000064201	rs77926599	TSPAN32	30276	T	C	-0.15369	0.019445	2.70085e-15	0.00205915	62.4672
eqtl-a-ENSG00000064225	rs1440152	ST3GAL6	31558	G	C	0.359434	0.011581	1e-200	0.0296206	963.238
eqtl-a-ENSG00000064225	rs13071075	ST3GAL6	27820	G	A	-0.25773	0.012387	3.86723e-96	0.0153212	432.838
eqtl-a-ENSG00000064225	rs1851817	ST3GAL6	26892	C	A	-0.09276	0.012732	3.21218e-13	0.00196975	53.0712
eqtl-a-ENSG00000064225	rs56330463	ST3GAL6	31569	C	T	0.145815	0.012005	5.97998e-34	0.00465175	147.528
eqtl-a-ENSG00000064419	rs2402941	TNPO3	31141	G	A	-0.50516	0.015672	1e-200	0.0322877	1038.95
eqtl-a-ENSG00000064419	rs13244090	TNPO3	31355	G	A	-0.3775	0.012283	1e-200	0.0292445	944.526
eqtl-a-ENSG00000064419	rs6946734	TNPO3	29616	C	T	0.19326	0.020083	6.38117e-22	0.00311715	92.5999
eqtl-a-ENSG00000064490	rs113564583	RFXANK	28473	G	A	-0.34169	0.024289	5.95662e-45	0.00690273	197.894
eqtl-a-ENSG00000064490	rs11671119	RFXANK	31355	T	C	1.03439	0.031484	1e-200	0.0332802	1079.35
eqtl-a-ENSG00000064490	rs79003009	RFXANK	27284	T	C	-0.2204	0.030993	1.15027e-12	0.00184996	50.564
eqtl-a-ENSG00000064547	rs4654899	LPAR2	31684	A	C	-0.08871	0.012022	1.59001e-13	0.00171567	54.4494
eqtl-a-ENSG00000064547	rs10187424	LPAR2	31684	C	T	-0.0871	0.012033	4.54046e-13	0.00165093	52.3913
eqtl-a-ENSG00000064547	rs6866344	LPAR2	31684	G	T	0.078026	0.013055	2.27562e-09	0.00112617	35.7197
eqtl-a-ENSG00000064547	rs149007767	LPAR2	30077	T	C	0.121012	0.016651	3.65932e-13	0.0017531	52.817
eqtl-a-ENSG00000064547	rs72999016	LPAR2	31141	A	G	-0.59833	0.016949	1e-200	0.0384796	1246.17
eqtl-a-ENSG00000064547	rs17751021	LPAR2	28588	A	G	0.349845	0.031858	4.6957e-28	0.00420051	120.582
eqtl-a-ENSG00000064547	rs56408111	LPAR2	31684	C	T	0.280391	0.022172	1.17733e-36	0.00502208	159.913
eqtl-a-ENSG00000064547	rs74182633	LPAR2	25749	C	A	0.416073	0.038969	1.30407e-26	0.00440778	113.989
eqtl-a-ENSG00000064547	rs117131852	LPAR2	24433	T	C	0.457529	0.039288	2.42159e-31	0.00551986	135.604
eqtl-a-ENSG00000064547	rs10415813	LPAR2	25559	G	A	0.622885	0.033207	1.68422e-78	0.0135789	351.813
eqtl-a-ENSG00000064601	rs61812598	CTSA	31484	A	G	0.069791	0.012309	1.42959e-08	0.00102004	32.1457
eqtl-a-ENSG00000064601	rs826415	CTSA	31569	G	T	0.083945	0.012867	6.83597e-11	0.00134651	42.5626
eqtl-a-ENSG00000064601	rs28498283	CTSA	26953	T	A	0.092232	0.013645	1.38771e-11	0.00169224	45.6849
eqtl-a-ENSG00000064601	rs1354034	CTSA	31684	C	T	0.239878	0.012083	1.03801e-87	0.0122867	394.111
eqtl-a-ENSG00000064601	rs9399137	CTSA	31569	C	T	0.080572	0.013479	2.26449e-09	0.00113062	35.7306
eqtl-a-ENSG00000064601	rs505404	CTSA	31569	G	T	0.104612	0.014293	2.50207e-13	0.00169395	53.5637
eqtl-a-ENSG00000064601	rs11553699	CTSA	30031	G	A	0.146181	0.01901	1.47843e-14	0.0019651	59.1261
eqtl-a-ENSG00000064601	rs35979828	CTSA	29836	T	C	-0.30666	0.025519	2.88602e-33	0.00481683	144.401
eqtl-a-ENSG00000064601	rs10512472	CTSA	31684	C	T	0.085705	0.015508	3.26498e-08	0.000963104	30.5425
eqtl-a-ENSG00000064601	rs6017717	CTSA	31566	C	G	0.228323	0.016023	4.49573e-46	0.00639173	203.046
eqtl-a-ENSG00000064607	rs12608822	SUGP2	23513	T	C	-0.15225	0.026139	5.71808e-09	0.00144082	33.9241
eqtl-a-ENSG00000064607	rs78538967	SUGP2	22963	C	T	-0.1736	0.031278	2.85338e-08	0.00133965	30.8011
eqtl-a-ENSG00000064607	rs2107263	SUGP2	26490	A	G	-0.57809	0.013002	1e-200	0.0694463	1976.77
eqtl-a-ENSG00000064666	rs35979828	CNN2	29836	T	C	0.150602	0.025618	4.13752e-09	0.001157	34.558
eqtl-a-ENSG00000064666	rs11880562	CNN2	23284	G	A	0.168095	0.023923	2.12227e-12	0.00211586	49.3658
eqtl-a-ENSG00000064666	rs116977028	CNN2	20249	A	T	-0.57488	0.018613	1e-200	0.044993	953.891
eqtl-a-ENSG00000064666	rs12471	CNN2	19278	A	C	-0.14946	0.011908	3.89583e-36	0.00810605	157.529
eqtl-a-ENSG00000064687	rs113337161	ABCA7	20500	T	C	-0.63763	0.022032	3.62243e-184	0.0392544	837.512
eqtl-a-ENSG00000064687	rs150244663	ABCA7	17396	T	C	-0.69163	0.042087	1.09926e-60	0.0152868	270.026
eqtl-a-ENSG00000064687	rs117875320	ABCA7	10464	T	G	-0.31957	0.041818	2.13845e-14	0.00554995	58.3876
eqtl-a-ENSG00000064726	rs13379920	BTBD1	31684	G	A	0.180837	0.012772	1.65234e-45	0.0062874	200.458
eqtl-a-ENSG00000064726	rs17158873	BTBD1	31684	C	T	0.133547	0.018266	2.64789e-13	0.00168424	53.4502
eqtl-a-ENSG00000064726	rs4262914	BTBD1	31684	A	G	-0.07261	0.011903	1.05801e-09	0.00117323	37.2138
eqtl-a-ENSG00000064763	rs1375493	FAR2	25531	A	G	0.066849	0.011992	2.48382e-08	0.00121559	31.0705
eqtl-a-ENSG00000064763	rs2594836	FAR2	25531	A	G	-0.08563	0.01372	4.33122e-10	0.00152361	38.9555
eqtl-a-ENSG00000064763	rs4727027	FAR2	25147	A	G	0.075168	0.012377	1.2523e-09	0.00146468	36.8835
eqtl-a-ENSG00000064763	rs55793580	FAR2	25531	T	C	-0.19911	0.015762	1.39927e-36	0.00621137	159.561
eqtl-a-ENSG00000064763	rs3184504	FAR2	22380	C	T	0.09034	0.011922	3.52046e-14	0.00255925	57.4179
eqtl-a-ENSG00000064763	rs3809188	FAR2	25531	A	G	-0.06885	0.012314	2.26032e-08	0.00122282	31.2557
eqtl-a-ENSG00000064886	rs1056825	CHI3L2	30935	C	T	0.226957	0.012727	3.96004e-71	0.0101747	317.97
eqtl-a-ENSG00000064886	rs76275224	CHI3L2	30491	T	C	0.90592	0.025941	1e-200	0.0384594	1219.49
eqtl-a-ENSG00000064886	rs145439981	CHI3L2	23613	C	T	-0.29999	0.046562	1.1729e-10	0.00175483	41.5062
eqtl-a-ENSG00000064886	rs1282332	CHI3L2	30818	G	A	-0.12214	0.012787	1.27968e-21	0.0029514	91.2195
eqtl-a-ENSG00000064886	rs41312686	CHI3L2	29328	T	C	0.829542	0.017064	1e-200	0.0745711	2363.09
eqtl-a-ENSG00000064886	rs12404497	CHI3L2	24390	A	G	-0.09303	0.016027	6.45967e-09	0.00137935	33.6861
eqtl-a-ENSG00000065060	rs9462085	BLTP3A	25742	A	G	-0.28239	0.013233	4.87528e-101	0.0173826	455.344
eqtl-a-ENSG00000065060	rs62398145	BLTP3A	23644	C	T	0.417782	0.044121	2.82553e-21	0.00377793	89.6565
eqtl-a-ENSG00000065060	rs57916801	BLTP3A	25750	A	G	0.839704	0.022861	1e-200	0.0497871	1349.09
eqtl-a-ENSG00000065060	rs73405691	BLTP3A	26081	G	A	0.586265	0.017621	1e-200	0.0407164	1106.91
eqtl-a-ENSG00000065060	rs78691829	BLTP3A	22993	A	G	0.381344	0.033325	2.54331e-30	0.00566294	130.938
eqtl-a-ENSG00000065060	rs111314618	BLTP3A	22559	A	G	0.70735	0.040987	9.8107e-67	0.0130303	297.805
eqtl-a-ENSG00000065135	rs56018934	GNAI3	31684	T	C	0.534405	0.023827	2.07014e-111	0.0156289	503.016
eqtl-a-ENSG00000065135	rs533212	GNAI3	30744	G	C	0.095711	0.015408	5.23805e-10	0.00125356	38.5854
eqtl-a-ENSG00000065135	rs7536292	GNAI3	31684	C	T	-0.45485	0.014905	1e-200	0.0285527	931.196
eqtl-a-ENSG00000065135	rs116468196	GNAI3	30044	A	C	0.744047	0.036027	9.25124e-95	0.0139983	426.508
eqtl-a-ENSG00000065154	rs2176139	OAT	26440	A	G	-0.07947	0.013105	1.32779e-09	0.00138884	36.7693
eqtl-a-ENSG00000065154	rs7070561	OAT	31196	T	C	-0.12095	0.020703	5.15157e-09	0.00109286	34.128
eqtl-a-ENSG00000065154	rs9422943	OAT	31527	A	G	-0.46426	0.016571	1.03039e-172	0.0242913	784.847
eqtl-a-ENSG00000065154	rs2491159	OAT	31528	C	T	0.159568	0.011849	2.44625e-41	0.00571956	181.352
eqtl-a-ENSG00000065268	rs11085231	WDR18	19007	T	A	-0.49275	0.011206	1e-200	0.0923375	1933.4
eqtl-a-ENSG00000065268	rs116649696	WDR18	20129	C	A	0.281388	0.026658	4.79623e-26	0.00550474	111.407
eqtl-a-ENSG00000065268	rs75707890	WDR18	17997	G	A	-0.21304	0.032914	9.63385e-11	0.00232247	41.8901
eqtl-a-ENSG00000065308	rs9474227	TRAM2	31683	C	T	-0.36241	0.02174	2.16571e-62	0.00869452	277.867
eqtl-a-ENSG00000065308	rs9463800	TRAM2	30902	G	C	0.33829	0.012564	1.1324e-159	0.0229212	724.881
eqtl-a-ENSG00000065308	rs143579024	TRAM2	2434	T	C	0.285681	0.028739	2.77715e-23	0.0390126	98.7303
eqtl-a-ENSG00000065457	rs28571860	ADAT1	28471	T	G	0.677415	0.021547	1e-200	0.0335521	988.356
eqtl-a-ENSG00000065457	rs2738805	ADAT1	27751	G	A	0.608618	0.011523	1e-200	0.0913453	2789.55
eqtl-a-ENSG00000065457	rs77276355	ADAT1	31355	A	G	0.14332	0.016338	1.75509e-18	0.00244819	76.9464
eqtl-a-ENSG00000065491	rs17534202	TBC1D22B	30362	C	G	-0.06891	0.01192	7.42574e-09	0.00109955	33.419
eqtl-a-ENSG00000065491	rs1354034	TBC1D22B	31470	C	T	-0.08889	0.012228	3.6166e-13	0.00167632	52.8392
eqtl-a-ENSG00000065491	rs195413	TBC1D22B	31470	G	A	-0.21472	0.016669	5.75838e-38	0.0052447	165.91
eqtl-a-ENSG00000065491	rs4895441	TBC1D22B	31086	G	A	-0.08259	0.013327	5.75506e-10	0.00123385	38.4004
eqtl-a-ENSG00000065491	rs9349036	TBC1D22B	25524	T	C	-0.11288	0.0145	6.98232e-15	0.00236878	60.5996
eqtl-a-ENSG00000065491	rs668887	TBC1D22B	31026	A	G	-0.25798	0.031956	6.88177e-16	0.00209609	65.1658
eqtl-a-ENSG00000065534	rs826415	MYLK	31569	G	T	-0.07211	0.012872	2.11159e-08	0.000993244	31.3849
eqtl-a-ENSG00000065534	rs1354034	MYLK	31684	C	T	0.128417	0.012203	6.7112e-26	0.00348325	110.742
eqtl-a-ENSG00000065534	rs56193997	MYLK	28801	C	T	-0.24105	0.020597	1.22744e-31	0.00473309	136.956
eqtl-a-ENSG00000065534	rs9399137	MYLK	31569	C	T	0.083056	0.013478	7.16506e-10	0.00120153	37.9742
eqtl-a-ENSG00000065534	rs10984466	MYLK	31567	G	A	0.106413	0.012391	8.87973e-18	0.00233078	73.7431
eqtl-a-ENSG00000065534	rs10761741	MYLK	31684	T	G	-0.08095	0.012036	1.74864e-11	0.00142557	45.2293
eqtl-a-ENSG00000065534	rs11602954	MYLK	26110	A	G	0.088367	0.014549	1.24919e-09	0.00141092	36.8884
eqtl-a-ENSG00000065534	rs10506328	MYLK	31185	C	A	0.074793	0.012554	2.55971e-09	0.0011368	35.4893
eqtl-a-ENSG00000065534	rs11553699	MYLK	30031	G	A	0.218382	0.018961	1.08069e-30	0.00439767	132.641
eqtl-a-ENSG00000065534	rs11696739	MYLK	31684	A	G	-0.09459	0.012334	1.73061e-14	0.00185287	58.8117
eqtl-a-ENSG00000065534	rs13042885	MYLK	31569	T	C	-0.10312	0.013167	4.80176e-15	0.00193922	61.3342
eqtl-a-ENSG00000065613	rs360017	SLK	31529	G	A	-0.10174	0.014691	4.36014e-12	0.00151875	47.9544
eqtl-a-ENSG00000065613	rs149007767	SLK	30037	T	C	0.130132	0.016646	5.38394e-15	0.00203063	61.114
eqtl-a-ENSG00000065613	rs56388170	SLK	31315	T	G	0.079941	0.01311	1.07669e-09	0.00118594	37.1794
eqtl-a-ENSG00000065613	rs10883952	SLK	28749	T	C	-0.28774	0.011708	2.28034e-133	0.0205763	603.933
eqtl-a-ENSG00000065613	rs590610	SLK	31526	C	T	0.118554	0.012217	2.89935e-22	0.0029781	94.162
eqtl-a-ENSG00000065613	rs10883931	SLK	31230	T	C	0.076113	0.012072	2.88942e-10	0.00127117	39.7467
eqtl-a-ENSG00000065618	rs2451258	COL17A1	31684	T	C	-0.07393	0.012798	7.62255e-09	0.00105212	33.3683
eqtl-a-ENSG00000065618	rs7846314	COL17A1	31569	T	A	-0.08506	0.015531	4.33581e-08	0.000949143	29.9901
eqtl-a-ENSG00000065618	rs13289095	COL17A1	28587	T	G	0.152636	0.018302	7.45418e-17	0.00242702	69.5453
eqtl-a-ENSG00000065618	rs10883958	COL17A1	31569	A	G	-0.28045	0.015087	3.95913e-77	0.0108272	345.522
eqtl-a-ENSG00000065665	rs11257354	SEC61A2	28216	A	G	-0.19638	0.032246	1.12769e-09	0.00131279	37.0878
eqtl-a-ENSG00000065665	rs12766360	SEC61A2	30902	T	A	0.370922	0.011702	1e-200	0.0314903	1004.69
eqtl-a-ENSG00000065665	rs150536510	SEC61A2	19316	C	A	0.378849	0.050354	5.32844e-14	0.00292197	56.6004
eqtl-a-ENSG00000065665	rs7897943	SEC61A2	31482	G	A	-0.2494	0.013913	7.52489e-72	0.0101028	321.283
eqtl-a-ENSG00000065675	rs2007252	PRKCQ	31231	C	T	0.091613	0.012131	4.2924e-14	0.00182273	57.0258
eqtl-a-ENSG00000065675	rs2255088	PRKCQ	30902	C	T	-0.23263	0.012885	7.2845e-73	0.0104381	325.939
eqtl-a-ENSG00000065675	rs658230	PRKCQ	31684	G	A	-0.08512	0.011882	7.8361e-13	0.00161727	51.3213
eqtl-a-ENSG00000065802	rs79676909	ASB1	29619	T	C	0.222082	0.02981	9.36268e-14	0.00187028	55.496
eqtl-a-ENSG00000065802	rs4663301	ASB1	31019	T	A	-0.1073	0.019465	3.53167e-08	0.000978728	30.3869
eqtl-a-ENSG00000065802	rs502349	ASB1	31468	T	C	0.510276	0.011159	1e-200	0.0623131	2091.04
eqtl-a-ENSG00000065809	rs78155027	FAM107B	30431	A	C	-0.29365	0.017766	2.25372e-61	0.00889822	273.195
eqtl-a-ENSG00000065809	rs7898971	FAM107B	30935	G	A	0.234233	0.017347	1.50141e-41	0.00585949	182.32
eqtl-a-ENSG00000065809	rs11259263	FAM107B	30805	C	T	0.484419	0.014328	1e-200	0.0357774	1142.94
eqtl-a-ENSG00000065809	rs7092826	FAM107B	30935	T	G	-0.36961	0.012167	1e-200	0.0289684	922.813
eqtl-a-ENSG00000065809	rs35979828	FAM107B	29087	T	C	0.156716	0.025615	9.47567e-10	0.00128521	37.4284
eqtl-a-ENSG00000065882	rs6531595	TBC1D1	27305	C	A	0.088032	0.014783	2.59753e-09	0.0012971	35.4606
eqtl-a-ENSG00000065882	rs2261414	TBC1D1	31300	T	C	0.173039	0.01482	1.68655e-31	0.00433688	136.327
eqtl-a-ENSG00000065882	rs933819	TBC1D1	31299	T	C	-0.09971	0.011893	5.12507e-17	0.00224062	70.2821
eqtl-a-ENSG00000065882	rs73236866	TBC1D1	30601	T	A	0.401515	0.017784	7.16143e-113	0.0163855	509.731
eqtl-a-ENSG00000065978	rs73660574	YBX1	6419	A	G	0.221346	0.032687	1.27204e-11	0.00709329	45.8428
eqtl-a-ENSG00000065978	rs7213285	YBX1	6421	A	G	0.117489	0.016186	3.90571e-13	0.00813926	52.6746
eqtl-a-ENSG00000065978	rs6084653	YBX1	6421	G	C	-0.08512	0.012332	5.09918e-12	0.0073659	47.6326
eqtl-a-ENSG00000065989	rs10416139	PDE4A	30745	T	C	-0.09771	0.01387	1.85481e-12	0.0016117	49.6285
eqtl-a-ENSG00000065989	rs147394556	PDE4A	3428	T	C	0.52817	0.052987	2.10863e-23	0.0281681	99.301
eqtl-a-ENSG00000065989	rs77376335	PDE4A	31568	C	T	-0.34701	0.020889	5.72532e-62	0.00866573	275.934
eqtl-a-ENSG00000066027	rs2970579	PPP2R5A	31355	A	G	-0.17186	0.012241	8.97222e-45	0.00624675	197.086
eqtl-a-ENSG00000066027	rs61829198	PPP2R5A	29143	G	A	0.199128	0.028236	1.76116e-12	0.00170367	49.7315
eqtl-a-ENSG00000066027	rs146891838	PPP2R5A	28645	T	C	1.02169	0.042633	6.47143e-127	0.0196553	574.275
eqtl-a-ENSG00000066027	rs588058	PPP2R5A	23155	A	G	0.260623	0.044113	3.45868e-09	0.00150521	34.9027
eqtl-a-ENSG00000066027	rs142218926	PPP2R5A	27725	C	T	-0.6369	0.046771	3.15573e-42	0.00664389	185.42
eqtl-a-ENSG00000066027	rs10779571	PPP2R5A	29693	A	G	0.749767	0.016525	1e-200	0.0648349	2058.48
eqtl-a-ENSG00000066027	rs183325637	PPP2R5A	24986	T	C	-0.48782	0.043054	9.25763e-30	0.00511182	128.37
eqtl-a-ENSG00000066027	rs149110519	PPP2R5A	25735	T	C	0.189583	0.02661	1.04544e-12	0.00196849	50.755
eqtl-a-ENSG00000066027	rs149007767	PPP2R5A	30077	T	C	-0.09736	0.016662	5.10235e-09	0.00113405	34.1453
eqtl-a-ENSG00000066027	rs3859192	PPP2R5A	31684	T	C	-0.07138	0.011936	2.22039e-09	0.00112761	35.7654
eqtl-a-ENSG00000066084	rs13093110	DIP2B	31355	T	C	-0.07344	0.011896	6.68375e-10	0.001214	38.1087
eqtl-a-ENSG00000066084	rs149110519	DIP2B	25521	T	C	-0.15954	0.026624	2.06771e-09	0.001405	35.9047
eqtl-a-ENSG00000066084	rs149007767	DIP2B	29863	T	C	0.096582	0.016662	6.77532e-09	0.00112389	33.5983
eqtl-a-ENSG00000066084	rs12582683	DIP2B	26678	C	A	-0.34982	0.012241	1.25314e-179	0.029704	816.642
eqtl-a-ENSG00000066084	rs9739363	DIP2B	27100	T	C	0.291875	0.012455	1.90546e-121	0.0198617	549.12
eqtl-a-ENSG00000066230	rs114991474	SLC9A3	4603	A	G	-0.27981	0.048433	7.59539e-09	0.00719875	33.3616
eqtl-a-ENSG00000066230	rs140456511	SLC9A3	4574	G	A	0.389476	0.032959	3.19595e-32	0.0296245	139.578
eqtl-a-ENSG00000066230	rs74533118	SLC9A3	5081	G	A	-0.36602	0.034198	9.85372e-27	0.0220481	114.507
eqtl-a-ENSG00000066230	rs11750039	SLC9A3	2022	A	G	-0.2358	0.04105	9.22465e-09	0.0160564	32.9632
eqtl-a-ENSG00000066230	rs116314028	SLC9A3	5262	T	C	0.621145	0.019116	1e-200	0.16712	1055.43
eqtl-a-ENSG00000066230	rs77045859	SLC9A3	5913	C	A	0.547211	0.02677	7.16473e-93	0.0660034	417.717
eqtl-a-ENSG00000066294	rs115503831	CD84	26507	T	C	0.789779	0.048738	4.69462e-59	0.00980913	262.567
eqtl-a-ENSG00000066294	rs2050523	CD84	31315	G	A	-0.7209	0.022383	1e-200	0.0320633	1037.26
eqtl-a-ENSG00000066294	rs11265403	CD84	31526	G	T	0.168412	0.014604	9.10123e-31	0.00420066	132.98
eqtl-a-ENSG00000066336	rs11570034	SPI1	27559	G	A	-1.09005	0.031191	1e-200	0.0424366	1221.25
eqtl-a-ENSG00000066336	rs72895725	SPI1	21614	G	A	0.203254	0.034803	5.21375e-09	0.00157557	34.1049
eqtl-a-ENSG00000066336	rs72895718	SPI1	25631	T	C	0.282926	0.027161	2.08257e-25	0.00421561	108.499
eqtl-a-ENSG00000066379	rs9260500	POLR1H	7202	C	T	0.096133	0.011945	8.3888e-16	0.00891385	64.757
eqtl-a-ENSG00000066379	rs6932091	POLR1H	4948	T	C	0.694026	0.023187	7.58578e-197	0.153308	895.559
eqtl-a-ENSG00000066379	rs2246068	POLR1H	6784	C	G	-0.16212	0.011966	8.07607e-42	0.026345	183.506
eqtl-a-ENSG00000066379	rs9468618	POLR1H	13560	T	C	0.216045	0.021639	1.79473e-23	0.00729729	99.6639
eqtl-a-ENSG00000066382	rs640245	MPPED2	31470	T	C	0.082692	0.011895	3.6116e-12	0.00153327	48.323
eqtl-a-ENSG00000066382	rs3781852	MPPED2	31340	T	G	0.268809	0.01338	9.0261e-90	0.0127147	403.585
eqtl-a-ENSG00000066382	rs501477	MPPED2	31352	G	A	-0.0767	0.012064	2.044e-10	0.00128767	40.4204
eqtl-a-ENSG00000066583	rs10080172	ISOC1	29099	T	G	-0.22865	0.036004	2.14482e-10	0.00138404	40.3273
eqtl-a-ENSG00000066583	rs2112699	ISOC1	30688	C	T	-0.11245	0.018327	8.46253e-10	0.0012253	37.6458
eqtl-a-ENSG00000066583	rs2577431	ISOC1	26444	C	A	-0.38646	0.013177	4.50817e-189	0.0315025	860.084
eqtl-a-ENSG00000066583	rs2526206	ISOC1	27602	C	T	-0.39021	0.012844	1e-200	0.0323591	922.979
eqtl-a-ENSG00000066583	rs13181669	ISOC1	31343	G	C	-0.37342	0.012123	1e-200	0.0293816	948.725
eqtl-a-ENSG00000066583	rs141844349	ISOC1	30964	C	A	0.261981	0.023586	1.15213e-28	0.00396886	123.373
eqtl-a-ENSG00000066583	rs115494457	ISOC1	28129	C	T	0.318096	0.035804	6.42688e-19	0.00279825	78.9273
eqtl-a-ENSG00000066583	rs149007767	ISOC1	29863	T	C	0.101361	0.01666	1.17071e-09	0.00123803	37.0146
eqtl-a-ENSG00000066855	rs72664750	MTFR1	29452	G	T	0.67349	0.021702	1e-200	0.0316654	963.042
eqtl-a-ENSG00000066855	rs118107026	MTFR1	29058	A	G	-0.29449	0.033173	6.85646e-19	0.00270464	78.7992
eqtl-a-ENSG00000066855	rs143568834	MTFR1	26497	C	T	0.533108	0.041147	2.16721e-38	0.0062954	167.853
eqtl-a-ENSG00000066855	rs140146852	MTFR1	27155	A	G	0.797266	0.034275	1.10662e-119	0.0195361	541.034
eqtl-a-ENSG00000066855	rs141623092	MTFR1	25440	A	C	0.813618	0.04759	1.5787e-65	0.0113589	292.268
eqtl-a-ENSG00000066923	rs4502545	STAG3	31355	A	G	0.096747	0.015484	4.15738e-10	0.00124347	39.0351
eqtl-a-ENSG00000066923	rs72615157	STAG3	31141	A	G	-0.54153	0.015452	1e-200	0.037942	1228.07
eqtl-a-ENSG00000066923	rs148654444	STAG3	21717	C	T	0.355353	0.04583	8.93305e-15	0.00276076	60.116
eqtl-a-ENSG00000066923	rs80044214	STAG3	27566	T	C	-0.64312	0.029451	1.04232e-105	0.0170037	476.797
eqtl-a-ENSG00000066923	rs138791019	STAG3	27405	A	G	-0.49371	0.044406	1.02542e-28	0.00449023	123.601
eqtl-a-ENSG00000066926	rs17076724	FECH	31684	T	G	0.071561	0.012087	3.21159e-09	0.0011051	35.0504
eqtl-a-ENSG00000066926	rs1800562	FECH	29606	A	G	-0.15247	0.027287	2.29959e-08	0.00105349	31.2203
eqtl-a-ENSG00000066926	rs8073060	FECH	31185	A	T	-0.09996	0.012891	8.87565e-15	0.0019244	60.1242
eqtl-a-ENSG00000066926	rs144606835	FECH	19720	A	G	-0.30372	0.043122	1.87888e-12	0.00250924	49.6017
eqtl-a-ENSG00000066926	rs144609264	FECH	10087	A	C	-0.42529	0.043275	8.54673e-23	0.00948426	96.5646
eqtl-a-ENSG00000066926	rs1062010	FECH	31683	C	A	0.846972	0.015351	1e-200	0.0876578	3043.91
eqtl-a-ENSG00000066926	rs35281475	FECH	30508	T	C	-0.47572	0.038851	1.7869e-34	0.00489066	149.928
eqtl-a-ENSG00000066926	rs12974711	FECH	31569	C	T	0.149867	0.024465	9.02298e-10	0.00118727	37.523
eqtl-a-ENSG00000066926	rs6084653	FECH	31569	G	C	0.117118	0.012314	1.88495e-21	0.00285746	90.46
eqtl-a-ENSG00000066926	rs4820268	FECH	31300	A	G	-0.06946	0.011919	5.64326e-09	0.00108369	33.9542
eqtl-a-ENSG00000067057	rs6569648	PFKP	31300	T	C	-0.08354	0.01418	3.83398e-09	0.00110767	34.7065
eqtl-a-ENSG00000067057	rs10794966	PFKP	31231	G	A	0.175031	0.011917	7.71792e-49	0.00686017	215.716
eqtl-a-ENSG00000067057	rs75961101	PFKP	31355	T	C	-0.44694	0.012043	1e-200	0.0420802	1377.3
eqtl-a-ENSG00000067057	rs730141	PFKP	31558	T	C	-0.69209	0.014356	1e-200	0.0685924	2323.91
eqtl-a-ENSG00000067057	rs58639902	PFKP	31354	G	A	-0.1007	0.016627	1.3937e-09	0.00116837	36.6736
eqtl-a-ENSG00000067057	rs56969892	PFKP	28758	G	A	-0.11988	0.018442	8.01124e-11	0.00146714	42.251
eqtl-a-ENSG00000067057	rs10736965	PFKP	28470	G	A	-0.93885	0.022571	1e-200	0.0572886	1730
eqtl-a-ENSG00000067057	rs9315786	PFKP	31569	G	A	-0.08342	0.013199	2.61222e-10	0.00126372	39.9423
eqtl-a-ENSG00000067082	rs55793580	KLF6	31569	T	C	-0.10784	0.015825	9.4254e-12	0.00146899	46.4399
eqtl-a-ENSG00000067082	rs78616463	KLF6	24857	C	T	0.227213	0.040817	2.59759e-08	0.0012451	30.9856
eqtl-a-ENSG00000067082	rs11252145	KLF6	31568	T	C	-0.09043	0.011879	2.69464e-14	0.00183221	57.9417
eqtl-a-ENSG00000067082	rs3184504	KLF6	28418	C	T	0.112702	0.011908	2.95801e-21	0.00314209	89.5669
eqtl-a-ENSG00000067141	rs74928164	NEO1	6612	C	T	-0.29598	0.052944	2.26548e-08	0.00470441	31.2431
eqtl-a-ENSG00000067141	rs2415214	NEO1	31567	C	T	0.577949	0.01894	1e-200	0.0286535	931.129
eqtl-a-ENSG00000067141	rs28462360	NEO1	31183	G	A	0.363718	0.02133	3.37754e-65	0.00923854	290.753
eqtl-a-ENSG00000067141	rs145578343	NEO1	18767	T	C	-0.41276	0.047747	5.39014e-18	0.00396624	74.7228
eqtl-a-ENSG00000067167	rs34270993	TRAM1	31565	C	G	0.305876	0.011622	1.18032e-152	0.0214724	692.607
eqtl-a-ENSG00000067167	rs268590	TRAM1	30902	C	T	0.15306	0.015037	2.46093e-24	0.00334165	103.603
eqtl-a-ENSG00000067167	rs13255619	TRAM1	27307	C	T	0.235703	0.011737	1.06047e-89	0.0145535	403.252
eqtl-a-ENSG00000067182	rs1354034	TNFRSF1A	31684	C	T	-0.06793	0.012237	2.84368e-08	0.000971547	30.8105
eqtl-a-ENSG00000067182	rs149110519	TNFRSF1A	25735	T	C	-0.23811	0.026582	3.31818e-19	0.00310812	80.2306
eqtl-a-ENSG00000067182	rs56388170	TNFRSF1A	31355	T	G	0.084712	0.013108	1.0306e-10	0.00133023	41.7623
eqtl-a-ENSG00000067182	rs1800692	TNFRSF1A	31075	G	A	-0.37004	0.011855	1e-200	0.0304021	974.306
eqtl-a-ENSG00000067182	rs8078723	TNFRSF1A	31684	C	T	0.071144	0.012248	6.2997e-09	0.00106382	33.74
eqtl-a-ENSG00000067365	rs1354034	METTL22	25690	C	T	0.124663	0.012205	1.71633e-24	0.0040444	104.314
eqtl-a-ENSG00000067365	rs6592965	METTL22	25690	A	G	0.079349	0.011946	3.0903e-11	0.00171447	44.117
eqtl-a-ENSG00000067365	rs34951641	METTL22	25245	G	A	-0.21184	0.025159	3.77138e-17	0.00280028	70.886
eqtl-a-ENSG00000067365	rs2302607	METTL22	25306	A	G	-0.31502	0.013336	2.30144e-123	0.0215741	557.948
eqtl-a-ENSG00000067365	rs1060541	METTL22	5896	G	A	-0.58793	0.050277	1.3712e-31	0.0226671	136.698
eqtl-a-ENSG00000067365	rs8059762	METTL22	24908	C	A	-0.08823	0.014485	1.1207e-09	0.00148742	37.1009
eqtl-a-ENSG00000067365	rs36090319	METTL22	24908	C	G	-0.08116	0.012021	1.46016e-11	0.00182682	45.582
eqtl-a-ENSG00000067836	rs3896594	ROGDI	31569	G	T	0.135345	0.012227	1.77787e-28	0.0038661	122.515
eqtl-a-ENSG00000067836	rs4895441	ROGDI	31300	G	A	-0.16785	0.01327	1.13318e-36	0.00508577	159.988
eqtl-a-ENSG00000067836	rs6592965	ROGDI	31684	A	G	-0.11529	0.011925	4.12382e-22	0.00294131	93.4614
eqtl-a-ENSG00000067836	rs12923343	ROGDI	26235	C	T	0.145774	0.025305	8.38147e-09	0.00126329	33.1819
eqtl-a-ENSG00000067836	rs34860010	ROGDI	26617	G	A	-0.21965	0.030003	2.45754e-13	0.00200966	53.5947
eqtl-a-ENSG00000067836	rs58729822	ROGDI	28588	C	T	0.689669	0.012186	1e-200	0.100748	3202.63
eqtl-a-ENSG00000067836	rs11645084	ROGDI	17937	A	G	0.252349	0.03282	1.48525e-14	0.00328513	59.113
eqtl-a-ENSG00000067836	rs117837409	ROGDI	20319	G	A	0.401666	0.034408	1.739e-31	0.00666214	136.262
eqtl-a-ENSG00000067836	rs872297	ROGDI	31554	A	T	-0.32504	0.013008	8.37529e-138	0.0194035	624.334
eqtl-a-ENSG00000067836	rs8073060	ROGDI	31185	A	T	0.100683	0.012891	5.70033e-15	0.00195238	61.0002
eqtl-a-ENSG00000067836	rs9944715	ROGDI	31569	G	A	0.115404	0.013549	1.62592e-17	0.00229289	72.5458
eqtl-a-ENSG00000067836	rs2905424	ROGDI	31683	C	T	0.079557	0.012815	5.36636e-10	0.00121488	38.5354
eqtl-a-ENSG00000068024	rs925738	HDAC4	31683	T	C	-0.25044	0.011912	4.00682e-98	0.0137581	441.952
eqtl-a-ENSG00000068024	rs79040455	HDAC4	25847	C	T	-0.78269	0.032031	7.2277e-132	0.0225788	597.03
eqtl-a-ENSG00000068024	rs1354034	HDAC4	31684	C	T	-0.0681	0.012237	2.62452e-08	0.000976422	30.9652
eqtl-a-ENSG00000068024	rs7911264	HDAC4	31684	C	T	-0.07276	0.011893	9.49948e-10	0.00117983	37.4236
eqtl-a-ENSG00000068028	rs11914549	RASSF1	27650	A	G	0.28149	0.037433	5.48656e-14	0.00204095	56.5435
eqtl-a-ENSG00000068028	rs2071203	RASSF1	5878	T	C	-0.34058	0.027916	3.09314e-34	0.0246973	148.796
eqtl-a-ENSG00000068028	rs34691305	RASSF1	28215	A	G	-0.24384	0.033427	2.99089e-13	0.00188237	53.2074
eqtl-a-ENSG00000068079	rs7950726	IFI35	31684	A	C	0.110504	0.017623	3.60122e-10	0.00123949	39.3182
eqtl-a-ENSG00000068079	rs138923296	IFI35	29136	G	A	-0.25394	0.033392	2.84905e-14	0.00198099	57.8288
eqtl-a-ENSG00000068079	rs77106873	IFI35	24917	T	C	-0.92952	0.052105	3.48177e-71	0.0126112	318.222
eqtl-a-ENSG00000068097	rs149054239	HEATR6	22368	A	G	-0.32918	0.045278	3.58426e-13	0.0023575	52.8525
eqtl-a-ENSG00000068097	rs345168	HEATR6	31355	T	C	1.30914	0.025568	1e-200	0.0771593	2621.45
eqtl-a-ENSG00000068097	rs72843518	HEATR6	11611	T	C	0.848546	0.049477	6.26325e-66	0.0247063	294.081
eqtl-a-ENSG00000068097	rs77913816	HEATR6	30656	A	G	0.84006	0.025189	1e-200	0.03501	1112.13
eqtl-a-ENSG00000068097	rs12051896	HEATR6	31562	G	A	-0.08844	0.012325	7.18787e-13	0.00162881	51.4892
eqtl-a-ENSG00000068097	rs117213633	HEATR6	26317	A	C	-0.21217	0.029376	5.1074e-13	0.00197818	52.159
eqtl-a-ENSG00000068305	rs149110519	MEF2A	25735	T	C	0.166986	0.026621	3.55067e-10	0.00152663	39.3448
eqtl-a-ENSG00000068305	rs149007767	MEF2A	30077	T	C	0.127656	0.016647	1.74141e-14	0.00195132	58.8006
eqtl-a-ENSG00000068305	rs10083668	MEF2A	30935	C	T	-0.12208	0.018878	1.00231e-10	0.00134991	41.8132
eqtl-a-ENSG00000068305	rs8026614	MEF2A	31300	T	C	-0.22742	0.011757	2.31686e-83	0.011813	374.142
eqtl-a-ENSG00000068305	rs78547437	MEF2A	31345	C	T	0.249883	0.016052	1.22011e-54	0.00767189	242.319
eqtl-a-ENSG00000068615	rs114534559	REEP1	28586	T	C	1.12505	0.036936	1e-200	0.0314357	927.723
eqtl-a-ENSG00000068615	rs56309153	REEP1	20187	G	A	0.069105	0.011891	6.18785e-09	0.00167024	33.7701
eqtl-a-ENSG00000068615	rs192892473	REEP1	23564	T	C	0.238356	0.025455	7.70726e-21	0.00370718	87.6737
eqtl-a-ENSG00000068615	rs2033770	REEP1	31684	T	C	-0.3956	0.013027	1e-200	0.028284	922.177
eqtl-a-ENSG00000068615	rs1354034	REEP1	31684	C	T	-0.09787	0.012223	1.17355e-15	0.00201956	64.113
eqtl-a-ENSG00000068745	rs11710798	IP6K2	28458	C	A	-0.28992	0.019759	9.517e-49	0.00750901	215.293
eqtl-a-ENSG00000068745	rs72929172	IP6K2	28587	G	A	0.571244	0.021062	5.39511e-162	0.0250868	735.56
eqtl-a-ENSG00000068745	rs34008503	IP6K2	31560	A	G	-0.06787	0.01243	4.76135e-08	0.000943676	29.8087
eqtl-a-ENSG00000068784	rs80089451	SRBD1	28255	T	C	-0.16063	0.026553	1.45388e-09	0.00129346	36.5915
eqtl-a-ENSG00000068784	rs7566461	SRBD1	25149	G	A	0.263195	0.041525	2.32772e-10	0.00159484	40.1696
eqtl-a-ENSG00000068784	rs6717619	SRBD1	31231	C	T	-0.38808	0.011706	1e-200	0.0339953	1099
eqtl-a-ENSG00000068784	rs3184504	SRBD1	28418	C	T	-0.09865	0.011917	1.25256e-16	0.00240549	68.5192
eqtl-a-ENSG00000068796	rs1354034	KIF2A	31684	C	T	0.168992	0.012168	7.40628e-44	0.00605137	192.887
eqtl-a-ENSG00000068796	rs247264	KIF2A	31679	C	T	-0.18927	0.011817	9.81748e-58	0.00803258	256.508
eqtl-a-ENSG00000068796	rs10876550	KIF2A	31684	A	G	0.076149	0.012084	2.94971e-10	0.00125168	39.7054
eqtl-a-ENSG00000068796	rs16971217	KIF2A	31185	G	C	0.095824	0.015563	7.41361e-10	0.00121416	37.9073
eqtl-a-ENSG00000068878	rs77215245	PSME4	31236	C	T	0.18353	0.025185	3.16957e-13	0.00169718	53.0997
eqtl-a-ENSG00000068878	rs2293360	PSME4	31569	G	T	-0.53987	0.020181	1.17761e-157	0.022167	715.608
eqtl-a-ENSG00000068878	rs1354034	PSME4	31684	C	T	-0.06792	0.012237	2.85023e-08	0.000971444	30.8072
eqtl-a-ENSG00000068971	rs7606173	PPP2R5B	31355	C	G	-0.1466	0.012123	1.14446e-33	0.00464265	146.24
eqtl-a-ENSG00000068971	rs1354034	PPP2R5B	31470	C	T	-0.0734	0.012235	1.98779e-09	0.00114221	35.9843
eqtl-a-ENSG00000068971	rs4895441	PPP2R5B	31086	G	A	-0.10309	0.013317	9.86279e-15	0.0019239	59.9179
eqtl-a-ENSG00000068971	rs6592965	PPP2R5B	31470	A	G	-0.37381	0.011544	1e-200	0.032248	1048.6
eqtl-a-ENSG00000068971	rs58717149	PPP2R5B	28166	G	T	-0.20613	0.029735	4.13714e-12	0.00170329	48.0533
eqtl-a-ENSG00000068971	rs3782123	PPP2R5B	31470	A	C	-0.07363	0.01312	2e-08	0.000999812	31.4936
eqtl-a-ENSG00000068971	rs79755767	PPP2R5B	30530	A	G	-0.14758	0.020004	1.61399e-13	0.00177949	54.4212
eqtl-a-ENSG00000068971	rs35033748	PPP2R5B	27110	C	T	0.090237	0.01445	4.24893e-10	0.00143634	38.9924
eqtl-a-ENSG00000068971	rs8073060	PPP2R5B	30971	A	T	0.082189	0.0129	1.87802e-10	0.00130894	40.5898
eqtl-a-ENSG00000068971	rs2905424	PPP2R5B	31469	C	T	0.096872	0.012807	3.90301e-14	0.00181481	57.2106
eqtl-a-ENSG00000068971	rs6014993	PPP2R5B	26118	G	A	0.08647	0.011884	3.42847e-13	0.00202314	52.9434
eqtl-a-ENSG00000069020	rs10471698	MAST4	14263	G	A	-0.37946	0.01296	1.86638e-188	0.0566989	857.185
eqtl-a-ENSG00000069020	rs9885568	MAST4	14262	A	G	0.06679	0.011907	2.0303e-08	0.00220139	31.4611
eqtl-a-ENSG00000069020	rs152630	MAST4	14263	G	A	-0.1047	0.016138	8.70964e-11	0.00294232	42.0843
eqtl-a-ENSG00000069188	rs117431114	SDK2	29704	A	G	-0.25172	0.031422	1.13789e-15	0.00215582	64.1706
eqtl-a-ENSG00000069188	rs11657442	SDK2	31559	C	A	-0.52493	0.016983	1e-200	0.0293853	955.385
eqtl-a-ENSG00000069188	rs2661611	SDK2	31684	G	T	0.247742	0.013246	4.60999e-78	0.0109208	349.812
eqtl-a-ENSG00000069188	rs9893480	SDK2	31183	C	G	0.077906	0.014021	2.76032e-08	0.000989022	30.8692
eqtl-a-ENSG00000069275	rs115521489	NUCKS1	29981	G	A	0.266962	0.029266	7.38924e-20	0.00276772	83.2038
eqtl-a-ENSG00000069275	rs1418653	NUCKS1	31567	A	C	-0.35436	0.011525	1e-200	0.0290773	945.311
eqtl-a-ENSG00000069275	rs823122	NUCKS1	26609	T	C	-0.25898	0.025214	9.50167e-25	0.00394907	105.49
eqtl-a-ENSG00000069399	rs7210990	BCL3	31355	A	C	0.071712	0.011896	1.65798e-09	0.00115766	36.3383
eqtl-a-ENSG00000069399	rs3859192	BCL3	31470	T	C	0.098712	0.011922	1.23367e-16	0.00217375	68.5525
eqtl-a-ENSG00000069399	rs1531517	BCL3	31351	A	G	0.141585	0.024612	8.7882e-09	0.00105446	33.0912
eqtl-a-ENSG00000069667	rs7616215	RORA	31256	T	C	0.066832	0.012227	4.59791e-08	0.000954974	29.8753
eqtl-a-ENSG00000069667	rs62003261	RORA	31254	C	T	-0.19159	0.015888	1.75146e-33	0.00463085	145.397
eqtl-a-ENSG00000069667	rs341398	RORA	31256	A	G	0.069134	0.012187	1.4065e-08	0.00102845	32.1764
eqtl-a-ENSG00000069696	rs1439287	DRD4	31470	A	G	0.070898	0.011902	2.57537e-09	0.00112623	35.4801
eqtl-a-ENSG00000069696	rs7570971	DRD4	24977	A	C	-0.06688	0.011974	2.32632e-08	0.00124763	31.1985
eqtl-a-ENSG00000069696	rs72844713	DRD4	23973	T	C	-0.39145	0.024356	4.02254e-58	0.0106597	258.278
eqtl-a-ENSG00000069702	rs4658259	TGFBR3	31674	C	A	0.12476	0.015553	1.04376e-15	0.00202745	64.3437
eqtl-a-ENSG00000069702	rs36048657	TGFBR3	31556	C	T	-0.16028	0.013452	9.93345e-33	0.00447845	141.949
eqtl-a-ENSG00000069702	rs1354034	TGFBR3	31684	C	T	-0.08179	0.012231	2.27772e-11	0.0014094	44.7158
eqtl-a-ENSG00000069702	rs8067378	TGFBR3	31300	G	A	-0.07513	0.011887	2.60549e-10	0.00127478	39.949
eqtl-a-ENSG00000069869	rs12101804	NEDD4	29788	A	T	0.964238	0.025849	1e-200	0.0446291	1391.42
eqtl-a-ENSG00000069869	rs117280067	NEDD4	28960	G	A	0.464494	0.031806	2.6485e-48	0.0073108	213.265
eqtl-a-ENSG00000069869	rs149350059	NEDD4	29100	A	G	-0.1993	0.035773	2.52703e-08	0.0010655	31.0371
eqtl-a-ENSG00000069869	rs17238531	NEDD4	11218	T	C	-0.38473	0.048764	3.0318e-15	0.00551799	62.2332
eqtl-a-ENSG00000069869	rs72732238	NEDD4	30039	C	T	-0.17504	0.025386	5.37155e-12	0.00158023	47.5405
eqtl-a-ENSG00000069869	rs62046379	NEDD4	31684	A	G	0.387853	0.023538	5.33335e-61	0.00849654	271.494
eqtl-a-ENSG00000069943	rs6701752	PIGB	31569	A	G	-0.12912	0.020117	1.37899e-10	0.00130317	41.1908
eqtl-a-ENSG00000069943	rs2158799	PIGB	31569	G	C	0.071773	0.012285	5.13925e-09	0.00108011	34.1327
eqtl-a-ENSG00000069943	rs56388170	PIGB	31355	T	G	0.115317	0.013091	1.26707e-18	0.00246851	77.5866
eqtl-a-ENSG00000069943	rs55793580	PIGB	31569	T	C	-0.14161	0.015806	3.25837e-19	0.00253631	80.2674
eqtl-a-ENSG00000069943	rs11065979	PIGB	28418	T	C	-0.07529	0.012047	4.1151e-10	0.00137241	39.052
eqtl-a-ENSG00000069943	rs11057065	PIGB	31684	T	C	0.099222	0.012622	3.81066e-15	0.00194655	61.791
eqtl-a-ENSG00000069943	rs35979828	PIGB	29836	T	C	-0.2375	0.025571	1.57217e-20	0.00288298	86.2594
eqtl-a-ENSG00000069943	rs144664389	PIGB	23479	C	T	0.286763	0.013147	1.77828e-105	0.0198616	475.739
eqtl-a-ENSG00000069966	rs1354034	GNB5	31684	C	T	0.20713	0.012126	2.01372e-65	0.00912538	291.773
eqtl-a-ENSG00000069966	rs505404	GNB5	31569	G	T	0.081988	0.014304	9.93711e-09	0.00103965	32.8526
eqtl-a-ENSG00000069966	rs12907952	GNB5	22235	A	C	-0.19946	0.013149	5.69115e-52	0.0102422	230.07
eqtl-a-ENSG00000069966	rs79774918	GNB5	27740	C	T	0.980092	0.032268	1e-200	0.0321868	922.489
eqtl-a-ENSG00000069998	rs9880192	HDHD5	31569	C	G	-0.07063	0.012172	6.51388e-09	0.00106549	33.6702
eqtl-a-ENSG00000069998	rs71326301	HDHD5	30662	T	C	0.535538	0.027224	3.7914e-86	0.012463	386.939
eqtl-a-ENSG00000069998	rs11089393	HDHD5	30077	C	T	0.115472	0.01465	3.22181e-15	0.00206136	62.1234
eqtl-a-ENSG00000069998	rs2159068	HDHD5	31678	G	C	0.356879	0.014762	3.96278e-129	0.0181166	584.45
eqtl-a-ENSG00000070018	rs35737962	LRP6	31480	A	G	-0.10901	0.018076	1.6335e-09	0.00115387	36.3636
eqtl-a-ENSG00000070018	rs139311047	LRP6	27053	A	C	0.208055	0.023282	4.0281e-19	0.00294325	79.853
eqtl-a-ENSG00000070018	rs10845503	LRP6	31565	A	G	0.265906	0.012919	3.91381e-94	0.0132439	423.628
eqtl-a-ENSG00000070019	rs147200159	GUCY2C	25780	A	G	0.274589	0.041206	2.67178e-11	0.00171955	44.4029
eqtl-a-ENSG00000070019	rs11056020	GUCY2C	31354	G	C	0.309413	0.012	1.34896e-146	0.0207629	664.76
eqtl-a-ENSG00000070019	rs150620413	GUCY2C	7459	C	T	-0.30533	0.048081	2.14758e-10	0.00537733	40.3156
eqtl-a-ENSG00000070087	rs9865402	PFN2	31138	C	T	-0.27553	0.031938	6.27625e-18	0.00238458	74.4238
eqtl-a-ENSG00000070087	rs7633238	PFN2	30757	G	A	-0.40364	0.012343	1e-200	0.0336004	1069.31
eqtl-a-ENSG00000070087	rs80324146	PFN2	28870	A	G	0.488608	0.035487	3.93731e-43	0.00652376	189.565
eqtl-a-ENSG00000070087	rs62268859	PFN2	31026	G	A	-0.26432	0.017285	8.69961e-53	0.00748025	233.816
eqtl-a-ENSG00000070087	rs114484534	PFN2	23500	A	G	-0.3135	0.048559	1.07359e-10	0.00177053	41.6777
eqtl-a-ENSG00000070214	rs1354034	SLC44A1	31684	C	T	0.107686	0.012217	1.20116e-18	0.00244624	77.692
eqtl-a-ENSG00000070214	rs62568200	SLC44A1	26617	C	A	-0.13468	0.021762	6.06234e-10	0.00143686	38.2971
eqtl-a-ENSG00000070214	rs72736926	SLC44A1	31567	G	A	0.182253	0.018873	4.61849e-22	0.00294534	93.2441
eqtl-a-ENSG00000070371	rs9268923	CLTCL1	29827	T	C	-0.0859	0.013287	1.0116e-10	0.00139937	41.7948
eqtl-a-ENSG00000070371	rs111735701	CLTCL1	31680	A	G	-0.11544	0.020458	1.67109e-08	0.00100408	31.8391
eqtl-a-ENSG00000070371	rs712951	CLTCL1	31684	A	G	-0.24954	0.016373	1.87802e-52	0.00727834	232.283
eqtl-a-ENSG00000070371	rs1206470	CLTCL1	29498	T	A	-0.39481	0.011607	1e-200	0.0377454	1157.01
eqtl-a-ENSG00000070413	rs149110519	DGCR2	25735	T	C	-0.24989	0.026575	5.28324e-21	0.0034241	88.4152
eqtl-a-ENSG00000070413	rs56388170	DGCR2	31355	T	G	-0.07252	0.013113	3.19867e-08	0.000974401	30.5802
eqtl-a-ENSG00000070413	rs2240112	DGCR2	31684	C	T	0.272517	0.012422	1.14288e-106	0.014962	481.226
eqtl-a-ENSG00000070495	rs1663457	JMJD6	29863	A	G	0.130317	0.020144	9.85145e-11	0.00139945	41.8474
eqtl-a-ENSG00000070495	rs12951792	JMJD6	29862	A	G	-0.36109	0.011897	1e-200	0.0299252	921.132
eqtl-a-ENSG00000070495	rs57642494	JMJD6	27159	C	T	-0.181	0.030849	4.4268e-09	0.00126593	34.4225
eqtl-a-ENSG00000070501	rs13164856	POLB	31240	C	T	0.074394	0.013196	1.72639e-08	0.0010163	31.7796
eqtl-a-ENSG00000070501	rs28383314	POLB	27594	C	T	0.074371	0.012223	1.16931e-09	0.00133976	37.0163
eqtl-a-ENSG00000070501	rs149007767	POLB	30077	T	C	0.201684	0.016595	5.51569e-34	0.00488682	147.693
eqtl-a-ENSG00000070501	rs56388170	POLB	31355	T	G	0.08537	0.013108	7.37564e-11	0.00135103	42.4161
eqtl-a-ENSG00000070501	rs2272733	POLB	31300	C	T	0.368481	0.017434	3.74369e-99	0.0140709	446.677
eqtl-a-ENSG00000070501	rs7310615	POLB	28418	G	C	-0.09045	0.011913	3.12104e-14	0.00202466	57.6493
eqtl-a-ENSG00000070526	rs12951792	ST6GALNAC1	29862	A	G	0.482417	0.011589	1e-200	0.0548495	1732.85
eqtl-a-ENSG00000070526	rs2898621	ST6GALNAC1	31351	C	T	-0.28866	0.023683	3.5752e-34	0.00471642	148.556
eqtl-a-ENSG00000070526	rs9897325	ST6GALNAC1	26518	G	T	-0.07161	0.012039	2.71438e-09	0.00133231	35.3747
eqtl-a-ENSG00000070540	rs149110519	WIPI1	20660	T	C	0.207187	0.026601	6.7655e-15	0.00292778	60.6597
eqtl-a-ENSG00000070540	rs9913897	WIPI1	26609	G	A	0.167941	0.011955	7.94694e-45	0.0073618	197.328
eqtl-a-ENSG00000070540	rs142077014	WIPI1	21981	C	T	0.20625	0.029336	2.05636e-12	0.00224375	49.4263
eqtl-a-ENSG00000070540	rs145756130	WIPI1	22504	T	C	-0.35038	0.04279	2.64728e-16	0.00297055	67.0425
eqtl-a-ENSG00000070540	rs12453629	WIPI1	25942	T	C	0.511385	0.012015	1e-200	0.0652745	1811.46
eqtl-a-ENSG00000070610	rs147272897	GBA2	26987	T	C	-0.27475	0.046731	4.11263e-09	0.00127929	34.5659
eqtl-a-ENSG00000070610	rs7874594	GBA2	31684	G	T	0.099172	0.013224	6.42096e-14	0.00177182	56.2344
eqtl-a-ENSG00000070610	rs78395341	GBA2	29524	C	T	0.362983	0.026045	3.7853e-44	0.00653598	194.225
eqtl-a-ENSG00000070610	rs148816410	GBA2	20136	A	G	-0.24208	0.036133	2.08689e-11	0.00222426	44.883
eqtl-a-ENSG00000070610	rs3750433	GBA2	31684	A	G	0.445322	0.013214	1e-200	0.034608	1135.76
eqtl-a-ENSG00000070614	rs150949995	NDST1	10329	T	C	-0.97692	0.049833	1.44046e-85	0.0358715	384.227
eqtl-a-ENSG00000070614	rs112222266	NDST1	30364	T	G	-0.90401	0.028476	1e-200	0.0321261	1007.79
eqtl-a-ENSG00000070614	rs111752138	NDST1	24471	G	T	0.200449	0.024637	4.08507e-16	0.00269772	66.189
eqtl-a-ENSG00000070614	rs80147358	NDST1	26713	A	T	-1.07373	0.03812	1.47571e-174	0.028844	793.335
eqtl-a-ENSG00000070614	rs149007767	NDST1	30077	T	C	-0.13425	0.016643	7.2527e-16	0.00215849	65.0571
eqtl-a-ENSG00000070614	rs7210990	NDST1	31569	A	C	0.072885	0.011895	8.95509e-10	0.00118778	37.5392
eqtl-a-ENSG00000070614	rs4794822	NDST1	31185	T	C	-0.087	0.012239	1.17409e-12	0.00161768	50.526
eqtl-a-ENSG00000070669	rs4729402	ASNS	31684	T	C	-0.17876	0.012176	8.55658e-49	0.00675645	215.514
eqtl-a-ENSG00000070669	rs72615149	ASNS	31684	A	G	0.285101	0.015406	1.85396e-76	0.0106932	342.445
eqtl-a-ENSG00000070669	rs2072099	ASNS	31569	T	G	-0.4933	0.015002	1e-200	0.0331158	1081.17
eqtl-a-ENSG00000070669	rs61198277	ASNS	27310	G	A	-0.78878	0.023295	1e-200	0.0402899	1146.43
eqtl-a-ENSG00000070718	rs3129720	AP3M2	31137	C	T	-0.07716	0.013836	2.4555e-08	0.000997697	31.0943
eqtl-a-ENSG00000070718	rs10806425	AP3M2	31300	A	C	-0.07664	0.012261	4.07315e-10	0.00124685	39.0726
eqtl-a-ENSG00000070718	rs4722762	AP3M2	31684	T	G	-0.07619	0.013949	4.71857e-08	0.000940576	29.8274
eqtl-a-ENSG00000070718	rs2111807	AP3M2	31684	T	G	0.074864	0.013024	9.00928e-09	0.0010418	33.0407
eqtl-a-ENSG00000070718	rs7823824	AP3M2	31556	A	T	-0.41767	0.011507	1e-200	0.0400764	1317.36
eqtl-a-ENSG00000070731	rs12052715	ST6GALNAC2	31569	G	C	0.090916	0.013096	3.85478e-12	0.0015243	48.1909
eqtl-a-ENSG00000070731	rs149007767	ST6GALNAC2	30077	T	C	0.141022	0.016639	2.34693e-17	0.0023825	71.8249
eqtl-a-ENSG00000070731	rs7846314	ST6GALNAC2	31569	T	A	0.114045	0.015518	1.99388e-13	0.00170796	54.0074
eqtl-a-ENSG00000070731	rs3785442	ST6GALNAC2	31355	T	C	-0.44651	0.012818	1e-200	0.0372568	1213.32
eqtl-a-ENSG00000070731	rs9900975	ST6GALNAC2	29992	C	T	0.098626	0.012107	3.76184e-16	0.00220755	66.351
eqtl-a-ENSG00000070731	rs7217431	ST6GALNAC2	28588	G	A	-1.21752	0.02569	1e-200	0.0728449	2245.95
eqtl-a-ENSG00000070759	rs3219489	TESK2	31566	G	C	0.431367	0.013792	1e-200	0.0300571	978.122
eqtl-a-ENSG00000070759	rs35645395	TESK2	13233	A	G	-0.25245	0.04327	5.39846e-09	0.00256569	34.034
eqtl-a-ENSG00000070759	rs1112471	TESK2	31555	A	C	0.086765	0.012095	7.2845e-13	0.00162826	51.4602
eqtl-a-ENSG00000070759	rs149007767	TESK2	30077	T	C	0.113042	0.016655	1.14183e-11	0.00152939	46.0668
eqtl-a-ENSG00000070831	rs78665342	CDC42	20976	A	G	0.295822	0.045383	7.11541e-11	0.00202147	42.4842
eqtl-a-ENSG00000070831	rs71638813	CDC42	31456	T	C	-0.35789	0.011814	1e-200	0.0283452	917.579
eqtl-a-ENSG00000070831	rs2501294	CDC42	18585	C	G	-0.2465	0.012145	1.38931e-91	0.0216841	411.887
eqtl-a-ENSG00000070831	rs2744721	CDC42	31684	C	T	0.24787	0.011967	2.61216e-95	0.0133603	429.014
eqtl-a-ENSG00000070882	rs6962912	OSBPL3	31139	C	A	-0.39371	0.011788	1e-200	0.0345879	1115.55
eqtl-a-ENSG00000070882	rs76856634	OSBPL3	27343	C	T	-0.21234	0.025868	2.23409e-16	0.0024583	67.3779
eqtl-a-ENSG00000070882	rs62451621	OSBPL3	28320	C	T	0.289545	0.038463	5.15229e-14	0.00199708	56.6665
eqtl-a-ENSG00000070882	rs34155688	OSBPL3	31470	T	G	-0.10787	0.013733	4.00405e-15	0.00195667	61.6931
eqtl-a-ENSG00000070915	rs7570971	SLC12A3	8269	A	C	-0.07279	0.011971	1.1958e-09	0.00445149	36.965
eqtl-a-ENSG00000070915	rs56228609	SLC12A3	13925	T	C	-0.10778	0.012888	6.11364e-17	0.0049975	69.9297
eqtl-a-ENSG00000070915	rs1865830	SLC12A3	14262	A	G	-0.07641	0.012124	2.92691e-10	0.0027774	39.7161
eqtl-a-ENSG00000071189	rs10187424	SNX13	31684	C	T	-0.06662	0.012043	3.16242e-08	0.000964949	30.601
eqtl-a-ENSG00000071189	rs2691614	SNX13	31684	C	T	0.185726	0.017806	1.79763e-25	0.00342215	108.793
eqtl-a-ENSG00000071189	rs117912312	SNX13	27844	G	A	-0.28543	0.045019	2.29472e-10	0.00144161	40.1951
eqtl-a-ENSG00000071205	rs13109093	ARHGAP10	31684	C	A	0.216666	0.012138	2.88005e-71	0.00995655	318.616
eqtl-a-ENSG00000071205	rs6855339	ARHGAP10	31569	G	T	0.075994	0.013048	5.73865e-09	0.0010734	33.9205
eqtl-a-ENSG00000071205	rs11671005	ARHGAP10	30415	A	G	0.157899	0.013762	1.78649e-30	0.00430986	131.643
eqtl-a-ENSG00000071242	rs17087335	RPS6KA2	31684	T	G	0.092847	0.014771	3.26167e-10	0.00124554	39.5103
eqtl-a-ENSG00000071242	rs4709108	RPS6KA2	31478	T	G	0.101088	0.012729	1.99894e-15	0.00199953	63.0632
eqtl-a-ENSG00000071242	rs4709112	RPS6KA2	31684	G	A	0.213441	0.013448	9.87188e-57	0.00788824	251.902
eqtl-a-ENSG00000071242	rs73039162	RPS6KA2	31355	G	A	0.391694	0.024161	4.14859e-59	0.00831278	262.815
eqtl-a-ENSG00000071242	rs2769343	RPS6KA2	31355	T	C	0.387969	0.012456	1e-200	0.0300107	970.037
eqtl-a-ENSG00000071242	rs9366033	RPS6KA2	27822	C	A	0.133741	0.020138	3.11172e-11	0.00158281	44.1036
eqtl-a-ENSG00000071246	rs8006563	VASH1	31569	C	T	0.086834	0.013194	4.66659e-11	0.00137011	43.3097
eqtl-a-ENSG00000071246	rs7160216	VASH1	29951	C	T	0.143367	0.0174	1.72783e-16	0.0022616	67.8861
eqtl-a-ENSG00000071246	rs4293299	VASH1	28797	G	T	0.157967	0.014238	1.32954e-28	0.00425651	123.09
eqtl-a-ENSG00000071246	rs12435580	VASH1	31684	C	A	0.075118	0.011887	2.62918e-10	0.0012587	39.9284
eqtl-a-ENSG00000071246	rs138298426	VASH1	28998	A	G	-0.36813	0.025611	7.51277e-47	0.00707485	206.604
eqtl-a-ENSG00000071246	rs4903434	VASH1	30280	A	G	-0.62051	0.012213	1e-200	0.0785523	2581.16
eqtl-a-ENSG00000071246	rs11629010	VASH1	31681	A	G	1.31737	0.01422	1e-200	0.213169	8582.49
eqtl-a-ENSG00000071575	rs7594033	TRIB2	26609	A	G	0.231382	0.01633	1.4171e-45	0.00748875	200.757
eqtl-a-ENSG00000071575	rs939221	TRIB2	26609	G	A	0.175719	0.011876	1.56387e-49	0.00815983	218.895
eqtl-a-ENSG00000071575	rs77773048	TRIB2	26080	A	G	0.431009	0.014438	8.22243e-196	0.033041	891.085
eqtl-a-ENSG00000071575	rs55908509	TRIB2	22704	A	G	-0.07354	0.012658	6.25475e-09	0.00148438	33.7486
eqtl-a-ENSG00000071575	rs259981	TRIB2	24140	A	T	-0.11134	0.012296	1.36333e-19	0.00338517	81.9888
eqtl-a-ENSG00000071894	rs150600530	CPSF1	9549	T	C	-0.29423	0.044001	2.27772e-11	0.00466084	44.7054
eqtl-a-ENSG00000071894	rs1010427	CPSF1	13925	A	G	0.231659	0.011768	2.8655e-86	0.0270755	387.463
eqtl-a-ENSG00000071894	rs117136674	CPSF1	10845	C	T	-0.29569	0.041236	7.46621e-13	0.00471873	51.4078
eqtl-a-ENSG00000071894	rs35535975	CPSF1	13925	A	G	-0.44942	0.011286	1e-200	0.102226	1585.36
eqtl-a-ENSG00000071894	rs10098685	CPSF1	10840	A	G	-0.23731	0.031515	5.06641e-14	0.00520351	56.6906
eqtl-a-ENSG00000071967	rs12612105	CYBRD1	31026	T	C	-0.15714	0.02247	2.6872e-12	0.00157377	48.9015
eqtl-a-ENSG00000071967	rs12478601	CYBRD1	31086	T	C	0.108921	0.012003	1.14314e-19	0.00264185	82.3368
eqtl-a-ENSG00000071967	rs11684292	CYBRD1	31470	T	G	0.746049	0.022711	1e-200	0.0331533	1079.04
eqtl-a-ENSG00000071967	rs79908875	CYBRD1	31020	C	T	-0.19471	0.016254	4.56667e-33	0.0046047	143.489
eqtl-a-ENSG00000071967	rs72878665	CYBRD1	30271	C	A	-0.2154	0.03176	1.18195e-11	0.00151729	45.9968
eqtl-a-ENSG00000071967	rs56851249	CYBRD1	31341	T	A	0.466912	0.011356	1e-200	0.0511772	1690.35
eqtl-a-ENSG00000071967	rs9480866	CYBRD1	31470	T	C	0.107756	0.01617	2.6687e-11	0.00140907	44.4032
eqtl-a-ENSG00000071967	rs77526211	CYBRD1	29063	A	G	-0.18252	0.029231	4.25971e-10	0.00133977	38.9874
eqtl-a-ENSG00000071967	rs2239630	CYBRD1	31355	G	A	0.071663	0.011897	1.70369e-09	0.00115585	36.2813
eqtl-a-ENSG00000071967	rs749671	CYBRD1	31470	A	G	-0.07706	0.012335	4.18408e-10	0.00123854	39.0227
eqtl-a-ENSG00000071994	rs118070594	PDCD2	28353	T	C	-0.48921	0.04207	2.94917e-31	0.00474651	135.21
eqtl-a-ENSG00000071994	rs9460025	PDCD2	31569	T	C	0.38805	0.011447	1e-200	0.0351221	1149.06
eqtl-a-ENSG00000071994	rs4554352	PDCD2	1575	C	A	-0.07726	0.012865	1.90388e-09	0.0223878	36.0224
eqtl-a-ENSG00000072042	rs1354034	RDH11	31644	C	T	0.176667	0.01216	7.95976e-48	0.00662642	211.072
eqtl-a-ENSG00000072042	rs505404	RDH11	31529	G	T	0.092808	0.014299	8.56052e-11	0.00133434	42.124
eqtl-a-ENSG00000072042	rs11158688	RDH11	31523	A	G	0.116271	0.01197	2.6333e-22	0.00298441	94.3531
eqtl-a-ENSG00000072110	rs1354034	ACTN1	31470	C	T	0.170487	0.012166	1.28706e-44	0.00620138	196.363
eqtl-a-ENSG00000072110	rs149007767	ACTN1	29863	T	C	0.10702	0.016657	1.32041e-10	0.00138034	41.2754
eqtl-a-ENSG00000072110	rs1275193	ACTN1	31355	A	C	0.158963	0.012052	1.00716e-39	0.00551778	173.959
eqtl-a-ENSG00000072110	rs1475033	ACTN1	31351	G	C	0.118996	0.013509	1.26707e-18	0.00246881	77.5861
eqtl-a-ENSG00000072121	rs149007767	ZFYVE26	30077	T	C	-0.09743	0.016661	4.97519e-09	0.00113573	34.1958
eqtl-a-ENSG00000072121	rs12879105	ZFYVE26	31684	C	T	-0.1559	0.012043	2.48142e-38	0.00526163	167.581
eqtl-a-ENSG00000072121	rs181563	ZFYVE26	31684	C	A	0.09459	0.012518	4.14381e-14	0.0017989	57.0954
eqtl-a-ENSG00000072163	rs2244880	LIMS2	14254	C	G	-0.35656	0.011704	1e-200	0.0611311	927.969
eqtl-a-ENSG00000072163	rs6723445	LIMS2	13925	G	A	0.073159	0.012466	4.3843e-09	0.00246743	34.439
eqtl-a-ENSG00000072163	rs6743697	LIMS2	13753	G	C	-0.22545	0.024857	1.19015e-19	0.00594591	82.2512
eqtl-a-ENSG00000072274	rs9875719	TFRC	25827	G	T	-0.45359	0.014309	1e-200	0.0374514	1004.81
eqtl-a-ENSG00000072274	rs75070205	TFRC	25942	C	T	-0.12616	0.015695	9.13272e-16	0.00248429	64.603
eqtl-a-ENSG00000072274	rs12493933	TFRC	26409	T	A	0.239368	0.020131	1.32465e-32	0.00532535	141.379
eqtl-a-ENSG00000072274	rs78843541	TFRC	26150	C	T	-0.13131	0.01831	7.39095e-13	0.00196306	51.4312
eqtl-a-ENSG00000072310	rs77735858	SREBF1	15769	A	G	-0.32898	0.045263	3.64334e-13	0.00333875	52.8183
eqtl-a-ENSG00000072310	rs75200848	SREBF1	26376	C	T	-0.37549	0.030902	5.68068e-34	0.00556644	147.631
eqtl-a-ENSG00000072310	rs4925109	SREBF1	31684	G	A	0.368065	0.011995	1e-200	0.0288596	941.502
eqtl-a-ENSG00000072401	rs55793580	UBE2D1	14263	T	C	-0.09374	0.015831	3.19213e-09	0.0024522	35.0567
eqtl-a-ENSG00000072401	rs4948291	UBE2D1	14263	T	C	-0.44304	0.012061	1e-200	0.086431	1349.21
eqtl-a-ENSG00000072401	rs2128908	UBE2D1	12835	T	A	-0.42199	0.019461	2.93089e-104	0.035338	470.105
eqtl-a-ENSG00000072401	rs12571046	UBE2D1	14255	C	A	-0.32942	0.019653	4.65908e-63	0.0193276	280.905
eqtl-a-ENSG00000072401	rs3785549	UBE2D1	10432	C	T	-0.06529	0.011923	4.36034e-08	0.00286591	29.9774
eqtl-a-ENSG00000072422	rs78909033	RHOBTB1	25378	A	G	-0.1137	0.018635	1.0501e-09	0.00146476	37.2242
eqtl-a-ENSG00000072422	rs1354034	RHOBTB1	30932	C	T	0.155177	0.012181	3.54405e-37	0.00521968	162.292
eqtl-a-ENSG00000072422	rs10820606	RHOBTB1	25409	C	A	-0.12207	0.01396	2.24595e-18	0.00300004	76.4514
eqtl-a-ENSG00000072422	rs7898582	RHOBTB1	30812	G	T	0.281736	0.011669	8.62979e-129	0.0185677	582.894
eqtl-a-ENSG00000072422	rs12254448	RHOBTB1	30487	C	T	-0.31095	0.039578	3.94094e-15	0.00202057	61.7219
eqtl-a-ENSG00000072422	rs10876550	RHOBTB1	30932	A	G	0.125368	0.012055	2.49e-25	0.00348412	108.141
eqtl-a-ENSG00000072422	rs11553699	RHOBTB1	29279	G	A	0.105287	0.019029	3.15159e-08	0.00104446	30.6108
eqtl-a-ENSG00000072422	rs7245983	RHOBTB1	30732	C	A	0.085467	0.012591	1.13868e-11	0.00149703	46.0728
eqtl-a-ENSG00000072422	rs4814779	RHOBTB1	30932	A	C	-0.09336	0.013138	1.19097e-12	0.00162993	50.4961
eqtl-a-ENSG00000072422	rs6119267	RHOBTB1	30433	G	C	0.070534	0.012479	1.58409e-08	0.00104869	31.9463
eqtl-a-ENSG00000072518	rs1354034	MARK2	31470	C	T	-0.06789	0.012237	2.89288e-08	0.000977129	30.7784
eqtl-a-ENSG00000072518	rs72916323	MARK2	25692	A	G	-0.18538	0.021835	2.06633e-17	0.00279765	72.0732
eqtl-a-ENSG00000072518	rs117532104	MARK2	28408	C	T	-0.17178	0.031176	3.58831e-08	0.00106758	30.3581
eqtl-a-ENSG00000072694	rs61801187	FCGR2B	26393	G	A	0.783789	0.028794	3.74973e-163	0.0273067	740.883
eqtl-a-ENSG00000072694	rs76883141	FCGR2B	22354	C	T	0.350297	0.047456	1.56639e-13	0.00243151	54.4816
eqtl-a-ENSG00000072694	rs114014204	FCGR2B	15594	T	C	0.284488	0.045649	4.60522e-10	0.00248446	38.8341
eqtl-a-ENSG00000072694	rs41270001	FCGR2B	18102	G	A	0.308517	0.050098	7.35766e-10	0.00209068	37.9206
eqtl-a-ENSG00000072694	rs4657125	FCGR2B	26394	T	C	-0.24377	0.013303	5.34441e-75	0.0125616	335.744
eqtl-a-ENSG00000072694	rs141350127	FCGR2B	9045	T	C	-0.33747	0.056157	1.86209e-09	0.0039767	36.1048
eqtl-a-ENSG00000072694	rs9427039	FCGR2B	25728	A	G	0.52332	0.015923	1e-200	0.0402905	1080.03
eqtl-a-ENSG00000072694	rs149007767	FCGR2B	24903	T	C	0.095353	0.016662	1.04911e-08	0.00131335	32.7466
eqtl-a-ENSG00000072756	rs1669311	TRNT1	21453	A	G	0.427509	0.042719	1.41416e-23	0.00464658	100.139
eqtl-a-ENSG00000072756	rs3762759	TRNT1	31561	T	C	0.652792	0.01394	1e-200	0.0649663	2192.72
eqtl-a-ENSG00000072756	rs1669338	TRNT1	30475	C	A	0.289932	0.015721	6.00206e-76	0.0110373	340.093
eqtl-a-ENSG00000072778	rs13331	ACADVL	28503	G	A	-0.4031	0.012084	1e-200	0.0375772	1112.8
eqtl-a-ENSG00000072778	rs142046629	ACADVL	23025	T	C	-0.16895	0.028273	2.28681e-09	0.00154853	35.7072
eqtl-a-ENSG00000072778	rs78173576	ACADVL	25114	G	T	-0.20259	0.035461	1.10869e-08	0.00129792	32.6358
eqtl-a-ENSG00000072778	rs4253772	ACADVL	31185	T	C	0.185276	0.019781	7.51969e-21	0.00280522	87.7213
eqtl-a-ENSG00000072786	rs1354034	STK10	31684	C	T	-0.08357	0.01223	8.32722e-12	0.00147137	46.6845
eqtl-a-ENSG00000072786	rs3103583	STK10	31684	T	C	-0.37834	0.017952	1.33783e-98	0.013825	444.144
eqtl-a-ENSG00000072786	rs6870231	STK10	31684	T	C	-0.16952	0.011818	1.14499e-46	0.00645268	205.761
eqtl-a-ENSG00000072786	rs3812020	STK10	31349	A	G	-0.21626	0.027515	3.8539e-15	0.00196654	61.7665
eqtl-a-ENSG00000072818	rs17805277	ACAP1	14263	T	G	-0.59654	0.018729	1e-200	0.0664055	1014.37
eqtl-a-ENSG00000072818	rs188750247	ACAP1	8715	T	G	-0.39225	0.049924	3.93459e-15	0.00703328	61.7151
eqtl-a-ENSG00000072818	rs147340918	ACAP1	10454	G	A	0.26085	0.043171	1.5203e-09	0.00348024	36.5025
eqtl-a-ENSG00000072818	rs77119333	ACAP1	10075	G	A	-0.36531	0.042073	3.86812e-18	0.00742708	75.3727
eqtl-a-ENSG00000072818	rs150181061	ACAP1	14167	T	G	0.200543	0.02683	7.74462e-14	0.00392825	55.8631
eqtl-a-ENSG00000072858	rs10934228	SIDT1	26493	G	C	-0.37557	0.011478	1e-200	0.0388439	1070.6
eqtl-a-ENSG00000072858	rs9880039	SIDT1	26485	A	T	-0.12674	0.022529	1.8508e-08	0.00119345	31.6439
eqtl-a-ENSG00000072858	rs9823423	SIDT1	26486	G	A	-0.11246	0.012426	1.42462e-19	0.00308297	81.9018
eqtl-a-ENSG00000072864	rs149110519	NDE1	20660	T	C	-0.23056	0.026587	4.2462e-18	0.00362678	75.1947
eqtl-a-ENSG00000072864	rs149007767	NDE1	25002	T	C	0.12499	0.016648	6.03115e-14	0.00224933	56.36
eqtl-a-ENSG00000072864	rs67212531	NDE1	25857	C	T	0.236435	0.013455	4.02254e-69	0.0118011	308.761
eqtl-a-ENSG00000072864	rs138482163	NDE1	25987	T	C	0.280184	0.035199	1.72306e-15	0.00243222	63.3553
eqtl-a-ENSG00000072864	rs71374758	NDE1	6357	A	G	-0.33475	0.040671	1.86294e-16	0.0105438	67.7198
eqtl-a-ENSG00000072864	rs9923303	NDE1	26609	G	A	-0.08276	0.014566	1.32969e-08	0.00121188	32.2836
eqtl-a-ENSG00000072952	rs10187424	IRAG1	31684	C	T	0.089212	0.012032	1.22349e-13	0.00173205	54.9702
eqtl-a-ENSG00000072952	rs149110519	IRAG1	25735	T	C	0.326433	0.026516	7.92319e-35	0.0058547	151.546
eqtl-a-ENSG00000072952	rs149007767	IRAG1	30077	T	C	-0.1722	0.016619	3.69913e-25	0.00355693	107.357
eqtl-a-ENSG00000072952	rs7846314	IRAG1	31569	T	A	-0.08739	0.01553	1.82949e-08	0.00100208	31.6644
eqtl-a-ENSG00000072952	rs77541067	IRAG1	31004	C	T	-0.9809	0.041027	2.48313e-126	0.0181034	571.589
eqtl-a-ENSG00000072952	rs117514142	IRAG1	20571	C	A	0.471791	0.045148	1.46825e-25	0.00528032	109.187
eqtl-a-ENSG00000072952	rs74909106	IRAG1	30470	A	G	0.207216	0.025954	1.41677e-15	0.00208772	63.7416
eqtl-a-ENSG00000072952	rs142385800	IRAG1	24092	T	C	0.329249	0.043947	6.7936e-14	0.00232435	56.124
eqtl-a-ENSG00000072952	rs3741041	IRAG1	31684	C	T	-0.52886	0.011299	1e-200	0.0646696	2190.52
eqtl-a-ENSG00000072952	rs138757723	IRAG1	6107	A	G	-0.26315	0.045519	7.41703e-09	0.0054428	33.4102
eqtl-a-ENSG00000072952	rs7210990	IRAG1	31569	A	C	0.11066	0.011875	1.17652e-20	0.00274331	86.8363
eqtl-a-ENSG00000072952	rs2143606	IRAG1	31684	G	A	0.07875	0.011894	3.57273e-11	0.00138163	43.8335
eqtl-a-ENSG00000072954	rs12478601	TMEM38A	31300	T	C	-0.11676	0.011998	2.20648e-22	0.00301673	94.7033
eqtl-a-ENSG00000072954	rs2293889	TMEM38A	30792	G	T	-0.11833	0.012111	1.51461e-22	0.00309043	95.4492
eqtl-a-ENSG00000072954	rs73006573	TMEM38A	29612	A	C	-0.25593	0.038889	4.67305e-11	0.00146039	43.3053
eqtl-a-ENSG00000073008	rs149110519	PVR	25735	T	C	0.165568	0.026621	4.99701e-10	0.00150078	38.6777
eqtl-a-ENSG00000073008	rs149007767	PVR	30077	T	C	-0.10249	0.016659	7.63185e-10	0.00125688	37.8483
eqtl-a-ENSG00000073008	rs7846314	PVR	31569	T	A	0.097742	0.015526	3.07001e-10	0.00125384	39.6295
eqtl-a-ENSG00000073008	rs79572806	PVR	31568	T	C	-0.33562	0.022504	2.67239e-50	0.00699657	222.41
eqtl-a-ENSG00000073008	rs12971551	PVR	31234	A	G	0.116934	0.016072	3.44905e-13	0.00169196	52.9328
eqtl-a-ENSG00000073060	rs11057851	SCARB1	26856	A	G	-0.26271	0.019009	1.90414e-43	0.00706228	190.999
eqtl-a-ENSG00000073060	rs4765624	SCARB1	31353	G	A	-0.37063	0.011531	1e-200	0.0318984	1033
eqtl-a-ENSG00000073060	rs4304886	SCARB1	31353	A	G	-0.10687	0.012512	1.31704e-17	0.00232182	72.9608
eqtl-a-ENSG00000073150	rs10187424	PANX2	31684	C	T	-0.07308	0.01204	1.2823e-09	0.00116135	36.8367
eqtl-a-ENSG00000073150	rs12466022	PANX2	27399	A	C	-0.07507	0.013552	3.03508e-08	0.00111868	30.6828
eqtl-a-ENSG00000073150	rs149007767	PANX2	30077	T	C	0.111573	0.016655	2.10136e-11	0.00148983	44.8735
eqtl-a-ENSG00000073150	rs2076138	PANX2	27490	C	T	0.168848	0.017114	5.82103e-23	0.00352861	97.338
eqtl-a-ENSG00000073150	rs12163227	PANX2	30116	C	T	0.137544	0.019439	1.48799e-12	0.00165967	50.0623
eqtl-a-ENSG00000073150	rs6010198	PANX2	29947	A	G	0.397716	0.013192	1.1324e-199	0.0294564	908.844
eqtl-a-ENSG00000073331	rs1436136	ALPK1	31465	G	A	0.350215	0.011573	1e-200	0.0282793	915.646
eqtl-a-ENSG00000073331	rs185491582	ALPK1	24275	T	C	-0.24997	0.040999	1.07939e-09	0.00152901	37.1705
eqtl-a-ENSG00000073331	rs28600749	ALPK1	31385	T	C	-0.22518	0.015761	2.62241e-46	0.00646197	204.115
eqtl-a-ENSG00000073331	rs3184504	ALPK1	28204	C	T	-0.07399	0.01193	5.57494e-10	0.0013619	38.4607
eqtl-a-ENSG00000073331	rs12600856	ALPK1	31355	C	T	0.114218	0.012227	9.50605e-21	0.00277538	87.2587
eqtl-a-ENSG00000073584	rs117054360	SMARCE1	27004	T	C	-0.29027	0.038068	2.43669e-14	0.0021484	58.1361
eqtl-a-ENSG00000073584	rs62066595	SMARCE1	30902	G	A	-0.63021	0.011216	1e-200	0.0926937	3156.85
eqtl-a-ENSG00000073584	rs75223106	SMARCE1	25638	T	C	0.707045	0.02757	4.7863e-145	0.0250113	657.638
eqtl-a-ENSG00000073584	rs1053651	SMARCE1	31563	C	A	-0.10061	0.013116	1.70923e-14	0.00186078	58.8375
eqtl-a-ENSG00000073584	rs185550275	SMARCE1	21719	C	T	-0.35411	0.044311	1.33199e-15	0.00293193	63.86
eqtl-a-ENSG00000073584	rs11653877	SMARCE1	25731	A	G	-0.32691	0.023874	1.11173e-42	0.00723459	187.495
eqtl-a-ENSG00000073605	rs7217240	GSDMB	31240	T	C	0.792297	0.013361	1e-200	0.101167	3515.96
eqtl-a-ENSG00000073605	rs12453656	GSDMB	31684	G	A	-0.10067	0.015293	4.60999e-11	0.00136584	43.3319
eqtl-a-ENSG00000073605	rs571825	GSDMB	31565	G	A	-0.19497	0.018271	1.39123e-26	0.00359441	113.86
eqtl-a-ENSG00000073605	rs75957101	GSDMB	26240	G	T	-0.55357	0.031494	3.70937e-69	0.0116367	308.917
eqtl-a-ENSG00000073605	rs34473775	GSDMB	28326	T	G	-0.52232	0.013065	1e-200	0.05341	1598.14
eqtl-a-ENSG00000073614	rs56124146	KDM5A	31529	G	A	-0.22225	0.022902	2.88802e-22	0.00297791	94.1651
eqtl-a-ENSG00000073614	rs487252	KDM5A	31191	C	G	-0.38964	0.012259	1e-200	0.0313721	1010.16
eqtl-a-ENSG00000073614	rs11835796	KDM5A	31644	T	C	-0.14488	0.013153	3.21366e-28	0.00381989	121.332
eqtl-a-ENSG00000073737	rs4668124	DHRS9	31565	A	C	0.137964	0.014518	2.03517e-21	0.00285296	90.3055
eqtl-a-ENSG00000073737	rs3770586	DHRS9	31684	T	C	-0.3606	0.011512	1e-200	0.0300359	981.063
eqtl-a-ENSG00000073737	rs10192264	DHRS9	31355	T	C	0.414506	0.021126	1.03944e-85	0.0121284	384.931
eqtl-a-ENSG00000073737	rs56330463	DHRS9	31569	C	T	0.098529	0.012039	2.73653e-16	0.00211731	66.979
eqtl-a-ENSG00000073737	rs149110519	DHRS9	25735	T	C	-0.42387	0.026418	6.21584e-58	0.00990425	257.416
eqtl-a-ENSG00000073737	rs2158799	DHRS9	31569	G	C	0.078311	0.012282	1.81539e-10	0.00128618	40.6531
eqtl-a-ENSG00000073737	rs149007767	DHRS9	30077	T	C	0.170969	0.016619	8.04822e-25	0.00350626	105.822
eqtl-a-ENSG00000073737	rs7846314	DHRS9	31569	T	A	0.152844	0.015494	5.93882e-23	0.00307291	97.3015
eqtl-a-ENSG00000073737	rs2998286	DHRS9	31569	C	T	0.090943	0.014326	2.18132e-10	0.00127485	40.2944
eqtl-a-ENSG00000073737	rs7310615	DHRS9	28418	G	C	-0.08894	0.011914	8.29278e-14	0.00195736	55.7295
eqtl-a-ENSG00000073737	rs77526211	DHRS9	29277	A	G	-0.33121	0.029138	6.11928e-30	0.00439377	129.195
eqtl-a-ENSG00000073756	rs689470	PTGS2	30227	A	G	-1.11569	0.038121	2.71019e-188	0.027557	856.514
eqtl-a-ENSG00000073756	rs35180943	PTGS2	31141	A	G	0.112183	0.014724	2.5527e-14	0.00186069	58.0479
eqtl-a-ENSG00000073756	rs12037836	PTGS2	31470	C	T	0.241636	0.011853	2.208e-92	0.0130341	415.572
[truncated: 24,154 more rows]

## Sheet: Table S4
Table S4 OS related genes screened by MR
id.exposure	id.outcome	outcome	exposure	method	nsnp	b	se	pval	lo_ci	up_ci	or	or_lci95	or_uci95
eqtl-a-ENSG00000006625	3FaQNF	osteosarcoma	GGCT	MR Egger	3	-1.09195	0.747487	0.382149	-2.55702	0.373129	0.335563	0.0775354	1.45227
eqtl-a-ENSG00000006625	3FaQNF	osteosarcoma	GGCT	Weighted median	3	-0.80526	0.318155	0.0113728	-1.42884	-0.181676	0.446972	0.239586	0.833871
eqtl-a-ENSG00000006625	3FaQNF	osteosarcoma	GGCT	Inverse variance weighted	3	-0.807419	0.32004	0.0116402	-1.4347	-0.18014	0.446008	0.238187	0.835153
eqtl-a-ENSG00000006625	3FaQNF	osteosarcoma	GGCT	Simple mode	3	-0.838919	0.570683	0.279345	-1.95746	0.279621	0.432178	0.141217	1.32263
eqtl-a-ENSG00000006625	3FaQNF	osteosarcoma	GGCT	Weighted mode	3	-0.838919	0.330579	0.126482	-1.48685	-0.190983	0.432178	0.226083	0.826147
eqtl-a-ENSG00000010539	3FaQNF	osteosarcoma	ZNF200	MR Egger	5	0.269272	0.562632	0.664944	-0.833487	1.37203	1.30901	0.434531	3.94335
eqtl-a-ENSG00000010539	3FaQNF	osteosarcoma	ZNF200	Weighted median	5	0.523697	0.332488	0.115237	-0.12798	1.17537	1.68826	0.879871	3.23935
eqtl-a-ENSG00000010539	3FaQNF	osteosarcoma	ZNF200	Inverse variance weighted	5	0.639114	0.323136	0.0479459	0.00576722	1.27246	1.8948	1.00578	3.56963
eqtl-a-ENSG00000010539	3FaQNF	osteosarcoma	ZNF200	Simple mode	5	0.07638	0.835202	0.931531	-1.56062	1.71338	1.07937	0.210006	5.54766
eqtl-a-ENSG00000010539	3FaQNF	osteosarcoma	ZNF200	Weighted mode	5	0.466064	0.356968	0.261712	-0.233594	1.16572	1.59371	0.791683	3.20824
eqtl-a-ENSG00000019169	3FaQNF	osteosarcoma	MARCO	MR Egger	11	0.828645	0.340083	0.0375741	0.162081	1.49521	2.29021	1.17596	4.46027
eqtl-a-ENSG00000019169	3FaQNF	osteosarcoma	MARCO	Weighted median	11	0.565504	0.235229	0.0162144	0.104454	1.02655	1.76033	1.1101	2.79143
eqtl-a-ENSG00000019169	3FaQNF	osteosarcoma	MARCO	Inverse variance weighted	11	0.484743	0.220045	0.0276001	0.0534545	0.916032	1.62376	1.05491	2.49935
eqtl-a-ENSG00000019169	3FaQNF	osteosarcoma	MARCO	Simple mode	11	0.747878	0.425896	0.10961	-0.0868791	1.58263	2.11251	0.916788	4.86776
eqtl-a-ENSG00000019169	3FaQNF	osteosarcoma	MARCO	Weighted mode	11	0.564075	0.234365	0.0368829	0.10472	1.02343	1.75782	1.1104	2.78272
eqtl-a-ENSG00000022277	3FaQNF	osteosarcoma	RTF2	MR Egger	3	1.4856	1.00849	0.37967	-0.491034	3.46223	4.4176	0.611993	31.888
eqtl-a-ENSG00000022277	3FaQNF	osteosarcoma	RTF2	Weighted median	3	1.09617	0.475809	0.0212334	0.163587	2.02876	2.99269	1.17773	7.60464
eqtl-a-ENSG00000022277	3FaQNF	osteosarcoma	RTF2	Inverse variance weighted	3	1.03027	0.44989	0.0220187	0.148484	1.91205	2.80182	1.16007	6.76698
eqtl-a-ENSG00000022277	3FaQNF	osteosarcoma	RTF2	Simple mode	3	1.04283	0.705958	0.277664	-0.340845	2.42651	2.83724	0.711169	11.3193
eqtl-a-ENSG00000022277	3FaQNF	osteosarcoma	RTF2	Weighted mode	3	1.11192	0.487578	0.150149	0.156263	2.06757	3.04018	1.16913	7.90557
eqtl-a-ENSG00000025039	3FaQNF	osteosarcoma	RRAGD	MR Egger	4	-0.595874	0.767452	0.518741	-2.10008	0.908333	0.551081	0.122447	2.48018
eqtl-a-ENSG00000025039	3FaQNF	osteosarcoma	RRAGD	Weighted median	4	-0.793261	0.480174	0.0985292	-1.7344	0.147881	0.452367	0.176506	1.15938
eqtl-a-ENSG00000025039	3FaQNF	osteosarcoma	RRAGD	Inverse variance weighted	4	-0.870341	0.435884	0.0458551	-1.72467	-0.0160078	0.418809	0.178231	0.98412
eqtl-a-ENSG00000025039	3FaQNF	osteosarcoma	RRAGD	Simple mode	4	-0.646915	0.74359	0.448324	-2.10435	0.810522	0.523659	0.121925	2.24908
eqtl-a-ENSG00000025039	3FaQNF	osteosarcoma	RRAGD	Weighted mode	4	-0.782713	0.482989	0.203556	-1.72937	0.163946	0.457164	0.177396	1.17815
eqtl-a-ENSG00000026297	3FaQNF	osteosarcoma	RNASET2	MR Egger	5	0.105178	0.306494	0.754115	-0.49555	0.705905	1.11091	0.609236	2.02568
eqtl-a-ENSG00000026297	3FaQNF	osteosarcoma	RNASET2	Weighted median	5	0.289056	0.157483	0.0664363	-0.0196116	0.597723	1.33517	0.980579	1.81797
eqtl-a-ENSG00000026297	3FaQNF	osteosarcoma	RNASET2	Inverse variance weighted	5	0.300061	0.152439	0.0490227	0.00127956	0.598842	1.34994	1.00128	1.82001
eqtl-a-ENSG00000026297	3FaQNF	osteosarcoma	RNASET2	Simple mode	5	0.712775	0.324357	0.0929109	0.077036	1.34851	2.03964	1.08008	3.8517
eqtl-a-ENSG00000026297	3FaQNF	osteosarcoma	RNASET2	Weighted mode	5	0.296066	0.147293	0.114793	0.00737182	0.58476	1.34456	1.0074	1.79456
eqtl-a-ENSG00000033627	3FaQNF	osteosarcoma	ATP6V0A1	MR Egger	4	0.973793	1.18551	0.497748	-1.34981	3.2974	2.64797	0.259289	27.0422
eqtl-a-ENSG00000033627	3FaQNF	osteosarcoma	ATP6V0A1	Weighted median	4	1.41868	0.655029	0.0303247	0.13482	2.70254	4.13165	1.14433	14.9175
eqtl-a-ENSG00000033627	3FaQNF	osteosarcoma	ATP6V0A1	Inverse variance weighted	4	1.45658	0.575626	0.0113925	0.32835	2.5848	4.29124	1.38867	13.2607
eqtl-a-ENSG00000033627	3FaQNF	osteosarcoma	ATP6V0A1	Simple mode	4	1.63434	0.817042	0.139284	0.0329366	3.23574	5.12607	1.03349	25.4253
eqtl-a-ENSG00000033627	3FaQNF	osteosarcoma	ATP6V0A1	Weighted mode	4	1.38321	0.672092	0.131739	0.0659136	2.70051	3.9877	1.06813	14.8874
eqtl-a-ENSG00000043462	3FaQNF	osteosarcoma	LCP2	MR Egger	3	1.08092	1.69353	0.638347	-2.23839	4.40024	2.9474	0.10663	81.4702
eqtl-a-ENSG00000043462	3FaQNF	osteosarcoma	LCP2	Weighted median	3	1.29989	0.435556	0.00284096	0.446202	2.15358	3.6689	1.56237	8.61565
eqtl-a-ENSG00000043462	3FaQNF	osteosarcoma	LCP2	Inverse variance weighted	3	1.12786	0.483161	0.0195783	0.180863	2.07486	3.08904	1.19825	7.9634
eqtl-a-ENSG00000043462	3FaQNF	osteosarcoma	LCP2	Simple mode	3	1.26078	0.643083	0.188982	0.000339884	2.52123	3.52818	1.00034	12.4439
eqtl-a-ENSG00000043462	3FaQNF	osteosarcoma	LCP2	Weighted mode	3	1.32033	0.435024	0.0935708	0.46768	2.17297	3.74464	1.59629	8.78436
eqtl-a-ENSG00000049249	3FaQNF	osteosarcoma	TNFRSF9	MR Egger	6	-1.01588	0.598815	0.165033	-2.18956	0.157796	0.362083	0.111966	1.17093
eqtl-a-ENSG00000049249	3FaQNF	osteosarcoma	TNFRSF9	Weighted median	6	-0.958283	0.447562	0.0322646	-1.83551	-0.0810611	0.383551	0.159533	0.922137
eqtl-a-ENSG00000049249	3FaQNF	osteosarcoma	TNFRSF9	Inverse variance weighted	6	-0.875307	0.361488	0.0154609	-1.58382	-0.16679	0.416734	0.205189	0.846377
eqtl-a-ENSG00000049249	3FaQNF	osteosarcoma	TNFRSF9	Simple mode	6	-0.725855	0.640565	0.308545	-1.98136	0.529653	0.483911	0.137881	1.69834
eqtl-a-ENSG00000049249	3FaQNF	osteosarcoma	TNFRSF9	Weighted mode	6	-0.99034	0.499511	0.104229	-1.96938	-0.0112985	0.37145	0.139543	0.988765
eqtl-a-ENSG00000055732	3FaQNF	osteosarcoma	MCOLN3	MR Egger	4	-1.25235	0.961691	0.322616	-3.13726	0.632563	0.285832	0.0434014	1.88243
eqtl-a-ENSG00000055732	3FaQNF	osteosarcoma	MCOLN3	Weighted median	4	-1.42437	0.558904	0.0108186	-2.51982	-0.328917	0.24066	0.0804741	0.719703
eqtl-a-ENSG00000055732	3FaQNF	osteosarcoma	MCOLN3	Inverse variance weighted	4	-1.53373	0.50604	0.00243863	-2.52557	-0.541896	0.215729	0.0800124	0.581645
eqtl-a-ENSG00000055732	3FaQNF	osteosarcoma	MCOLN3	Simple mode	4	-1.13284	0.871708	0.284599	-2.84139	0.575708	0.322117	0.0583447	1.77839
eqtl-a-ENSG00000055732	3FaQNF	osteosarcoma	MCOLN3	Weighted mode	4	-1.46086	0.578369	0.0857365	-2.59447	-0.327262	0.232035	0.0746856	0.720895
eqtl-a-ENSG00000069667	3FaQNF	osteosarcoma	RORA	MR Egger	3	-2.88937	1.69325	0.33746	-6.20814	0.429392	0.0556111	0.00201298	1.53632
eqtl-a-ENSG00000069667	3FaQNF	osteosarcoma	RORA	Weighted median	3	-1.58184	0.856694	0.0648268	-3.26096	0.0972773	0.205596	0.0383514	1.10217
eqtl-a-ENSG00000069667	3FaQNF	osteosarcoma	RORA	Inverse variance weighted	3	-1.61467	0.789007	0.0407109	-3.16113	-0.0682192	0.198956	0.042378	0.934056
eqtl-a-ENSG00000069667	3FaQNF	osteosarcoma	RORA	Simple mode	3	-0.738324	1.26449	0.618374	-3.21672	1.74007	0.477914	0.0400862	5.69776
eqtl-a-ENSG00000069667	3FaQNF	osteosarcoma	RORA	Weighted mode	3	-2.11762	1.02364	0.174466	-4.12396	-0.111277	0.120318	0.0161803	0.894691
eqtl-a-ENSG00000069943	3FaQNF	osteosarcoma	PIGB	MR Egger	7	0.582935	0.768031	0.48208	-0.922406	2.08828	1.79129	0.397561	8.07099
eqtl-a-ENSG00000069943	3FaQNF	osteosarcoma	PIGB	Weighted median	7	0.766058	0.406849	0.059713	-0.0313653	1.56348	2.15127	0.969121	4.77542
eqtl-a-ENSG00000069943	3FaQNF	osteosarcoma	PIGB	Inverse variance weighted	7	0.92219	0.357073	0.00980492	0.222326	1.62205	2.51479	1.24898	5.06348
eqtl-a-ENSG00000069943	3FaQNF	osteosarcoma	PIGB	Simple mode	7	0.579981	0.627211	0.390797	-0.649353	1.80932	1.786	0.522383	6.10627
eqtl-a-ENSG00000069943	3FaQNF	osteosarcoma	PIGB	Weighted mode	7	0.728506	0.420537	0.133924	-0.0957465	1.55276	2.07198	0.908694	4.72449
eqtl-a-ENSG00000072163	3FaQNF	osteosarcoma	LIMS2	MR Egger	3	0.392082	0.66948	0.662717	-0.9201	1.70426	1.48006	0.398479	5.49734
eqtl-a-ENSG00000072163	3FaQNF	osteosarcoma	LIMS2	Weighted median	3	0.710352	0.340236	0.036814	0.0434895	1.37722	2.03471	1.04445	3.96385
eqtl-a-ENSG00000072163	3FaQNF	osteosarcoma	LIMS2	Inverse variance weighted	3	0.736141	0.339605	0.030186	0.0705161	1.40177	2.08786	1.07306	4.06237
eqtl-a-ENSG00000072163	3FaQNF	osteosarcoma	LIMS2	Simple mode	3	0.49601	0.648346	0.524195	-0.774749	1.76677	1.64216	0.460819	5.85191
eqtl-a-ENSG00000072163	3FaQNF	osteosarcoma	LIMS2	Weighted mode	3	0.707851	0.36849	0.1947	-0.0143904	1.43009	2.02962	0.985713	4.17908
eqtl-a-ENSG00000074590	3FaQNF	osteosarcoma	NUAK1	MR Egger	4	0.749852	0.606436	0.341781	-0.438763	1.93847	2.11669	0.644834	6.94809
eqtl-a-ENSG00000074590	3FaQNF	osteosarcoma	NUAK1	Weighted median	4	0.726653	0.354458	0.0403603	0.0319161	1.42139	2.06815	1.03243	4.14287
eqtl-a-ENSG00000074590	3FaQNF	osteosarcoma	NUAK1	Inverse variance weighted	4	0.706775	0.33306	0.033832	0.0539783	1.35957	2.02744	1.05546	3.89452
eqtl-a-ENSG00000074590	3FaQNF	osteosarcoma	NUAK1	Simple mode	4	0.678988	0.512607	0.277175	-0.325721	1.6837	1.97188	0.722006	5.38543
eqtl-a-ENSG00000074590	3FaQNF	osteosarcoma	NUAK1	Weighted mode	4	0.728858	0.376003	0.147938	-0.00810864	1.46582	2.07271	0.991924	4.33111
eqtl-a-ENSG00000074660	3FaQNF	osteosarcoma	SCARF1	MR Egger	3	-2.23948	3.85136	0.6647	-9.78815	5.30919	0.106514	5.61126e-05	202.186
eqtl-a-ENSG00000074660	3FaQNF	osteosarcoma	SCARF1	Weighted median	3	-1.29022	0.604396	0.0327831	-2.47484	-0.105606	0.27521	0.0841766	0.899779
eqtl-a-ENSG00000074660	3FaQNF	osteosarcoma	SCARF1	Inverse variance weighted	3	-1.57818	0.653779	0.0157811	-2.85959	-0.296776	0.20635	0.0572923	0.74321
eqtl-a-ENSG00000074660	3FaQNF	osteosarcoma	SCARF1	Simple mode	3	-1.31134	0.768384	0.230014	-2.81737	0.194695	0.26946	0.059763	1.21494
eqtl-a-ENSG00000074660	3FaQNF	osteosarcoma	SCARF1	Weighted mode	3	-1.25624	0.669086	0.201239	-2.56764	0.0551728	0.284724	0.076716	1.05672
eqtl-a-ENSG00000075234	3FaQNF	osteosarcoma	TTC38	MR Egger	4	0.959351	0.462906	0.173991	0.0520546	1.86665	2.61	1.05343	6.46658
eqtl-a-ENSG00000075234	3FaQNF	osteosarcoma	TTC38	Weighted median	4	0.741003	0.351576	0.0350602	0.0519146	1.43009	2.09804	1.05329	4.17908
eqtl-a-ENSG00000075234	3FaQNF	osteosarcoma	TTC38	Inverse variance weighted	4	0.769818	0.327677	0.0188077	0.127571	1.41207	2.15937	1.13607	4.10442
eqtl-a-ENSG00000075234	3FaQNF	osteosarcoma	TTC38	Simple mode	4	0.148548	0.618678	0.82572	-1.06406	1.36116	1.16015	0.345052	3.90071
eqtl-a-ENSG00000075234	3FaQNF	osteosarcoma	TTC38	Weighted mode	4	0.746285	0.372541	0.138891	0.0161049	1.47647	2.10915	1.01624	4.37745
eqtl-a-ENSG00000075415	3FaQNF	osteosarcoma	SLC25A3	MR Egger	3	1.07176	0.40881	0.231986	0.270492	1.87303	2.92051	1.31061	6.50797
eqtl-a-ENSG00000075415	3FaQNF	osteosarcoma	SLC25A3	Weighted median	3	0.945688	0.333767	0.00460586	0.291505	1.59987	2.57458	1.33844	4.95239
eqtl-a-ENSG00000075415	3FaQNF	osteosarcoma	SLC25A3	Inverse variance weighted	3	0.896666	0.322486	0.00542786	0.264593	1.52874	2.45142	1.3029	4.61235
eqtl-a-ENSG00000075415	3FaQNF	osteosarcoma	SLC25A3	Simple mode	3	1.06623	0.658996	0.247077	-0.225404	2.35786	2.9044	0.798194	10.5683
eqtl-a-ENSG00000075415	3FaQNF	osteosarcoma	SLC25A3	Weighted mode	3	0.967307	0.350192	0.109881	0.28093	1.65368	2.63085	1.32436	5.22619
eqtl-a-ENSG00000080815	3FaQNF	osteosarcoma	PSEN1	MR Egger	3	-0.0605068	2.50883	0.984649	-4.97781	4.8568	0.941287	0.00688914	128.611
eqtl-a-ENSG00000080815	3FaQNF	osteosarcoma	PSEN1	Weighted median	3	-0.584728	0.29066	0.0442492	-1.15442	-0.0150337	0.557257	0.315239	0.985079
eqtl-a-ENSG00000080815	3FaQNF	osteosarcoma	PSEN1	Inverse variance weighted	3	-0.582769	0.295668	0.0487208	-1.16228	-0.00326032	0.55835	0.312773	0.996745
eqtl-a-ENSG00000080815	3FaQNF	osteosarcoma	PSEN1	Simple mode	3	-0.69794	0.378704	0.206657	-1.4402	0.0443189	0.497609	0.23688	1.04532
eqtl-a-ENSG00000080815	3FaQNF	osteosarcoma	PSEN1	Weighted mode	3	-0.515307	0.313018	0.241459	-1.12882	0.098209	0.597317	0.323414	1.10319
eqtl-a-ENSG00000081189	3FaQNF	osteosarcoma	MEF2C	MR Egger	5	0.189818	0.471282	0.714101	-0.733894	1.11353	1.20903	0.480036	3.04509
eqtl-a-ENSG00000081189	3FaQNF	osteosarcoma	MEF2C	Weighted median	5	0.595714	0.309006	0.0538751	-0.0099378	1.20137	1.81433	0.990111	3.32465
eqtl-a-ENSG00000081189	3FaQNF	osteosarcoma	MEF2C	Inverse variance weighted	5	0.738739	0.299696	0.0137028	0.151335	1.32614	2.0933	1.16339	3.76649
eqtl-a-ENSG00000081189	3FaQNF	osteosarcoma	MEF2C	Simple mode	5	0.927452	0.693923	0.252332	-0.432636	2.28754	2.52806	0.648797	9.85068
eqtl-a-ENSG00000081189	3FaQNF	osteosarcoma	MEF2C	Weighted mode	5	0.584372	0.333894	0.154984	-0.070059	1.2388	1.79386	0.932339	3.45148
eqtl-a-ENSG00000086200	3FaQNF	osteosarcoma	IPO11	MR Egger	3	-0.653311	2.33457	0.826291	-5.22907	3.92245	0.52032	0.00535852	50.5239
eqtl-a-ENSG00000086200	3FaQNF	osteosarcoma	IPO11	Weighted median	3	-1.18127	0.627927	0.0599419	-2.41201	0.0494677	0.306889	0.0896351	1.05071
eqtl-a-ENSG00000086200	3FaQNF	osteosarcoma	IPO11	Inverse variance weighted	3	-1.18312	0.576908	0.0402875	-2.31386	-0.052377	0.306323	0.0988792	0.948971
eqtl-a-ENSG00000086200	3FaQNF	osteosarcoma	IPO11	Simple mode	3	-1.93914	0.87189	0.15615	-3.64804	-0.230231	0.143828	0.0260421	0.79435
eqtl-a-ENSG00000086200	3FaQNF	osteosarcoma	IPO11	Weighted mode	3	-0.848223	0.704581	0.351793	-2.2292	0.532756	0.428175	0.107614	1.70362
eqtl-a-ENSG00000086730	3FaQNF	osteosarcoma	LAT2	MR Egger	5	-1.15916	0.773171	0.230771	-2.67457	0.35626	0.313751	0.0689363	1.42798
eqtl-a-ENSG00000086730	3FaQNF	osteosarcoma	LAT2	Weighted median	5	-0.840617	0.381821	0.0276936	-1.58899	-0.092248	0.431444	0.204132	0.911879
eqtl-a-ENSG00000086730	3FaQNF	osteosarcoma	LAT2	Inverse variance weighted	5	-0.933742	0.450732	0.0383016	-1.81718	-0.0503072	0.39308	0.162484	0.950937
eqtl-a-ENSG00000086730	3FaQNF	osteosarcoma	LAT2	Simple mode	5	-0.216386	0.690138	0.76954	-1.56906	1.13628	0.805424	0.208242	3.11517
eqtl-a-ENSG00000086730	3FaQNF	osteosarcoma	LAT2	Weighted mode	5	-0.796418	0.428581	0.136674	-1.63644	0.0436011	0.450941	0.194672	1.04457
eqtl-a-ENSG00000089876	3FaQNF	osteosarcoma	DHX32	MR Egger	5	0.229927	0.372203	0.580468	-0.499592	0.959446	1.25851	0.606778	2.61025
eqtl-a-ENSG00000089876	3FaQNF	osteosarcoma	DHX32	Weighted median	5	0.444554	0.234907	0.0584289	-0.0158643	0.904971	1.55979	0.984261	2.47186
eqtl-a-ENSG00000089876	3FaQNF	osteosarcoma	DHX32	Inverse variance weighted	5	0.518737	0.215542	0.016099	0.0962747	0.941199	1.6799	1.10106	2.56305
eqtl-a-ENSG00000089876	3FaQNF	osteosarcoma	DHX32	Simple mode	5	0.579984	0.473437	0.287761	-0.347953	1.50792	1.78601	0.706132	4.51733
eqtl-a-ENSG00000089876	3FaQNF	osteosarcoma	DHX32	Weighted mode	5	0.454077	0.246366	0.139097	-0.0288001	0.936954	1.57472	0.971611	2.5522
eqtl-a-ENSG00000090686	3FaQNF	osteosarcoma	USP48	MR Egger	4	-0.289683	0.537613	0.643956	-1.34341	0.764039	0.7485	0.260955	2.14693
eqtl-a-ENSG00000090686	3FaQNF	osteosarcoma	USP48	Weighted median	4	-0.550944	0.311175	0.0766395	-1.16085	0.0589596	0.576405	0.31322	1.06073
eqtl-a-ENSG00000090686	3FaQNF	osteosarcoma	USP48	Inverse variance weighted	4	-0.599437	0.298886	0.0449019	-1.18525	-0.013621	0.549121	0.305669	0.986471
eqtl-a-ENSG00000090686	3FaQNF	osteosarcoma	USP48	Simple mode	4	-0.58326	0.712278	0.472857	-1.97932	0.812805	0.558076	0.138162	2.25422
eqtl-a-ENSG00000090686	3FaQNF	osteosarcoma	USP48	Weighted mode	4	-0.484176	0.320078	0.227562	-1.11153	0.143177	0.616205	0.329055	1.15393
eqtl-a-ENSG00000092621	3FaQNF	osteosarcoma	PHGDH	MR Egger	8	-0.462622	0.227946	0.0887214	-0.909396	-0.0158493	0.62963	0.402768	0.984276
eqtl-a-ENSG00000092621	3FaQNF	osteosarcoma	PHGDH	Weighted median	8	-0.45815	0.198524	0.0210112	-0.847258	-0.0690433	0.632452	0.428589	0.933286
eqtl-a-ENSG00000092621	3FaQNF	osteosarcoma	PHGDH	Inverse variance weighted	8	-0.450542	0.188991	0.017129	-0.820965	-0.0801186	0.637283	0.440007	0.923007
eqtl-a-ENSG00000092621	3FaQNF	osteosarcoma	PHGDH	Simple mode	8	-0.0164744	0.571479	0.977807	-1.13657	1.10362	0.983661	0.320917	3.01507
eqtl-a-ENSG00000092621	3FaQNF	osteosarcoma	PHGDH	Weighted mode	8	-0.47045	0.185687	0.0390287	-0.834396	-0.106505	0.624721	0.434137	0.898971
eqtl-a-ENSG00000093000	3FaQNF	osteosarcoma	NUP50	MR Egger	3	-0.62415	0.770164	0.566425	-2.13367	0.885372	0.535717	0.118402	2.42388
eqtl-a-ENSG00000093000	3FaQNF	osteosarcoma	NUP50	Weighted median	3	-0.767407	0.342875	0.025211	-1.43944	-0.0953723	0.464215	0.23706	0.909034
eqtl-a-ENSG00000093000	3FaQNF	osteosarcoma	NUP50	Inverse variance weighted	3	-0.812218	0.331185	0.0141883	-1.46134	-0.163095	0.443873	0.231925	0.84951
eqtl-a-ENSG00000093000	3FaQNF	osteosarcoma	NUP50	Simple mode	3	-0.797866	0.559281	0.289819	-1.89406	0.298325	0.450289	0.15046	1.3476
eqtl-a-ENSG00000093000	3FaQNF	osteosarcoma	NUP50	Weighted mode	3	-0.76103	0.361551	0.169947	-1.46967	-0.0523904	0.467185	0.230001	0.948958
eqtl-a-ENSG00000095370	3FaQNF	osteosarcoma	SH2D3C	MR Egger	6	2.46328	0.918317	0.0550919	0.663378	4.26318	11.7433	1.94134	71.0355
eqtl-a-ENSG00000095370	3FaQNF	osteosarcoma	SH2D3C	Weighted median	6	1.15777	0.575129	0.0441079	0.0305185	2.28502	3.18283	1.03099	9.82591
eqtl-a-ENSG00000095370	3FaQNF	osteosarcoma	SH2D3C	Inverse variance weighted	6	1.07516	0.45982	0.0193755	0.173916	1.97641	2.93047	1.18996	7.21678
eqtl-a-ENSG00000095370	3FaQNF	osteosarcoma	SH2D3C	Simple mode	6	0.4357	0.87206	0.638547	-1.27354	2.14494	1.54604	0.27984	8.5415
eqtl-a-ENSG00000095370	3FaQNF	osteosarcoma	SH2D3C	Weighted mode	6	1.22636	0.671372	0.127315	-0.0895271	2.54225	3.40881	0.914363	12.7083
eqtl-a-ENSG00000099917	3FaQNF	osteosarcoma	MED15	MR Egger	4	-1.33056	0.590091	0.152837	-2.48714	-0.17398	0.264329	0.0831476	0.840313
eqtl-a-ENSG00000099917	3FaQNF	osteosarcoma	MED15	Weighted median	4	-0.936701	0.351435	0.00769057	-1.62551	-0.247888	0.391919	0.196811	0.780447
eqtl-a-ENSG00000099917	3FaQNF	osteosarcoma	MED15	Inverse variance weighted	4	-0.847056	0.334338	0.0112919	-1.50236	-0.191754	0.428675	0.222605	0.82551
eqtl-a-ENSG00000099917	3FaQNF	osteosarcoma	MED15	Simple mode	4	-0.857231	0.528111	0.203005	-1.89233	0.177867	0.424335	0.15072	1.19467
eqtl-a-ENSG00000099917	3FaQNF	osteosarcoma	MED15	Weighted mode	4	-0.935235	0.364318	0.0827025	-1.6493	-0.221172	0.392494	0.192185	0.801579
eqtl-a-ENSG00000100266	3FaQNF	osteosarcoma	PACSIN2	MR Egger	3	1.36882	3.37854	0.75494	-5.25313	7.99077	3.93071	0.00523114	2953.56
eqtl-a-ENSG00000100266	3FaQNF	osteosarcoma	PACSIN2	Weighted median	3	2.55183	1.31604	0.0524982	-0.0276029	5.13126	12.8305	0.972775	169.23
eqtl-a-ENSG00000100266	3FaQNF	osteosarcoma	PACSIN2	Inverse variance weighted	3	3.19565	1.04496	0.00222695	1.14754	5.24376	24.426	3.15042	189.381
eqtl-a-ENSG00000100266	3FaQNF	osteosarcoma	PACSIN2	Simple mode	3	2.32145	1.5928	0.282325	-0.800441	5.44334	10.1904	0.449131	231.213
eqtl-a-ENSG00000100266	3FaQNF	osteosarcoma	PACSIN2	Weighted mode	3	2.35093	1.62138	0.284125	-0.826974	5.52884	10.4954	0.437371	251.852
eqtl-a-ENSG00000100439	3FaQNF	osteosarcoma	ABHD4	MR Egger	3	0.456401	2.08992	0.863123	-3.63984	4.55265	1.57838	0.0262564	94.8831
eqtl-a-ENSG00000100439	3FaQNF	osteosarcoma	ABHD4	Weighted median	3	1.55869	0.671918	0.020354	0.241728	2.87565	4.75258	1.27345	17.7369
eqtl-a-ENSG00000100439	3FaQNF	osteosarcoma	ABHD4	Inverse variance weighted	3	1.46996	0.621606	0.0180409	0.251612	2.68831	4.34906	1.2861	14.7067
eqtl-a-ENSG00000100439	3FaQNF	osteosarcoma	ABHD4	Simple mode	3	1.78475	0.896918	0.184888	0.026795	3.54271	5.95812	1.02716	34.5606
eqtl-a-ENSG00000100439	3FaQNF	osteosarcoma	ABHD4	Weighted mode	3	1.59152	0.725244	0.15943	0.17004	3.013	4.9112	1.18535	20.3483
eqtl-a-ENSG00000100823	3FaQNF	osteosarcoma	APEX1	MR Egger	3	1.17158	4.27195	0.829597	-7.20144	9.5446	3.22709	0.000745513	13969
eqtl-a-ENSG00000100823	3FaQNF	osteosarcoma	APEX1	Weighted median	3	1.28211	0.656294	0.0507535	-0.00422769	2.56844	3.60423	0.995781	13.0455
eqtl-a-ENSG00000100823	3FaQNF	osteosarcoma	APEX1	Inverse variance weighted	3	1.3892	0.590226	0.0185892	0.232353	2.54604	4.01162	1.26156	12.7565
eqtl-a-ENSG00000100823	3FaQNF	osteosarcoma	APEX1	Simple mode	3	1.899	1.00274	0.198754	-0.0663702	3.86438	6.67924	0.935784	47.6737
eqtl-a-ENSG00000100823	3FaQNF	osteosarcoma	APEX1	Weighted mode	3	1.01139	0.69218	0.281442	-0.345281	2.36807	2.74943	0.708022	10.6767
eqtl-a-ENSG00000101310	3FaQNF	osteosarcoma	SEC23B	MR Egger	4	-1.165	0.741092	0.256566	-2.61754	0.287536	0.311921	0.0729819	1.33314
eqtl-a-ENSG00000101310	3FaQNF	osteosarcoma	SEC23B	Weighted median	4	-0.635861	0.26006	0.0144831	-1.14558	-0.126143	0.529479	0.318039	0.881489
eqtl-a-ENSG00000101310	3FaQNF	osteosarcoma	SEC23B	Inverse variance weighted	4	-0.59018	0.248431	0.0175193	-1.0771	-0.103254	0.554228	0.34058	0.901898
eqtl-a-ENSG00000101310	3FaQNF	osteosarcoma	SEC23B	Simple mode	4	-0.493399	0.41596	0.320939	-1.30868	0.321883	0.610547	0.270176	1.37972
eqtl-a-ENSG00000101310	3FaQNF	osteosarcoma	SEC23B	Weighted mode	4	-0.630189	0.265878	0.0984844	-1.15131	-0.109068	0.532491	0.316222	0.896669
eqtl-a-ENSG00000103257	3FaQNF	osteosarcoma	SLC7A5	MR Egger	6	1.1661	0.920449	0.273941	-0.637984	2.97018	3.20944	0.528356	19.4954
eqtl-a-ENSG00000103257	3FaQNF	osteosarcoma	SLC7A5	Weighted median	6	0.850141	0.434405	0.0503447	-0.00129281	1.70157	2.33998	0.998708	5.48257
eqtl-a-ENSG00000103257	3FaQNF	osteosarcoma	SLC7A5	Inverse variance weighted	6	0.845921	0.378785	0.0255325	0.103503	1.58834	2.33012	1.10905	4.89561
eqtl-a-ENSG00000103257	3FaQNF	osteosarcoma	SLC7A5	Simple mode	6	1.00992	0.571194	0.137285	-0.109619	2.12946	2.74538	0.896175	8.41032
eqtl-a-ENSG00000103257	3FaQNF	osteosarcoma	SLC7A5	Weighted mode	6	0.846962	0.504023	0.153712	-0.140924	1.83485	2.33255	0.868555	6.26418
eqtl-a-ENSG00000105205	3FaQNF	osteosarcoma	CLC	MR Egger	6	-3.76199	1.57607	0.0754176	-6.85109	-0.672897	0.0232373	0.0010583	0.510228
eqtl-a-ENSG00000105205	3FaQNF	osteosarcoma	CLC	Weighted median	6	-2.39326	0.80004	0.0027768	-3.96134	-0.82518	0.0913315	0.0190376	0.438156
eqtl-a-ENSG00000105205	3FaQNF	osteosarcoma	CLC	Inverse variance weighted	6	-1.7135	0.605979	0.00468896	-2.90122	-0.525784	0.180233	0.054956	0.591092
eqtl-a-ENSG00000105205	3FaQNF	osteosarcoma	CLC	Simple mode	6	-2.44581	1.2498	0.107706	-4.89543	0.00380194	0.0866557	0.00748071	1.00381
eqtl-a-ENSG00000105205	3FaQNF	osteosarcoma	CLC	Weighted mode	6	-2.5191	0.992199	0.0519628	-4.46381	-0.574393	0.0805318	0.0115184	0.563046
eqtl-a-ENSG00000105251	3FaQNF	osteosarcoma	SHD	MR Egger	3	-0.873848	0.877966	0.501497	-2.59466	0.846966	0.417342	0.0746711	2.33256
eqtl-a-ENSG00000105251	3FaQNF	osteosarcoma	SHD	Weighted median	3	-0.873952	0.414764	0.0351083	-1.68689	-0.0610147	0.417299	0.185094	0.940809
eqtl-a-ENSG00000105251	3FaQNF	osteosarcoma	SHD	Inverse variance weighted	3	-0.881361	0.382172	0.0211002	-1.63042	-0.132303	0.414219	0.195848	0.876075
eqtl-a-ENSG00000105251	3FaQNF	osteosarcoma	SHD	Simple mode	3	-0.878817	0.562328	0.25852	-1.98098	0.223347	0.415274	0.137934	1.25025
eqtl-a-ENSG00000105251	3FaQNF	osteosarcoma	SHD	Weighted mode	3	-0.891668	0.46473	0.195034	-1.80254	0.0192035	0.409971	0.16488	1.01939
eqtl-a-ENSG00000105404	3FaQNF	osteosarcoma	RABAC1	MR Egger	3	0.828785	1.5137	0.681092	-2.13806	3.79563	2.29053	0.117883	44.5064
eqtl-a-ENSG00000105404	3FaQNF	osteosarcoma	RABAC1	Weighted median	3	1.49751	0.737938	0.0424263	0.0511493	2.94387	4.47054	1.05248	18.9891
eqtl-a-ENSG00000105404	3FaQNF	osteosarcoma	RABAC1	Inverse variance weighted	3	1.4856	0.658057	0.023973	0.195812	2.7754	4.41763	1.2163	16.045
eqtl-a-ENSG00000105404	3FaQNF	osteosarcoma	RABAC1	Simple mode	3	1.41176	0.915929	0.263159	-0.383459	3.20698	4.10318	0.6815	24.7044
eqtl-a-ENSG00000105404	3FaQNF	osteosarcoma	RABAC1	Weighted mode	3	1.47399	0.829455	0.217537	-0.151738	3.09972	4.36664	0.859213	22.1918
eqtl-a-ENSG00000105497	3FaQNF	osteosarcoma	ZNF175	MR Egger	4	0.770367	0.425998	0.212274	-0.0645877	1.60532	2.16056	0.937454	4.97947
eqtl-a-ENSG00000105497	3FaQNF	osteosarcoma	ZNF175	Weighted median	4	0.695333	0.256716	0.0067574	0.19217	1.1985	2.00438	1.21188	3.31513
eqtl-a-ENSG00000105497	3FaQNF	osteosarcoma	ZNF175	Inverse variance weighted	4	0.686067	0.245088	0.00512181	0.205695	1.16644	1.98589	1.22838	3.21054
eqtl-a-ENSG00000105497	3FaQNF	osteosarcoma	ZNF175	Simple mode	4	0.53987	0.442623	0.309719	-0.327671	1.40741	1.71578	0.7206	4.08536
eqtl-a-ENSG00000105497	3FaQNF	osteosarcoma	ZNF175	Weighted mode	4	0.702744	0.251634	0.0682644	0.209541	1.19595	2.01929	1.23311	3.30669
eqtl-a-ENSG00000105750	3FaQNF	osteosarcoma	ZNF85	MR Egger	7	0.507902	0.276465	0.12561	-0.0339684	1.04977	1.6618	0.966602	2.857
eqtl-a-ENSG00000105750	3FaQNF	osteosarcoma	ZNF85	Weighted median	7	0.502298	0.222986	0.0242845	0.0652452	0.939351	1.65251	1.06742	2.55832
eqtl-a-ENSG00000105750	3FaQNF	osteosarcoma	ZNF85	Inverse variance weighted	7	0.472653	0.187489	0.0117031	0.105176	0.840131	1.60425	1.11091	2.31667
eqtl-a-ENSG00000105750	3FaQNF	osteosarcoma	ZNF85	Simple mode	7	0.543353	0.297613	0.117687	-0.0399691	1.12668	1.72177	0.960819	3.08538
eqtl-a-ENSG00000105750	3FaQNF	osteosarcoma	ZNF85	Weighted mode	7	0.500925	0.193282	0.0411191	0.122092	0.879758	1.65025	1.12986	2.41032
eqtl-a-ENSG00000105971	3FaQNF	osteosarcoma	CAV2	MR Egger	8	0.952432	0.338634	0.0306522	0.28871	1.61615	2.592	1.3347	5.03369
eqtl-a-ENSG00000105971	3FaQNF	osteosarcoma	CAV2	Weighted median	8	0.780499	0.264375	0.00315474	0.262324	1.29867	2.18256	1.29995	3.66444
eqtl-a-ENSG00000105971	3FaQNF	osteosarcoma	CAV2	Inverse variance weighted	8	0.673642	0.243262	0.00561935	0.196849	1.15044	1.96137	1.21756	3.15957
eqtl-a-ENSG00000105971	3FaQNF	osteosarcoma	CAV2	Simple mode	8	0.804894	0.521459	0.166609	-0.217165	1.82695	2.23646	0.804797	6.21492
eqtl-a-ENSG00000105971	3FaQNF	osteosarcoma	CAV2	Weighted mode	8	0.783389	0.270787	0.0232163	0.252647	1.31413	2.18888	1.28743	3.72151
eqtl-a-ENSG00000106144	3FaQNF	osteosarcoma	CASP2	MR Egger	3	0.0916992	1.87768	0.968934	-3.58855	3.77194	1.09604	0.0276385	43.4645
eqtl-a-ENSG00000106144	3FaQNF	osteosarcoma	CASP2	Weighted median	3	2.50482	0.765707	0.00107072	1.00404	4.00561	12.2414	2.72928	54.9052
eqtl-a-ENSG00000106144	3FaQNF	osteosarcoma	CASP2	Inverse variance weighted	3	2.59654	0.815883	0.00146014	0.99741	4.19567	13.4173	2.71125	66.3983
eqtl-a-ENSG00000106144	3FaQNF	osteosarcoma	CASP2	Simple mode	3	3.72654	1.32356	0.106393	1.13235	6.32072	41.535	3.10295	555.973
eqtl-a-ENSG00000106144	3FaQNF	osteosarcoma	CASP2	Weighted mode	3	1.96095	0.906876	0.1631	0.183472	3.73842	7.10606	1.20138	42.0317
eqtl-a-ENSG00000108771	3FaQNF	osteosarcoma	DHX58	MR Egger	3	-0.545617	0.485021	0.462613	-1.49626	0.405024	0.579484	0.223967	1.49934
eqtl-a-ENSG00000108771	3FaQNF	osteosarcoma	DHX58	Weighted median	3	-0.884573	0.347336	0.0108736	-1.56535	-0.203794	0.41289	0.209014	0.81563
eqtl-a-ENSG00000108771	3FaQNF	osteosarcoma	DHX58	Inverse variance weighted	3	-0.896634	0.327961	0.00625769	-1.53944	-0.25383	0.407941	0.214502	0.775824
eqtl-a-ENSG00000108771	3FaQNF	osteosarcoma	DHX58	Simple mode	3	-2.01476	0.777379	0.122181	-3.53842	-0.491099	0.133352	0.0290591	0.611954
eqtl-a-ENSG00000108771	3FaQNF	osteosarcoma	DHX58	Weighted mode	3	-0.785651	0.369912	0.167641	-1.51068	-0.0606221	0.455823	0.22076	0.941179
eqtl-a-ENSG00000109084	3FaQNF	osteosarcoma	TMEM97	MR Egger	5	0.697152	1.49196	0.672151	-2.22709	3.62139	2.00802	0.107842	37.3895
eqtl-a-ENSG00000109084	3FaQNF	osteosarcoma	TMEM97	Weighted median	5	0.575365	0.290445	0.0475941	0.00609194	1.14464	1.77778	1.00611	3.1413
eqtl-a-ENSG00000109084	3FaQNF	osteosarcoma	TMEM97	Inverse variance weighted	5	0.551402	0.276709	0.0462926	0.00905278	1.09375	1.73569	1.00909	2.98545
eqtl-a-ENSG00000109084	3FaQNF	osteosarcoma	TMEM97	Simple mode	5	0.639891	0.416139	0.198945	-0.175741	1.45552	1.89627	0.838835	4.28672
eqtl-a-ENSG00000109084	3FaQNF	osteosarcoma	TMEM97	Weighted mode	5	0.582414	0.31768	0.140682	-0.0402383	1.20507	1.79036	0.960561	3.33698
eqtl-a-ENSG00000109099	3FaQNF	osteosarcoma	PMP22	MR Egger	6	0.858933	0.541149	0.187649	-0.201718	1.91958	2.36064	0.817325	6.81812
eqtl-a-ENSG00000109099	3FaQNF	osteosarcoma	PMP22	Weighted median	6	0.743541	0.333287	0.0256856	0.0902985	1.39678	2.10337	1.0945	4.04218
eqtl-a-ENSG00000109099	3FaQNF	osteosarcoma	PMP22	Inverse variance weighted	6	0.721491	0.293631	0.0140051	0.145974	1.29701	2.0575	1.15717	3.65833
eqtl-a-ENSG00000109099	3FaQNF	osteosarcoma	PMP22	Simple mode	6	0.894279	0.614178	0.205149	-0.30951	2.09807	2.44557	0.733807	8.1504
eqtl-a-ENSG00000109099	3FaQNF	osteosarcoma	PMP22	Weighted mode	6	0.707546	0.352333	0.100881	0.0169737	1.39812	2.02901	1.01712	4.04758
eqtl-a-ENSG00000109790	3FaQNF	osteosarcoma	KLHL5	MR Egger	7	0.712752	0.498195	0.21193	-0.263711	1.68921	2.0396	0.768195	5.41522
eqtl-a-ENSG00000109790	3FaQNF	osteosarcoma	KLHL5	Weighted median	7	0.71955	0.313476	0.0217109	0.105136	1.33396	2.05351	1.11086	3.79606
eqtl-a-ENSG00000109790	3FaQNF	osteosarcoma	KLHL5	Inverse variance weighted	7	0.648553	0.286933	0.023803	0.0861645	1.21094	1.91277	1.08999	3.35664
eqtl-a-ENSG00000109790	3FaQNF	osteosarcoma	KLHL5	Simple mode	7	0.235484	0.528265	0.671399	-0.799916	1.27088	1.26552	0.449367	3.564
eqtl-a-ENSG00000109790	3FaQNF	osteosarcoma	KLHL5	Weighted mode	7	0.722333	0.315392	0.0619209	0.104165	1.3405	2.05923	1.10978	3.82095
eqtl-a-ENSG00000110448	3FaQNF	osteosarcoma	CD5	MR Egger	5	-0.696999	0.748534	0.420461	-2.16413	0.770127	0.498078	0.11485	2.16004
eqtl-a-ENSG00000110448	3FaQNF	osteosarcoma	CD5	Weighted median	5	-0.380764	0.411833	0.355195	-1.18796	0.426429	0.683339	0.304843	1.53178
eqtl-a-ENSG00000110448	3FaQNF	osteosarcoma	CD5	Inverse variance weighted	5	-0.66532	0.315786	0.0351286	-1.28426	-0.0463804	0.514109	0.276855	0.954679
eqtl-a-ENSG00000110448	3FaQNF	osteosarcoma	CD5	Simple mode	5	-0.251061	0.702476	0.738856	-1.62791	1.12579	0.777975	0.196339	3.08266
eqtl-a-ENSG00000110448	3FaQNF	osteosarcoma	CD5	Weighted mode	5	-0.261271	0.493875	0.624786	-1.22927	0.706724	0.770072	0.292507	2.02734
eqtl-a-ENSG00000110852	3FaQNF	osteosarcoma	CLEC2B	MR Egger	3	0.102644	1.86536	0.965004	-3.55347	3.75876	1.1081	0.0286252	42.8951
eqtl-a-ENSG00000110852	3FaQNF	osteosarcoma	CLEC2B	Weighted median	3	1.31784	0.687578	0.0552837	-0.0298137	2.66549	3.73534	0.970626	14.375
eqtl-a-ENSG00000110852	3FaQNF	osteosarcoma	CLEC2B	Inverse variance weighted	3	1.38637	0.627713	0.0272021	0.156053	2.61669	4.0003	1.16889	13.6903
eqtl-a-ENSG00000110852	3FaQNF	osteosarcoma	CLEC2B	Simple mode	3	1.30349	0.913891	0.28989	-0.487741	3.09471	3.68211	0.614012	22.0809
eqtl-a-ENSG00000110852	3FaQNF	osteosarcoma	CLEC2B	Weighted mode	3	1.28469	0.791752	0.246147	-0.267147	2.83652	3.61354	0.765561	17.0563
eqtl-a-ENSG00000111224	3FaQNF	osteosarcoma	PARP11	MR Egger	3	-5.65552	4.83667	0.450416	-15.1354	3.82436	0.00349814	2.67164e-07	45.8034
eqtl-a-ENSG00000111224	3FaQNF	osteosarcoma	PARP11	Weighted median	3	-1.77739	0.747043	0.0173484	-3.2416	-0.31319	0.169078	0.0391014	0.731111
eqtl-a-ENSG00000111224	3FaQNF	osteosarcoma	PARP11	Inverse variance weighted	3	-1.68421	0.74968	0.0246674	-3.15358	-0.214837	0.185591	0.0426989	0.806673
eqtl-a-ENSG00000111224	3FaQNF	osteosarcoma	PARP11	Simple mode	3	-1.60238	0.965792	0.238956	-3.49533	0.290574	0.201417	0.0303387	1.3372
eqtl-a-ENSG00000111224	3FaQNF	osteosarcoma	PARP11	Weighted mode	3	-1.81221	0.802004	0.152333	-3.38414	-0.240282	0.163293	0.0339069	0.786406
eqtl-a-ENSG00000111906	3FaQNF	osteosarcoma	HDDC2	MR Egger	4	-0.43854	0.42453	0.410155	-1.27062	0.393539	0.644977	0.280658	1.48222
eqtl-a-ENSG00000111906	3FaQNF	osteosarcoma	HDDC2	Weighted median	4	-0.517631	0.221934	0.0196816	-0.952622	-0.0826401	0.59593	0.385728	0.920682
eqtl-a-ENSG00000111906	3FaQNF	osteosarcoma	HDDC2	Inverse variance weighted	4	-0.450357	0.19823	0.0230932	-0.838888	-0.0618257	0.637401	0.432191	0.940047
eqtl-a-ENSG00000111906	3FaQNF	osteosarcoma	HDDC2	Simple mode	4	-0.495964	0.274817	0.168882	-1.03461	0.0426766	0.608983	0.355367	1.0436
eqtl-a-ENSG00000111906	3FaQNF	osteosarcoma	HDDC2	Weighted mode	4	-0.530003	0.229281	0.10388	-0.979393	-0.0806125	0.588603	0.375539	0.922551
eqtl-a-ENSG00000112210	3FaQNF	osteosarcoma	RAB23	MR Egger	3	0.383233	0.641611	0.657224	-0.874325	1.64079	1.46702	0.417144	5.15925
eqtl-a-ENSG00000112210	3FaQNF	osteosarcoma	RAB23	Weighted median	3	0.643178	0.284171	0.0236141	0.0862031	1.20015	1.90252	1.09003	3.32062
eqtl-a-ENSG00000112210	3FaQNF	osteosarcoma	RAB23	Inverse variance weighted	3	0.654593	0.2766	0.0179539	0.112457	1.19673	1.92436	1.11902	3.30928
eqtl-a-ENSG00000112210	3FaQNF	osteosarcoma	RAB23	Simple mode	3	0.523475	0.42385	0.342216	-0.307271	1.35422	1.68788	0.735451	3.87374
eqtl-a-ENSG00000112210	3FaQNF	osteosarcoma	RAB23	Weighted mode	3	0.599357	0.28583	0.170933	0.0391298	1.15958	1.82095	1.03991	3.1886
eqtl-a-ENSG00000112305	3FaQNF	osteosarcoma	SMAP1	MR Egger	4	-0.180373	0.449794	0.727197	-1.06197	0.701223	0.834959	0.345774	2.01622
eqtl-a-ENSG00000112305	3FaQNF	osteosarcoma	SMAP1	Weighted median	4	-0.472486	0.220787	0.0323538	-0.905227	-0.0397442	0.623451	0.40445	0.961035
eqtl-a-ENSG00000112305	3FaQNF	osteosarcoma	SMAP1	Inverse variance weighted	4	-0.420653	0.207443	0.0425808	-0.827242	-0.0140643	0.656618	0.437253	0.986034
eqtl-a-ENSG00000112305	3FaQNF	osteosarcoma	SMAP1	Simple mode	4	-0.235479	0.478339	0.656291	-1.17302	0.702065	0.790192	0.30943	2.01791
eqtl-a-ENSG00000112305	3FaQNF	osteosarcoma	SMAP1	Weighted mode	4	-0.496336	0.247199	0.138272	-0.980846	-0.0118254	0.608757	0.374994	0.988244
eqtl-a-ENSG00000112531	3FaQNF	osteosarcoma	QKI	MR Egger	5	-0.567792	0.329314	0.183146	-1.21325	0.0776633	0.566775	0.29723	1.08076
eqtl-a-ENSG00000112531	3FaQNF	osteosarcoma	QKI	Weighted median	5	-0.525087	0.252575	0.0376235	-1.02013	-0.0300396	0.591504	0.360546	0.970407
eqtl-a-ENSG00000112531	3FaQNF	osteosarcoma	QKI	Inverse variance weighted	5	-0.519646	0.244585	0.0336197	-0.999032	-0.0402596	0.594731	0.368236	0.96054
eqtl-a-ENSG00000112531	3FaQNF	osteosarcoma	QKI	Simple mode	5	-0.491114	0.618504	0.471622	-1.70338	0.721154	0.611944	0.182067	2.0568
eqtl-a-ENSG00000112531	3FaQNF	osteosarcoma	QKI	Weighted mode	5	-0.527229	0.269782	0.122355	-1.056	0.00154352	0.590238	0.347844	1.00154
eqtl-a-ENSG00000112679	3FaQNF	osteosarcoma	DUSP22	MR Egger	4	2.53333	2.70802	0.448291	-2.77439	7.84105	12.5954	0.0623874	2542.88
eqtl-a-ENSG00000112679	3FaQNF	osteosarcoma	DUSP22	Weighted median	4	1.57506	0.913313	0.0846069	-0.215031	3.36516	4.83105	0.806517	28.9381
eqtl-a-ENSG00000112679	3FaQNF	osteosarcoma	DUSP22	Inverse variance weighted	4	1.53792	0.781672	0.0491284	0.00584373	3.07	4.6549	1.00586	21.5419
eqtl-a-ENSG00000112679	3FaQNF	osteosarcoma	DUSP22	Simple mode	4	1.49353	1.31946	0.339963	-1.09261	4.07967	4.45279	0.335341	59.126
eqtl-a-ENSG00000112679	3FaQNF	osteosarcoma	DUSP22	Weighted mode	4	1.73012	1.05588	0.199835	-0.339414	3.79965	5.64132	0.712187	44.6856
eqtl-a-ENSG00000112685	3FaQNF	osteosarcoma	EXOC2	MR Egger	3	0.111407	1.61495	0.956152	-3.0539	3.27671	1.11785	0.0471747	26.4885
eqtl-a-ENSG00000112685	3FaQNF	osteosarcoma	EXOC2	Weighted median	3	0.456063	0.216012	0.0347475	0.0326801	0.879447	1.57785	1.03322	2.40957
eqtl-a-ENSG00000112685	3FaQNF	osteosarcoma	EXOC2	Inverse variance weighted	3	0.453095	0.208926	0.0301064	0.0436001	0.862589	1.57317	1.04456	2.36929
eqtl-a-ENSG00000112685	3FaQNF	osteosarcoma	EXOC2	Simple mode	3	0.394833	0.281581	0.295916	-0.157066	0.946731	1.48414	0.854648	2.57727
eqtl-a-ENSG00000112685	3FaQNF	osteosarcoma	EXOC2	Weighted mode	3	0.465058	0.252117	0.206396	-0.0290909	0.959207	1.59211	0.971328	2.60962
eqtl-a-ENSG00000113240	3FaQNF	osteosarcoma	CLK4	MR Egger	5	0.0308446	0.732262	0.969048	-1.40439	1.46608	1.03133	0.245517	4.33221
eqtl-a-ENSG00000113240	3FaQNF	osteosarcoma	CLK4	Weighted median	5	0.556667	0.262616	0.0340314	0.0419395	1.07139	1.74485	1.04283	2.91945
eqtl-a-ENSG00000113240	3FaQNF	osteosarcoma	CLK4	Inverse variance weighted	5	0.707467	0.2562	0.00575574	0.205314	1.20962	2.02885	1.22791	3.35221
eqtl-a-ENSG00000113240	3FaQNF	osteosarcoma	CLK4	Simple mode	5	0.592072	0.588238	0.371112	-0.560874	1.74502	1.80773	0.57071	5.726
eqtl-a-ENSG00000113240	3FaQNF	osteosarcoma	CLK4	Weighted mode	5	0.533535	0.307994	0.158259	-0.070134	1.1372	1.70495	0.932269	3.11804
eqtl-a-ENSG00000113924	3FaQNF	osteosarcoma	HGD	MR Egger	10	-1.50579	0.998375	0.169925	-3.4626	0.451025	0.221842	0.031348	1.56992
eqtl-a-ENSG00000113924	3FaQNF	osteosarcoma	HGD	Weighted median	10	-0.980551	0.499547	0.0496603	-1.95966	-0.001438	0.375104	0.140906	0.998563
eqtl-a-ENSG00000113924	3FaQNF	osteosarcoma	HGD	Inverse variance weighted	10	-0.843087	0.384508	0.0283337	-1.59672	-0.0894502	0.43038	0.202559	0.914434
eqtl-a-ENSG00000113924	3FaQNF	osteosarcoma	HGD	Simple mode	10	-1.0043	0.703311	0.187071	-2.38279	0.374191	0.366301	0.0922929	1.45382
eqtl-a-ENSG00000113924	3FaQNF	osteosarcoma	HGD	Weighted mode	10	-0.945225	0.6297	0.167578	-2.17944	0.288988	0.388592	0.113105	1.33508
eqtl-a-ENSG00000115129	3FaQNF	osteosarcoma	TP53I3	MR Egger	5	0.218983	0.429833	0.645539	-0.623489	1.06146	1.24481	0.536071	2.89058
eqtl-a-ENSG00000115129	3FaQNF	osteosarcoma	TP53I3	Weighted median	5	0.401301	0.240412	0.0950733	-0.0699063	0.872508	1.49377	0.932481	2.3929
eqtl-a-ENSG00000115129	3FaQNF	osteosarcoma	TP53I3	Inverse variance weighted	5	0.465672	0.217206	0.0320391	0.0399489	0.891395	1.59308	1.04076	2.43853
eqtl-a-ENSG00000115129	3FaQNF	osteosarcoma	TP53I3	Simple mode	5	0.506337	0.367334	0.240152	-0.213637	1.22631	1.6592	0.807641	3.40864
eqtl-a-ENSG00000115129	3FaQNF	osteosarcoma	TP53I3	Weighted mode	5	0.386752	0.243468	0.187368	-0.0904451	0.863948	1.47219	0.913525	2.37251
eqtl-a-ENSG00000115138	3FaQNF	osteosarcoma	POMC	MR Egger	3	0.43503	0.315515	0.39947	-0.18338	1.05344	1.54501	0.832452	2.8675
eqtl-a-ENSG00000115138	3FaQNF	osteosarcoma	POMC	Weighted median	3	0.535902	0.253898	0.034798	0.0382627	1.03354	1.70899	1.039	2.811
eqtl-a-ENSG00000115138	3FaQNF	osteosarcoma	POMC	Inverse variance weighted	3	0.564452	0.253959	0.026242	0.0666926	1.06221	1.75848	1.06897	2.89276
eqtl-a-ENSG00000115138	3FaQNF	osteosarcoma	POMC	Simple mode	3	0.518921	0.294172	0.21978	-0.0576552	1.0955	1.68021	0.943975	2.99067
eqtl-a-ENSG00000115138	3FaQNF	osteosarcoma	POMC	Weighted mode	3	0.53711	0.295459	0.210712	-0.0419898	1.11621	1.71105	0.95888	3.05326
eqtl-a-ENSG00000115310	3FaQNF	osteosarcoma	RTN4	MR Egger	5	-0.573021	0.53219	0.360478	-1.61611	0.470071	0.56382	0.198669	1.60011
eqtl-a-ENSG00000115310	3FaQNF	osteosarcoma	RTN4	Weighted median	5	-0.798455	0.301063	0.00799885	-1.38854	-0.208371	0.450024	0.24944	0.811906
eqtl-a-ENSG00000115310	3FaQNF	osteosarcoma	RTN4	Inverse variance weighted	5	-0.86665	0.288114	0.0026296	-1.43135	-0.301948	0.420357	0.238985	0.739377
eqtl-a-ENSG00000115310	3FaQNF	osteosarcoma	RTN4	Simple mode	5	-1.09634	0.591898	0.13763	-2.25646	0.0637764	0.33409	0.10472	1.06585
eqtl-a-ENSG00000115310	3FaQNF	osteosarcoma	RTN4	Weighted mode	5	-0.788927	0.317917	0.068098	-1.41205	-0.165809	0.454332	0.243644	0.847208
eqtl-a-ENSG00000119321	3FaQNF	osteosarcoma	FKBP15	MR Egger	4	-0.968022	0.605506	0.250999	-2.15481	0.21877	0.379833	0.115925	1.24455
eqtl-a-ENSG00000119321	3FaQNF	osteosarcoma	FKBP15	Weighted median	4	-0.83208	0.428869	0.0523587	-1.67266	0.00850323	0.435143	0.187746	1.00854
eqtl-a-ENSG00000119321	3FaQNF	osteosarcoma	FKBP15	Inverse variance weighted	4	-0.850929	0.414434	0.04005	-1.66322	-0.0386387	0.427018	0.189528	0.962098
eqtl-a-ENSG00000119321	3FaQNF	osteosarcoma	FKBP15	Simple mode	4	-0.762309	0.709353	0.36127	-2.15264	0.628023	0.466588	0.116177	1.8739
eqtl-a-ENSG00000119321	3FaQNF	osteosarcoma	FKBP15	Weighted mode	4	-0.820118	0.447709	0.164373	-1.69763	0.0573917	0.44038	0.183118	1.05907
eqtl-a-ENSG00000120262	3FaQNF	osteosarcoma	CCDC170	MR Egger	3	0.450169	0.504004	0.53588	-0.537678	1.43802	1.56858	0.584103	4.21233
eqtl-a-ENSG00000120262	3FaQNF	osteosarcoma	CCDC170	Weighted median	3	0.659312	0.316553	0.037271	0.0388676	1.27976	1.93346	1.03963	3.59577
eqtl-a-ENSG00000120262	3FaQNF	osteosarcoma	CCDC170	Inverse variance weighted	3	0.706158	0.320345	0.0274985	0.0782821	1.33403	2.02619	1.08143	3.79633
eqtl-a-ENSG00000120262	3FaQNF	osteosarcoma	CCDC170	Simple mode	3	0.623139	0.393018	0.253728	-0.147177	1.39346	1.86477	0.863141	4.02875
eqtl-a-ENSG00000120262	3FaQNF	osteosarcoma	CCDC170	Weighted mode	3	0.657029	0.351539	0.202558	-0.0319867	1.34604	1.92905	0.968519	3.8422
eqtl-a-ENSG00000120784	3FaQNF	osteosarcoma	ZFP30	MR Egger	3	0.0742693	0.557917	0.915749	-1.01925	1.16779	1.0771	0.360866	3.21487
eqtl-a-ENSG00000120784	3FaQNF	osteosarcoma	ZFP30	Weighted median	3	0.535731	0.304367	0.0783823	-0.0608276	1.13229	1.7087	0.940985	3.10275
eqtl-a-ENSG00000120784	3FaQNF	osteosarcoma	ZFP30	Inverse variance weighted	3	0.641457	0.297341	0.0309814	0.0586689	1.22425	1.89925	1.06042	3.4016
eqtl-a-ENSG00000120784	3FaQNF	osteosarcoma	ZFP30	Simple mode	3	0.556095	0.573679	0.434629	-0.568315	1.68051	1.74385	0.566479	5.36827
eqtl-a-ENSG00000120784	3FaQNF	osteosarcoma	ZFP30	Weighted mode	3	0.528266	0.314501	0.235029	-0.0881567	1.14469	1.69599	0.915617	3.14146
eqtl-a-ENSG00000121060	3FaQNF	osteosarcoma	TRIM25	MR Egger	3	-6.85523	2.91608	0.256044	-12.5707	-1.1397	0.00105393	3.47211e-06	0.319914
eqtl-a-ENSG00000121060	3FaQNF	osteosarcoma	TRIM25	Weighted median	3	-1.92837	1.23052	0.117087	-4.34018	0.483444	0.145385	0.0130342	1.62165
eqtl-a-ENSG00000121060	3FaQNF	osteosarcoma	TRIM25	Inverse variance weighted	3	-2.33132	1.13213	0.0394723	-4.5503	-0.112341	0.0971671	0.010564	0.89374
eqtl-a-ENSG00000121060	3FaQNF	osteosarcoma	TRIM25	Simple mode	3	-1.5504	1.54972	0.422481	-4.58786	1.48705	0.212162	0.0101746	4.42404
eqtl-a-ENSG00000121060	3FaQNF	osteosarcoma	TRIM25	Weighted mode	3	-1.71234	1.44472	0.357666	-4.54399	1.11931	0.180443	0.0106309	3.06274
eqtl-a-ENSG00000121807	3FaQNF	osteosarcoma	CCR2	MR Egger	7	-2.00101	0.686534	0.0332192	-3.34662	-0.655407	0.135198	0.0352031	0.519231
eqtl-a-ENSG00000121807	3FaQNF	osteosarcoma	CCR2	Weighted median	7	-1.21977	0.436295	0.00517787	-2.07491	-0.364636	0.295297	0.125567	0.69445
eqtl-a-ENSG00000121807	3FaQNF	osteosarcoma	CCR2	Inverse variance weighted	7	-0.988632	0.405265	0.0147088	-1.78295	-0.194312	0.372085	0.168141	0.823401
eqtl-a-ENSG00000121807	3FaQNF	osteosarcoma	CCR2	Simple mode	7	-0.166461	0.910468	0.860953	-1.95098	1.61806	0.846656	0.142135	5.04328
eqtl-a-ENSG00000121807	3FaQNF	osteosarcoma	CCR2	Weighted mode	7	-1.42897	0.464835	0.0218258	-2.34005	-0.517895	0.239555	0.0963231	0.595773
eqtl-a-ENSG00000122042	3FaQNF	osteosarcoma	UBL3	MR Egger	3	-1.25411	2.11148	0.6588	-5.39261	2.8844	0.285331	0.00455007	17.8929
eqtl-a-ENSG00000122042	3FaQNF	osteosarcoma	UBL3	Weighted median	3	-1.40597	0.603093	0.0197391	-2.58803	-0.223911	0.245128	0.0751676	0.799386
eqtl-a-ENSG00000122042	3FaQNF	osteosarcoma	UBL3	Inverse variance weighted	3	-1.41015	0.66555	0.0341095	-2.71463	-0.105673	0.244107	0.0662296	0.899719
eqtl-a-ENSG00000122042	3FaQNF	osteosarcoma	UBL3	Simple mode	3	-1.40061	0.862181	0.245764	-3.09049	0.289263	0.246446	0.0454798	1.33544
eqtl-a-ENSG00000122042	3FaQNF	osteosarcoma	UBL3	Weighted mode	3	-1.37882	0.679412	0.179557	-2.71046	-0.0471693	0.251876	0.0665059	0.953926
eqtl-a-ENSG00000122779	3FaQNF	osteosarcoma	TRIM24	MR Egger	7	-0.447595	0.66753	0.532244	-1.75595	0.860764	0.639164	0.172743	2.36497
eqtl-a-ENSG00000122779	3FaQNF	osteosarcoma	TRIM24	Weighted median	7	-0.641421	0.299336	0.0321284	-1.22812	-0.0547216	0.526544	0.292843	0.946749
eqtl-a-ENSG00000122779	3FaQNF	osteosarcoma	TRIM24	Inverse variance weighted	7	-0.748292	0.355709	0.035408	-1.44548	-0.0511015	0.473174	0.235632	0.950182
eqtl-a-ENSG00000122779	3FaQNF	osteosarcoma	TRIM24	Simple mode	7	-0.244465	0.452937	0.608814	-1.13222	0.643291	0.783124	0.322317	1.90273
eqtl-a-ENSG00000122779	3FaQNF	osteosarcoma	TRIM24	Weighted mode	7	-0.569213	0.283445	0.091383	-1.12477	-0.0136601	0.565971	0.324729	0.986433
eqtl-a-ENSG00000123384	3FaQNF	osteosarcoma	LRP1	MR Egger	3	5.78286	3.24342	0.325407	-0.574241	12.14	324.687	0.563132	187206
eqtl-a-ENSG00000123384	3FaQNF	osteosarcoma	LRP1	Weighted median	3	2.28663	1.2242	0.0617824	-0.112805	4.68606	9.84167	0.893325	108.425
eqtl-a-ENSG00000123384	3FaQNF	osteosarcoma	LRP1	Inverse variance weighted	3	2.3433	0.926081	0.0113953	0.528177	4.15841	10.4155	1.69584	63.97
eqtl-a-ENSG00000123384	3FaQNF	osteosarcoma	LRP1	Simple mode	3	2.20927	1.54188	0.288281	-0.812811	5.23136	9.10909	0.443609	187.046
eqtl-a-ENSG00000123384	3FaQNF	osteosarcoma	LRP1	Weighted mode	3	2.33089	1.46843	0.25335	-0.547228	5.209	10.2871	0.578551	182.912
eqtl-a-ENSG00000123472	3FaQNF	osteosarcoma	ATPAF1	MR Egger	3	-1.96003	1.47019	0.4097	-4.84159	0.92154	0.140855	0.00789449	2.51316
eqtl-a-ENSG00000123472	3FaQNF	osteosarcoma	ATPAF1	Weighted median	3	-1.46809	0.693766	0.0343342	-2.82788	-0.108314	0.230364	0.0591384	0.897346
eqtl-a-ENSG00000123472	3FaQNF	osteosarcoma	ATPAF1	Inverse variance weighted	3	-1.28201	0.629551	0.0417123	-2.51593	-0.0480848	0.27748	0.0807881	0.953053
eqtl-a-ENSG00000123472	3FaQNF	osteosarcoma	ATPAF1	Simple mode	3	-1.53528	0.93455	0.242135	-3.367	0.296439	0.215395	0.034493	1.34506
eqtl-a-ENSG00000123472	3FaQNF	osteosarcoma	ATPAF1	Weighted mode	3	-1.48468	0.746985	0.185207	-2.94877	-0.0205853	0.226576	0.0524042	0.979625
eqtl-a-ENSG00000123636	3FaQNF	osteosarcoma	BAZ2B	MR Egger	6	-0.568952	0.508187	0.32558	-1.565	0.427095	0.566118	0.209088	1.5328
eqtl-a-ENSG00000123636	3FaQNF	osteosarcoma	BAZ2B	Weighted median	6	-0.426552	0.257174	0.0971944	-0.930613	0.0775097	0.652756	0.394312	1.08059
eqtl-a-ENSG00000123636	3FaQNF	osteosarcoma	BAZ2B	Inverse variance weighted	6	-0.519256	0.257175	0.0434794	-1.02332	-0.0151928	0.594963	0.3594	0.984922
eqtl-a-ENSG00000123636	3FaQNF	osteosarcoma	BAZ2B	Simple mode	6	-0.424241	0.414949	0.353488	-1.23754	0.389058	0.654266	0.290097	1.47559
eqtl-a-ENSG00000123636	3FaQNF	osteosarcoma	BAZ2B	Weighted mode	6	-0.357258	0.26736	0.239054	-0.881285	0.166768	0.699592	0.41425	1.18148
eqtl-a-ENSG00000124783	3FaQNF	osteosarcoma	SSR1	MR Egger	4	0.725894	0.518522	0.296492	-0.29041	1.7422	2.06658	0.747957	5.70988
eqtl-a-ENSG00000124783	3FaQNF	osteosarcoma	SSR1	Weighted median	4	0.91411	0.316947	0.00392518	0.292894	1.53532	2.49455	1.3403	4.64283
eqtl-a-ENSG00000124783	3FaQNF	osteosarcoma	SSR1	Inverse variance weighted	4	0.976891	0.3014	0.00119039	0.386146	1.56764	2.65618	1.4713	4.7953
eqtl-a-ENSG00000124783	3FaQNF	osteosarcoma	SSR1	Simple mode	4	0.955073	0.486775	0.144564	0.00099387	1.90915	2.59886	1.00099	6.74737
eqtl-a-ENSG00000124783	3FaQNF	osteosarcoma	SSR1	Weighted mode	4	0.915745	0.343306	0.0758561	0.242866	1.58862	2.49864	1.2749	4.897
eqtl-a-ENSG00000127084	3FaQNF	osteosarcoma	FGD3	MR Egger	4	0.654477	0.315693	0.173904	0.0357189	1.27323	1.92414	1.03636	3.57239
eqtl-a-ENSG00000127084	3FaQNF	osteosarcoma	FGD3	Weighted median	4	0.519658	0.250655	0.038154	0.0283732	1.01094	1.68145	1.02878	2.74819
eqtl-a-ENSG00000127084	3FaQNF	osteosarcoma	FGD3	Inverse variance weighted	4	0.47287	0.237418	0.046402	0.00753038	0.938209	1.60459	1.00756	2.5554
eqtl-a-ENSG00000127084	3FaQNF	osteosarcoma	FGD3	Simple mode	4	0.404121	0.397687	0.384366	-0.375345	1.18359	1.49799	0.687052	3.26607
eqtl-a-ENSG00000127084	3FaQNF	osteosarcoma	FGD3	Weighted mode	4	0.52546	0.251465	0.127826	0.0325884	1.01833	1.69124	1.03313	2.76857
eqtl-a-ENSG00000127328	3FaQNF	osteosarcoma	RAB3IP	MR Egger	3	0.591279	0.543292	0.47309	-0.473574	1.65613	1.8063	0.622773	5.239
eqtl-a-ENSG00000127328	3FaQNF	osteosarcoma	RAB3IP	Weighted median	3	0.676665	0.323534	0.0364849	0.0425389	1.31079	1.96731	1.04346	3.70911
eqtl-a-ENSG00000127328	3FaQNF	osteosarcoma	RAB3IP	Inverse variance weighted	3	0.64343	0.317015	0.0423921	0.0220802	1.26478	1.903	1.02233	3.54231
eqtl-a-ENSG00000127328	3FaQNF	osteosarcoma	RAB3IP	Simple mode	3	0.801996	0.502664	0.251659	-0.183225	1.78722	2.22999	0.832581	5.97281
eqtl-a-ENSG00000127328	3FaQNF	osteosarcoma	RAB3IP	Weighted mode	3	0.675381	0.348977	0.192597	-0.00861271	1.35938	1.96478	0.991424	3.89376
eqtl-a-ENSG00000129083	3FaQNF	osteosarcoma	COPB1	MR Egger	4	-0.666282	0.994052	0.571716	-2.61462	1.28206	0.513615	0.0731954	3.60406
eqtl-a-ENSG00000129083	3FaQNF	osteosarcoma	COPB1	Weighted median	4	-0.924442	0.26006	0.000378368	-1.43416	-0.414725	0.396753	0.238316	0.660522
eqtl-a-ENSG00000129083	3FaQNF	osteosarcoma	COPB1	Inverse variance weighted	4	-0.927463	0.261223	0.000384559	-1.43946	-0.415465	0.395556	0.237056	0.660033
eqtl-a-ENSG00000129083	3FaQNF	osteosarcoma	COPB1	Simple mode	4	-1.02289	0.418043	0.0919374	-1.84225	-0.203522	0.359556	0.158461	0.815852
eqtl-a-ENSG00000129083	3FaQNF	osteosarcoma	COPB1	Weighted mode	4	-0.922173	0.263169	0.0393644	-1.43798	-0.406361	0.397654	0.237406	0.66607
eqtl-a-ENSG00000130175	3FaQNF	osteosarcoma	PRKCSH	MR Egger	3	-1.08793	0.888642	0.436028	-2.82967	0.653804	0.336912	0.0590323	1.92284
eqtl-a-ENSG00000130175	3FaQNF	osteosarcoma	PRKCSH	Weighted median	3	-1.12723	0.562599	0.0451116	-2.22992	-0.0245362	0.323929	0.107537	0.975762
eqtl-a-ENSG00000130175	3FaQNF	osteosarcoma	PRKCSH	Inverse variance weighted	3	-1.16701	0.540161	0.0307357	-2.22572	-0.10829	0.311298	0.107989	0.897367
eqtl-a-ENSG00000130175	3FaQNF	osteosarcoma	PRKCSH	Simple mode	3	-0.919582	0.823378	0.380234	-2.5334	0.694238	0.398686	0.0793884	2.00218
eqtl-a-ENSG00000130175	3FaQNF	osteosarcoma	PRKCSH	Weighted mode	3	-1.11596	0.577679	0.19311	-2.24821	0.0162937	0.327601	0.105588	1.01643
eqtl-a-ENSG00000130520	3FaQNF	osteosarcoma	LSM4	MR Egger	3	0.343865	0.631997	0.682774	-0.89485	1.58258	1.41039	0.408669	4.8675
eqtl-a-ENSG00000130520	3FaQNF	osteosarcoma	LSM4	Weighted median	3	0.713106	0.315884	0.0239775	0.0939722	1.33224	2.04032	1.09853	3.78952
eqtl-a-ENSG00000130520	3FaQNF	osteosarcoma	LSM4	Inverse variance weighted	3	0.707009	0.309603	0.0223951	0.100187	1.31383	2.02792	1.10538	3.7204
eqtl-a-ENSG00000130520	3FaQNF	osteosarcoma	LSM4	Simple mode	3	0.901832	0.585865	0.263603	-0.246464	2.05013	2.46411	0.78156	7.76889
eqtl-a-ENSG00000130520	3FaQNF	osteosarcoma	LSM4	Weighted mode	3	0.68482	0.318205	0.164286	0.0611389	1.3085	1.98342	1.06305	3.70063
eqtl-a-ENSG00000130522	3FaQNF	osteosarcoma	JUND	MR Egger	3	2.72695	2.53638	0.47696	-2.24435	7.69824	15.2861	0.105996	2204.48
eqtl-a-ENSG00000130522	3FaQNF	osteosarcoma	JUND	Weighted median	3	1.53829	0.920752	0.0947822	-0.266379	3.34297	4.65664	0.766148	28.303
eqtl-a-ENSG00000130522	3FaQNF	osteosarcoma	JUND	Inverse variance weighted	3	1.73793	0.797254	0.0292656	0.175308	3.30054	5.68554	1.19161	27.1274
eqtl-a-ENSG00000130522	3FaQNF	osteosarcoma	JUND	Simple mode	3	1.25787	1.19765	0.403776	-1.08952	3.60526	3.51793	0.336379	36.7913
eqtl-a-ENSG00000130522	3FaQNF	osteosarcoma	JUND	Weighted mode	3	1.34287	1.01508	0.316858	-0.646689	3.33242	3.83	0.523777	28.006
eqtl-a-ENSG00000132383	3FaQNF	osteosarcoma	RPA1	MR Egger	6	0.315089	0.349599	0.418397	-0.370125	1.0003	1.37038	0.690648	2.7191
eqtl-a-ENSG00000132383	3FaQNF	osteosarcoma	RPA1	Weighted median	6	0.602538	0.26378	0.0223573	0.0855287	1.11955	1.82675	1.08929	3.06347
eqtl-a-ENSG00000132383	3FaQNF	osteosarcoma	RPA1	Inverse variance weighted	6	0.565863	0.24047	0.0186149	0.0945417	1.03718	1.76097	1.09915	2.82126
eqtl-a-ENSG00000132383	3FaQNF	osteosarcoma	RPA1	Simple mode	6	0.862825	0.575551	0.194121	-0.265255	1.99091	2.36985	0.76701	7.32216
eqtl-a-ENSG00000132383	3FaQNF	osteosarcoma	RPA1	Weighted mode	6	0.621226	0.270072	0.0697531	0.0918846	1.15057	1.86121	1.09624	3.15999
eqtl-a-ENSG00000132561	3FaQNF	osteosarcoma	MATN2	MR Egger	4	0.811045	0.831395	0.432187	-0.818488	2.44058	2.25026	0.441098	11.4797
eqtl-a-ENSG00000132561	3FaQNF	osteosarcoma	MATN2	Weighted median	4	0.839977	0.40183	0.0365836	0.0523909	1.62756	2.31631	1.05379	5.09145
eqtl-a-ENSG00000132561	3FaQNF	osteosarcoma	MATN2	Inverse variance weighted	4	0.868787	0.386916	0.0247416	0.110431	1.62714	2.38402	1.11676	5.08932
eqtl-a-ENSG00000132561	3FaQNF	osteosarcoma	MATN2	Simple mode	4	1.03056	0.781633	0.27897	-0.501446	2.56256	2.80262	0.605654	12.9689
eqtl-a-ENSG00000132561	3FaQNF	osteosarcoma	MATN2	Weighted mode	4	0.825306	0.427629	0.149173	-0.0128479	1.66346	2.28258	0.987234	5.27754
eqtl-a-ENSG00000133069	3FaQNF	osteosarcoma	TMCC2	MR Egger	6	0.678423	1.42946	0.659821	-2.12331	3.48016	1.97077	0.119635	32.4649
eqtl-a-ENSG00000133069	3FaQNF	osteosarcoma	TMCC2	Weighted median	6	1.12499	0.576851	0.0511496	-0.00564007	2.25562	3.08018	0.994376	9.54118
eqtl-a-ENSG00000133069	3FaQNF	osteosarcoma	TMCC2	Inverse variance weighted	6	0.964276	0.490824	0.0494598	0.00226102	1.92629	2.62289	1.00226	6.86401
eqtl-a-ENSG00000133069	3FaQNF	osteosarcoma	TMCC2	Simple mode	6	1.12233	0.851236	0.244508	-0.54609	2.79075	3.07201	0.57921	16.2933
eqtl-a-ENSG00000133069	3FaQNF	osteosarcoma	TMCC2	Weighted mode	6	1.12233	0.626762	0.133348	-0.106123	2.35079	3.07201	0.899314	10.4938
eqtl-a-ENSG00000133687	3FaQNF	osteosarcoma	TMTC1	MR Egger	10	0.145704	0.267828	0.601255	-0.379238	0.670646	1.15685	0.684383	1.9555
eqtl-a-ENSG00000133687	3FaQNF	osteosarcoma	TMTC1	Weighted median	10	0.200264	0.186944	0.284056	-0.166146	0.566675	1.22173	0.846922	1.7624
eqtl-a-ENSG00000133687	3FaQNF	osteosarcoma	TMTC1	Inverse variance weighted	10	0.300153	0.152596	0.0491857	0.00106489	0.599241	1.35007	1.00107	1.82074
eqtl-a-ENSG00000133687	3FaQNF	osteosarcoma	TMTC1	Simple mode	10	0.338654	0.319867	0.317308	-0.288285	0.965592	1.40306	0.749548	2.62634
eqtl-a-ENSG00000133687	3FaQNF	osteosarcoma	TMTC1	Weighted mode	10	0.227944	0.167549	0.206779	-0.100452	0.55634	1.25601	0.904428	1.74428
eqtl-a-ENSG00000133704	3FaQNF	osteosarcoma	IPO8	MR Egger	7	0.437811	0.278665	0.17696	-0.108373	0.983995	1.54931	0.897293	2.67512
eqtl-a-ENSG00000133704	3FaQNF	osteosarcoma	IPO8	Weighted median	7	0.159211	0.230966	0.490616	-0.293481	0.611904	1.17259	0.745663	1.84394
eqtl-a-ENSG00000133704	3FaQNF	osteosarcoma	IPO8	Inverse variance weighted	7	0.345804	0.167373	0.0388223	0.0177524	0.673855	1.41313	1.01791	1.96179
eqtl-a-ENSG00000133704	3FaQNF	osteosarcoma	IPO8	Simple mode	7	0.102724	0.333665	0.768591	-0.551259	0.756707	1.10819	0.576224	2.13125
eqtl-a-ENSG00000133704	3FaQNF	osteosarcoma	IPO8	Weighted mode	7	0.0963371	0.245836	0.70869	-0.385502	0.578176	1.10113	0.680109	1.78278
eqtl-a-ENSG00000134285	3FaQNF	osteosarcoma	FKBP11	MR Egger	3	-0.467332	0.560335	0.557457	-1.56559	0.630924	0.626672	0.208965	1.87935
eqtl-a-ENSG00000134285	3FaQNF	osteosarcoma	FKBP11	Weighted median	3	-0.619144	0.3121	0.0472783	-1.23086	-0.00742759	0.538405	0.292041	0.9926
eqtl-a-ENSG00000134285	3FaQNF	osteosarcoma	FKBP11	Inverse variance weighted	3	-0.625528	0.308213	0.0424041	-1.22962	-0.0214307	0.534979	0.292402	0.978797
eqtl-a-ENSG00000134285	3FaQNF	osteosarcoma	FKBP11	Simple mode	3	-0.966614	0.589478	0.24273	-2.12199	0.188763	0.380369	0.119793	1.20775
eqtl-a-ENSG00000134285	3FaQNF	osteosarcoma	FKBP11	Weighted mode	3	-0.600266	0.304134	0.187132	-1.19637	-0.00416286	0.548666	0.30229	0.995846
eqtl-a-ENSG00000134765	3FaQNF	osteosarcoma	DSC1	MR Egger	10	-1.01513	0.512975	0.0831889	-2.02056	-0.00970029	0.362355	0.132581	0.990347
eqtl-a-ENSG00000134765	3FaQNF	osteosarcoma	DSC1	Weighted median	10	-0.776565	0.336011	0.0208258	-1.43515	-0.117983	0.459983	0.23808	0.888711
eqtl-a-ENSG00000134765	3FaQNF	osteosarcoma	DSC1	Inverse variance weighted	10	-0.626921	0.282011	0.0262134	-1.17966	-0.074179	0.534234	0.307382	0.928505
eqtl-a-ENSG00000134765	3FaQNF	osteosarcoma	DSC1	Simple mode	10	-1.02733	0.597533	0.119679	-2.19849	0.143834	0.357961	0.11097	1.15469
eqtl-a-ENSG00000134765	3FaQNF	osteosarcoma	DSC1	Weighted mode	10	-0.839822	0.374847	0.0518063	-1.57452	-0.105121	0.431787	0.207106	0.900216
eqtl-a-ENSG00000134897	3FaQNF	osteosarcoma	BIVM	MR Egger	4	0.35446	0.483321	0.539639	-0.592849	1.30177	1.42541	0.55275	3.67579
eqtl-a-ENSG00000134897	3FaQNF	osteosarcoma	BIVM	Weighted median	4	0.741281	0.307982	0.0160886	0.137637	1.34493	2.09862	1.14756	3.8379
eqtl-a-ENSG00000134897	3FaQNF	osteosarcoma	BIVM	Inverse variance weighted	4	0.67366	0.300744	0.0250925	0.0842011	1.26312	1.9614	1.08785	3.53644
eqtl-a-ENSG00000134897	3FaQNF	osteosarcoma	BIVM	Simple mode	4	0.921149	0.543668	0.188777	-0.14444	1.98674	2.51217	0.865506	7.29171
eqtl-a-ENSG00000134897	3FaQNF	osteosarcoma	BIVM	Weighted mode	4	0.754038	0.334243	0.109334	0.0989221	1.40915	2.12557	1.10398	4.09249
eqtl-a-ENSG00000135241	3FaQNF	osteosarcoma	PNPLA8	MR Egger	3	-0.827497	0.585142	0.391834	-1.97438	0.319382	0.437142	0.138848	1.37628
eqtl-a-ENSG00000135241	3FaQNF	osteosarcoma	PNPLA8	Weighted median	3	-0.769062	0.389858	0.048533	-1.53318	-0.00494014	0.463448	0.215847	0.995072
eqtl-a-ENSG00000135241	3FaQNF	osteosarcoma	PNPLA8	Inverse variance weighted	3	-0.764918	0.385656	0.0473201	-1.5208	-0.0090335	0.465372	0.218536	0.991007
eqtl-a-ENSG00000135241	3FaQNF	osteosarcoma	PNPLA8	Simple mode	3	-0.753718	0.531417	0.29187	-1.7953	0.28786	0.470614	0.166078	1.33357
eqtl-a-ENSG00000135241	3FaQNF	osteosarcoma	PNPLA8	Weighted mode	3	-0.758414	0.456761	0.238708	-1.65367	0.136837	0.468409	0.191347	1.14664
eqtl-a-ENSG00000135297	3FaQNF	osteosarcoma	MTO1	MR Egger	4	0.0571759	0.774042	0.947839	-1.45995	1.5743	1.05884	0.232249	4.82735
eqtl-a-ENSG00000135297	3FaQNF	osteosarcoma	MTO1	Weighted median	4	0.515505	0.277395	0.0631147	-0.0281881	1.0592	1.67448	0.972205	2.88406
eqtl-a-ENSG00000135297	3FaQNF	osteosarcoma	MTO1	Inverse variance weighted	4	0.543322	0.272565	0.0462211	0.00909507	1.07755	1.72172	1.00914	2.93747
eqtl-a-ENSG00000135297	3FaQNF	osteosarcoma	MTO1	Simple mode	4	0.932375	0.503097	0.160901	-0.0536959	1.91845	2.54054	0.94772	6.81036
eqtl-a-ENSG00000135297	3FaQNF	osteosarcoma	MTO1	Weighted mode	4	0.481233	0.313547	0.222394	-0.133319	1.09578	1.61807	0.875186	2.99153
eqtl-a-ENSG00000135778	3FaQNF	osteosarcoma	NTPCR	MR Egger	11	0.397981	0.323994	0.250464	-0.237046	1.03301	1.48882	0.788955	2.80951
eqtl-a-ENSG00000135778	3FaQNF	osteosarcoma	NTPCR	Weighted median	11	0.520542	0.171354	0.00238304	0.184687	0.856396	1.68294	1.20284	2.35466
eqtl-a-ENSG00000135778	3FaQNF	osteosarcoma	NTPCR	Inverse variance weighted	11	0.327824	0.138717	0.0181146	0.0559398	0.599709	1.38795	1.05753	1.82159
eqtl-a-ENSG00000135778	3FaQNF	osteosarcoma	NTPCR	Simple mode	11	0.469604	0.390577	0.256931	-0.295928	1.23514	1.59936	0.743841	3.43884
eqtl-a-ENSG00000135778	3FaQNF	osteosarcoma	NTPCR	Weighted mode	11	0.514963	0.159817	0.00914089	0.201722	0.828204	1.67358	1.22351	2.2892
eqtl-a-ENSG00000136108	3FaQNF	osteosarcoma	CKAP2	MR Egger	4	0.606023	0.419741	0.285611	-0.216669	1.42872	1.83313	0.805196	4.17334
eqtl-a-ENSG00000136108	3FaQNF	osteosarcoma	CKAP2	Weighted median	4	0.416978	0.221615	0.0598985	-0.0173879	0.851344	1.51737	0.982762	2.34279
eqtl-a-ENSG00000136108	3FaQNF	osteosarcoma	CKAP2	Inverse variance weighted	4	0.453846	0.188884	0.0162713	0.0836328	0.824059	1.57436	1.08723	2.27973
eqtl-a-ENSG00000136108	3FaQNF	osteosarcoma	CKAP2	Simple mode	4	0.114745	0.348057	0.763325	-0.567446	0.796936	1.12159	0.566971	2.21873
eqtl-a-ENSG00000136108	3FaQNF	osteosarcoma	CKAP2	Weighted mode	4	0.71496	0.247571	0.0631212	0.22972	1.2002	2.04411	1.25825	3.32078
eqtl-a-ENSG00000140287	3FaQNF	osteosarcoma	HDC	MR Egger	7	-0.305498	1.02794	0.77827	-2.32027	1.70927	0.736756	0.0982472	5.52494
eqtl-a-ENSG00000140287	3FaQNF	osteosarcoma	HDC	Weighted median	7	-0.746103	0.485812	0.124591	-1.69829	0.206089	0.474211	0.182995	1.22886
eqtl-a-ENSG00000140287	3FaQNF	osteosarcoma	HDC	Inverse variance weighted	7	-1.43936	0.478157	0.00261062	-2.37655	-0.502169	0.23708	0.0928708	0.605217
eqtl-a-ENSG00000140287	3FaQNF	osteosarcoma	HDC	Simple mode	7	-0.660796	0.764183	0.42042	-2.15859	0.837002	0.51644	0.115487	2.30943
eqtl-a-ENSG00000140287	3FaQNF	osteosarcoma	HDC	Weighted mode	7	-0.703544	0.566164	0.260357	-1.81322	0.406138	0.494829	0.163127	1.50101
eqtl-a-ENSG00000140368	3FaQNF	osteosarcoma	PSTPIP1	MR Egger	6	-0.0306937	0.58055	0.96037	-1.16857	1.10718	0.969773	0.310811	3.02582
eqtl-a-ENSG00000140368	3FaQNF	osteosarcoma	PSTPIP1	Weighted median	6	-0.571339	0.278742	0.0403936	-1.11767	-0.0250034	0.564769	0.32704	0.975307
eqtl-a-ENSG00000140368	3FaQNF	osteosarcoma	PSTPIP1	Inverse variance weighted	6	-0.672284	0.2545	0.00825189	-1.1711	-0.173464	0.510541	0.310025	0.840748
eqtl-a-ENSG00000140368	3FaQNF	osteosarcoma	PSTPIP1	Simple mode	6	-0.526507	0.433895	0.27915	-1.37694	0.323926	0.590664	0.252349	1.38255
eqtl-a-ENSG00000140368	3FaQNF	osteosarcoma	PSTPIP1	Weighted mode	6	-0.562998	0.30759	0.126711	-1.16588	0.0398792	0.569499	0.31165	1.04069
eqtl-a-ENSG00000140718	3FaQNF	osteosarcoma	FTO	MR Egger	3	1.55245	1.07595	0.385829	-0.556418	3.66132	4.72304	0.573259	38.9128
eqtl-a-ENSG00000140718	3FaQNF	osteosarcoma	FTO	Weighted median	3	1.27767	0.560182	0.0225598	0.179711	2.37562	3.58826	1.19687	10.7577
eqtl-a-ENSG00000140718	3FaQNF	osteosarcoma	FTO	Inverse variance weighted	3	1.25973	0.53122	0.0177211	0.218541	2.30093	3.52448	1.24426	9.98342
eqtl-a-ENSG00000140718	3FaQNF	osteosarcoma	FTO	Simple mode	3	1.57953	0.809671	0.190363	-0.00742662	3.16648	4.85267	0.992601	23.7239
eqtl-a-ENSG00000140718	3FaQNF	osteosarcoma	FTO	Weighted mode	3	1.37087	0.603292	0.150998	0.188419	2.55332	3.93878	1.20734	12.8497
eqtl-a-ENSG00000141096	3FaQNF	osteosarcoma	DPEP3	MR Egger	10	0.392599	0.449477	0.407866	-0.488376	1.27357	1.48083	0.613622	3.5736
eqtl-a-ENSG00000141096	3FaQNF	osteosarcoma	DPEP3	Weighted median	10	0.342646	0.270007	0.204431	-0.186567	0.871859	1.40867	0.829803	2.39135
eqtl-a-ENSG00000141096	3FaQNF	osteosarcoma	DPEP3	Inverse variance weighted	10	0.487888	0.226509	0.0312448	0.0439294	0.931846	1.62887	1.04491	2.53919
eqtl-a-ENSG00000141096	3FaQNF	osteosarcoma	DPEP3	Simple mode	10	0.0861847	0.433551	0.846847	-0.763575	0.935945	1.09001	0.465997	2.54962
eqtl-a-ENSG00000141096	3FaQNF	osteosarcoma	DPEP3	Weighted mode	10	0.310369	0.286463	0.306778	-0.251098	0.871837	1.36393	0.777946	2.3913
eqtl-a-ENSG00000141337	3FaQNF	osteosarcoma	ARSG	MR Egger	5	0.911821	1.13215	0.479515	-1.30719	3.13084	2.48885	0.270578	22.8931
eqtl-a-ENSG00000141337	3FaQNF	osteosarcoma	ARSG	Weighted median	5	0.543959	0.45181	0.228607	-0.341588	1.42951	1.72281	0.710641	4.17663
eqtl-a-ENSG00000141337	3FaQNF	osteosarcoma	ARSG	Inverse variance weighted	5	1.03405	0.501529	0.0392278	0.0510505	2.01705	2.81243	1.05238	7.51609
eqtl-a-ENSG00000141337	3FaQNF	osteosarcoma	ARSG	Simple mode	5	1.18709	0.845649	0.233061	-0.470378	2.84457	3.27754	0.624766	17.1941
eqtl-a-ENSG00000141337	3FaQNF	osteosarcoma	ARSG	Weighted mode	5	0.686435	0.492497	0.235827	-0.278859	1.65173	1.98662	0.756647	5.21599
eqtl-a-ENSG00000141469	3FaQNF	osteosarcoma	SLC14A1	MR Egger	8	0.657564	0.348987	0.10852	-0.0264499	1.34158	1.93009	0.973897	3.82508
eqtl-a-ENSG00000141469	3FaQNF	osteosarcoma	SLC14A1	Weighted median	8	0.630621	0.246358	0.0104741	0.147759	1.11348	1.87878	1.15923	3.04495
eqtl-a-ENSG00000141469	3FaQNF	osteosarcoma	SLC14A1	Inverse variance weighted	8	0.563048	0.229374	0.0140994	0.113476	1.01262	1.75602	1.12016	2.75281
eqtl-a-ENSG00000141469	3FaQNF	osteosarcoma	SLC14A1	Simple mode	8	0.903913	0.681411	0.226303	-0.431653	2.23948	2.46925	0.649434	9.38843
eqtl-a-ENSG00000141469	3FaQNF	osteosarcoma	SLC14A1	Weighted mode	8	0.64407	0.243365	0.0331085	0.167075	1.12107	1.90422	1.18184	3.06812
eqtl-a-ENSG00000143184	3FaQNF	osteosarcoma	XCL1	MR Egger	5	0.446886	0.273899	0.201268	-0.0899549	0.983728	1.56344	0.913972	2.67441
eqtl-a-ENSG00000143184	3FaQNF	osteosarcoma	XCL1	Weighted median	5	0.461834	0.203071	0.0229508	0.0638154	0.859852	1.58698	1.0659	2.36281
eqtl-a-ENSG00000143184	3FaQNF	osteosarcoma	XCL1	Inverse variance weighted	5	0.441209	0.194037	0.0229755	0.060897	0.821521	1.55459	1.06279	2.27396
eqtl-a-ENSG00000143184	3FaQNF	osteosarcoma	XCL1	Simple mode	5	0.460999	0.496523	0.405726	-0.512186	1.43418	1.58566	0.599185	4.19622
eqtl-a-ENSG00000143184	3FaQNF	osteosarcoma	XCL1	Weighted mode	5	0.460999	0.199879	0.0823583	0.0692362	0.852762	1.58566	1.07169	2.34612
eqtl-a-ENSG00000143226	3FaQNF	osteosarcoma	FCGR2A	MR Egger	3	2.5881	1.89692	0.402657	-1.12987	6.30607	13.3045	0.323077	547.887
eqtl-a-ENSG00000143226	3FaQNF	osteosarcoma	FCGR2A	Weighted median	3	1.72781	0.695874	0.0130303	0.363901	3.09173	5.62834	1.43893	22.0151
eqtl-a-ENSG00000143226	3FaQNF	osteosarcoma	FCGR2A	Inverse variance weighted	3	1.56802	0.622583	0.0117832	0.347758	2.78829	4.79715	1.41589	16.2531
eqtl-a-ENSG00000143226	3FaQNF	osteosarcoma	FCGR2A	Simple mode	3	1.73757	0.868024	0.183265	0.0362407	3.43889	5.6835	1.03691	31.1525
eqtl-a-ENSG00000143226	3FaQNF	osteosarcoma	FCGR2A	Weighted mode	3	1.73516	0.818137	0.168004	0.131613	3.33871	5.66985	1.14067	28.1828
eqtl-a-ENSG00000143799	3FaQNF	osteosarcoma	PARP1	MR Egger	3	-0.729882	0.402475	0.320816	-1.51873	0.0589695	0.481966	0.218989	1.06074
eqtl-a-ENSG00000143799	3FaQNF	osteosarcoma	PARP1	Weighted median	3	-0.562284	0.249047	0.023962	-1.05042	-0.0741508	0.569906	0.349792	0.928532
eqtl-a-ENSG00000143799	3FaQNF	osteosarcoma	PARP1	Inverse variance weighted	3	-0.522646	0.245471	0.0332415	-1.00377	-0.0415224	0.59295	0.366496	0.959328
eqtl-a-ENSG00000143799	3FaQNF	osteosarcoma	PARP1	Simple mode	3	-0.570338	0.367321	0.260694	-1.29029	0.149612	0.565334	0.275192	1.16138
eqtl-a-ENSG00000143799	3FaQNF	osteosarcoma	PARP1	Weighted mode	3	-0.560637	0.27079	0.174254	-1.09139	-0.0298887	0.570845	0.335751	0.970554
eqtl-a-ENSG00000143924	3FaQNF	osteosarcoma	EML4	MR Egger	4	1.4538	0.468611	0.0900809	0.535327	2.37228	4.27936	1.70801	10.7218
eqtl-a-ENSG00000143924	3FaQNF	osteosarcoma	EML4	Weighted median	4	0.947189	0.27258	0.000511038	0.412932	1.48145	2.57845	1.51124	4.3993
eqtl-a-ENSG00000143924	3FaQNF	osteosarcoma	EML4	Inverse variance weighted	4	0.846749	0.329943	0.0102775	0.200061	1.49344	2.33205	1.22148	4.45237
eqtl-a-ENSG00000143924	3FaQNF	osteosarcoma	EML4	Simple mode	4	0.798192	0.463335	0.183416	-0.109945	1.70633	2.22152	0.895883	5.5087
eqtl-a-ENSG00000143924	3FaQNF	osteosarcoma	EML4	Weighted mode	4	0.950563	0.272581	0.0398454	0.416304	1.48482	2.58717	1.51635	4.41418
eqtl-a-ENSG00000144283	3FaQNF	osteosarcoma	PKP4	MR Egger	3	-0.200697	0.720319	0.827011	-1.61252	1.21113	0.81816	0.199384	3.35727
eqtl-a-ENSG00000144283	3FaQNF	osteosarcoma	PKP4	Weighted median	3	-0.742407	0.307614	0.0158029	-1.34533	-0.139483	0.475967	0.260454	0.869808
eqtl-a-ENSG00000144283	3FaQNF	osteosarcoma	PKP4	Inverse variance weighted	3	-0.779252	0.292097	0.00763529	-1.35176	-0.206742	0.458749	0.258784	0.813229
eqtl-a-ENSG00000144283	3FaQNF	osteosarcoma	PKP4	Simple mode	3	-1.1915	0.503049	0.141403	-2.17747	-0.205519	0.303767	0.113328	0.814225
eqtl-a-ENSG00000144283	3FaQNF	osteosarcoma	PKP4	Weighted mode	3	-0.663987	0.328056	0.180275	-1.30698	-0.0209976	0.514795	0.270637	0.979221
eqtl-a-ENSG00000144455	3FaQNF	osteosarcoma	SUMF1	MR Egger	4	-0.714398	2.49377	0.801465	-5.60219	4.17339	0.489487	0.00368978	64.9353
eqtl-a-ENSG00000144455	3FaQNF	osteosarcoma	SUMF1	Weighted median	4	-0.47232	0.259603	0.0688517	-0.981143	0.0365023	0.623554	0.374882	1.03718
eqtl-a-ENSG00000144455	3FaQNF	osteosarcoma	SUMF1	Inverse variance weighted	4	-0.480104	0.22983	0.0367117	-0.93057	-0.0296379	0.618719	0.394329	0.970797
eqtl-a-ENSG00000144455	3FaQNF	osteosarcoma	SUMF1	Simple mode	4	-0.292626	0.384726	0.502209	-1.04669	0.461437	0.746301	0.351098	1.58635
eqtl-a-ENSG00000144455	3FaQNF	osteosarcoma	SUMF1	Weighted mode	4	-0.528103	0.263903	0.139175	-1.04535	-0.0108519	0.589723	0.351568	0.989207
eqtl-a-ENSG00000146085	3FaQNF	osteosarcoma	MMUT	MR Egger	7	0.437714	0.436025	0.361518	-0.416894	1.29232	1.54916	0.659091	3.64123
eqtl-a-ENSG00000146085	3FaQNF	osteosarcoma	MMUT	Weighted median	7	0.411899	0.247758	0.096411	-0.0737059	0.897504	1.50968	0.928945	2.45347
eqtl-a-ENSG00000146085	3FaQNF	osteosarcoma	MMUT	Inverse variance weighted	7	0.464233	0.231625	0.0450437	0.0102485	0.918217	1.59079	1.0103	2.50482
eqtl-a-ENSG00000146085	3FaQNF	osteosarcoma	MMUT	Simple mode	7	0.467206	0.494002	0.380784	-0.501037	1.43545	1.59553	0.605902	4.20154
eqtl-a-ENSG00000146085	3FaQNF	osteosarcoma	MMUT	Weighted mode	7	0.404672	0.25646	0.165661	-0.0979897	0.907335	1.49881	0.906658	2.47771
eqtl-a-ENSG00000146109	3FaQNF	osteosarcoma	ABT1	MR Egger	4	0.127403	1.01453	0.91155	-1.86107	2.11588	1.13587	0.155506	8.29684
eqtl-a-ENSG00000146109	3FaQNF	osteosarcoma	ABT1	Weighted median	4	0.690286	0.460333	0.133735	-0.211967	1.59254	1.99429	0.808992	4.91622
eqtl-a-ENSG00000146109	3FaQNF	osteosarcoma	ABT1	Inverse variance weighted	4	0.908528	0.42732	0.0334942	0.0709814	1.74607	2.48067	1.07356	5.73206
eqtl-a-ENSG00000146109	3FaQNF	osteosarcoma	ABT1	Simple mode	4	0.748318	0.737673	0.385078	-0.697521	2.19416	2.11344	0.497818	8.97244
eqtl-a-ENSG00000146109	3FaQNF	osteosarcoma	ABT1	Weighted mode	4	0.644057	0.507272	0.293751	-0.350196	1.63831	1.90419	0.70455	5.14647
eqtl-a-ENSG00000146574	3FaQNF	osteosarcoma	CCZ1B	MR Egger	3	-0.887358	0.827665	0.477851	-2.50958	0.734866	0.411742	0.0813022	2.0852
eqtl-a-ENSG00000146574	3FaQNF	osteosarcoma	CCZ1B	Weighted median	3	-0.623588	0.285513	0.0289553	-1.18319	-0.0639819	0.536018	0.306299	0.938022
eqtl-a-ENSG00000146574	3FaQNF	osteosarcoma	CCZ1B	Inverse variance weighted	3	-0.609238	0.277146	0.0279307	-1.15244	-0.0660323	0.543765	0.315864	0.936101
eqtl-a-ENSG00000146574	3FaQNF	osteosarcoma	CCZ1B	Simple mode	3	-0.574152	0.374142	0.264641	-1.30747	0.159165	0.563182	0.270504	1.17253
eqtl-a-ENSG00000146574	3FaQNF	osteosarcoma	CCZ1B	Weighted mode	3	-0.637282	0.329394	0.192686	-1.28289	0.00833074	0.528728	0.277234	1.00837
eqtl-a-ENSG00000147576	3FaQNF	osteosarcoma	ADHFE1	MR Egger	3	0.360051	0.388446	0.524139	-0.401302	1.1214	1.4334	0.669448	3.06916
eqtl-a-ENSG00000147576	3FaQNF	osteosarcoma	ADHFE1	Weighted median	3	0.490578	0.197633	0.0130551	0.103217	0.87794	1.63326	1.10873	2.40594
eqtl-a-ENSG00000147576	3FaQNF	osteosarcoma	ADHFE1	Inverse variance weighted	3	0.513033	0.191464	0.0073728	0.137762	0.888303	1.67035	1.1477	2.431
eqtl-a-ENSG00000147576	3FaQNF	osteosarcoma	ADHFE1	Simple mode	3	0.39993	0.272797	0.280286	-0.134751	0.934612	1.49172	0.873934	2.54622
eqtl-a-ENSG00000147576	3FaQNF	osteosarcoma	ADHFE1	Weighted mode	3	0.490057	0.200712	0.134675	0.0966623	0.883452	1.63241	1.10149	2.41924
eqtl-a-ENSG00000148600	3FaQNF	osteosarcoma	CDHR1	MR Egger	3	1.24672	0.860382	0.384557	-0.439628	2.93307	3.47892	0.644276	18.7852
eqtl-a-ENSG00000148600	3FaQNF	osteosarcoma	CDHR1	Weighted median	3	1.01429	0.41425	0.0143453	0.20236	1.82622	2.7574	1.22429	6.21036
eqtl-a-ENSG00000148600	3FaQNF	osteosarcoma	CDHR1	Inverse variance weighted	3	0.982991	0.408698	0.0161647	0.181942	1.78404	2.67244	1.19954	5.95385
eqtl-a-ENSG00000148600	3FaQNF	osteosarcoma	CDHR1	Simple mode	3	0.446925	0.789836	0.628519	-1.10115	1.995	1.5635	0.332487	7.35223
eqtl-a-ENSG00000148600	3FaQNF	osteosarcoma	CDHR1	Weighted mode	3	1.06948	0.429564	0.130487	0.227532	1.91142	2.91386	1.2555	6.76272
eqtl-a-ENSG00000149516	3FaQNF	osteosarcoma	MS4A3	MR Egger	9	-3.37455	1.70421	0.0881659	-6.71481	-0.0342933	0.0342335	0.00121282	0.966288
eqtl-a-ENSG00000149516	3FaQNF	osteosarcoma	MS4A3	Weighted median	9	-1.2884	0.584314	0.0274563	-2.43365	-0.143139	0.275713	0.087716	0.866634
eqtl-a-ENSG00000149516	3FaQNF	osteosarcoma	MS4A3	Inverse variance weighted	9	-1.02727	0.450624	0.0226271	-1.9105	-0.144052	0.357981	0.148007	0.865842
eqtl-a-ENSG00000149516	3FaQNF	osteosarcoma	MS4A3	Simple mode	9	-0.161771	0.852614	0.854242	-1.8329	1.50935	0.850636	0.15995	4.5238
eqtl-a-ENSG00000149516	3FaQNF	osteosarcoma	MS4A3	Weighted mode	9	-1.33949	0.787148	0.127224	-2.8823	0.203317	0.261978	0.0560056	1.22546
eqtl-a-ENSG00000149591	3FaQNF	osteosarcoma	TAGLN	MR Egger	7	-0.596761	0.522032	0.30474	-1.61994	0.426421	0.550592	0.19791	1.53177
eqtl-a-ENSG00000149591	3FaQNF	osteosarcoma	TAGLN	Weighted median	7	-0.542461	0.33348	0.103809	-1.19608	0.111161	0.581316	0.302376	1.11758
eqtl-a-ENSG00000149591	3FaQNF	osteosarcoma	TAGLN	Inverse variance weighted	7	-0.584999	0.297675	0.0493882	-1.16844	-0.00155529	0.557106	0.310851	0.998446
eqtl-a-ENSG00000149591	3FaQNF	osteosarcoma	TAGLN	Simple mode	7	-0.256077	0.692698	0.724317	-1.61376	1.10161	0.774082	0.199137	3.00901
eqtl-a-ENSG00000149591	3FaQNF	osteosarcoma	TAGLN	Weighted mode	7	-0.513107	0.369776	0.214593	-1.23787	0.211654	0.598633	0.290002	1.23572
eqtl-a-ENSG00000149798	3FaQNF	osteosarcoma	CDC42EP2	MR Egger	9	-1.14481	0.908767	0.248135	-2.926	0.636369	0.318283	0.0536112	1.88961
eqtl-a-ENSG00000149798	3FaQNF	osteosarcoma	CDC42EP2	Weighted median	9	-0.765998	0.491503	0.119119	-1.72934	0.197347	0.46487	0.177401	1.21817
eqtl-a-ENSG00000149798	3FaQNF	osteosarcoma	CDC42EP2	Inverse variance weighted	9	-0.963663	0.402716	0.0167152	-1.75299	-0.174341	0.381493	0.173256	0.840011
eqtl-a-ENSG00000149798	3FaQNF	osteosarcoma	CDC42EP2	Simple mode	9	-0.162618	0.722419	0.827543	-1.57856	1.25332	0.849916	0.206272	3.50196
eqtl-a-ENSG00000149798	3FaQNF	osteosarcoma	CDC42EP2	Weighted mode	9	-0.681411	0.587156	0.279292	-1.83224	0.469415	0.505903	0.160055	1.59906
eqtl-a-ENSG00000150867	3FaQNF	osteosarcoma	PIP4K2A	MR Egger	3	1.11059	1.78357	0.645449	-2.3852	4.60638	3.03614	0.0920702	100.121
eqtl-a-ENSG00000150867	3FaQNF	osteosarcoma	PIP4K2A	Weighted median	3	1.39664	0.752268	0.063372	-0.0778054	2.87108	4.04159	0.925144	17.6561
eqtl-a-ENSG00000150867	3FaQNF	osteosarcoma	PIP4K2A	Inverse variance weighted	3	1.38787	0.701728	0.0479526	0.0124828	2.76326	4.00631	1.01256	15.8514
eqtl-a-ENSG00000150867	3FaQNF	osteosarcoma	PIP4K2A	Simple mode	3	1.44748	0.97884	0.277294	-0.471046	3.366	4.25238	0.624349	28.9626
eqtl-a-ENSG00000150867	3FaQNF	osteosarcoma	PIP4K2A	Weighted mode	3	1.39448	0.74023	0.200271	-0.0563718	2.84533	4.03287	0.945188	17.2072
eqtl-a-ENSG00000152127	3FaQNF	osteosarcoma	MGAT5	MR Egger	3	-0.665826	1.73314	0.766496	-4.06279	2.73114	0.513849	0.017201	15.3503
eqtl-a-ENSG00000152127	3FaQNF	osteosarcoma	MGAT5	Weighted median	3	-1.69003	0.772591	0.0287074	-3.20431	-0.17575	0.184514	0.040587	0.838828
eqtl-a-ENSG00000152127	3FaQNF	osteosarcoma	MGAT5	Inverse variance weighted	3	-1.73922	0.756052	0.0214254	-3.22109	-0.257363	0.175657	0.0399117	0.773088
eqtl-a-ENSG00000152127	3FaQNF	osteosarcoma	MGAT5	Simple mode	3	-1.27531	1.07283	0.356557	-3.37806	0.827441	0.279345	0.0341137	2.28746
eqtl-a-ENSG00000152127	3FaQNF	osteosarcoma	MGAT5	Weighted mode	3	-1.49599	0.888212	0.234167	-3.23688	0.244907	0.224027	0.0392862	1.2775
eqtl-a-ENSG00000154016	3FaQNF	osteosarcoma	GRAP	MR Egger	3	-0.462964	0.546673	0.552662	-1.53444	0.608516	0.629416	0.215576	1.8377
eqtl-a-ENSG00000154016	3FaQNF	osteosarcoma	GRAP	Weighted median	3	-0.695683	0.314058	0.0267505	-1.31124	-0.0801288	0.498734	0.269486	0.922997
eqtl-a-ENSG00000154016	3FaQNF	osteosarcoma	GRAP	Inverse variance weighted	3	-0.725769	0.292801	0.0131858	-1.29966	-0.151879	0.483952	0.272625	0.859092
eqtl-a-ENSG00000154016	3FaQNF	osteosarcoma	GRAP	Simple mode	3	-0.79636	0.446645	0.216529	-1.67178	0.079064	0.450967	0.187911	1.08227
eqtl-a-ENSG00000154016	3FaQNF	osteosarcoma	GRAP	Weighted mode	3	-0.660304	0.299956	0.158659	-1.24822	-0.072391	0.516694	0.287016	0.930167
eqtl-a-ENSG00000154269	3FaQNF	osteosarcoma	ENPP3	MR Egger	4	-1.15898	0.878134	0.317713	-2.88012	0.562163	0.313806	0.0561279	1.75446
eqtl-a-ENSG00000154269	3FaQNF	osteosarcoma	ENPP3	Weighted median	4	-1.28687	0.513959	0.0122856	-2.29423	-0.279508	0.276134	0.100839	0.756156
eqtl-a-ENSG00000154269	3FaQNF	osteosarcoma	ENPP3	Inverse variance weighted	4	-1.39729	0.436317	0.00136255	-2.25247	-0.542111	0.247266	0.105139	0.58152
eqtl-a-ENSG00000154269	3FaQNF	osteosarcoma	ENPP3	Simple mode	4	-1.59829	0.745621	0.121443	-3.0597	-0.13687	0.202243	0.0469015	0.872084
eqtl-a-ENSG00000154269	3FaQNF	osteosarcoma	ENPP3	Weighted mode	4	-1.19158	0.563161	0.124669	-2.29538	-0.0877843	0.303741	0.100723	0.915958
eqtl-a-ENSG00000154429	3FaQNF	osteosarcoma	CCSAP	MR Egger	3	0.572059	0.528311	0.474703	-0.46343	1.60755	1.77191	0.629122	4.99056
eqtl-a-ENSG00000154429	3FaQNF	osteosarcoma	CCSAP	Weighted median	3	0.66099	0.254549	0.00941214	0.162074	1.15991	1.93671	1.17595	3.18963
eqtl-a-ENSG00000154429	3FaQNF	osteosarcoma	CCSAP	Inverse variance weighted	3	0.692257	0.248865	0.00540825	0.204481	1.18003	1.99822	1.22689	3.25448
eqtl-a-ENSG00000154429	3FaQNF	osteosarcoma	CCSAP	Simple mode	3	0.659795	0.414514	0.252437	-0.152652	1.47224	1.9344	0.858429	4.359
eqtl-a-ENSG00000154429	3FaQNF	osteosarcoma	CCSAP	Weighted mode	3	0.659795	0.269511	0.134096	0.131554	1.18804	1.9344	1.1406	3.28063
eqtl-a-ENSG00000154856	3FaQNF	osteosarcoma	APCDD1	MR Egger	5	0.419326	0.75609	0.617835	-1.06261	1.90126	1.52094	0.345552	6.69435
eqtl-a-ENSG00000154856	3FaQNF	osteosarcoma	APCDD1	Weighted median	5	0.725402	0.328192	0.0270846	0.0821454	1.36866	2.06556	1.08561	3.93008
eqtl-a-ENSG00000154856	3FaQNF	osteosarcoma	APCDD1	Inverse variance weighted	5	0.78288	0.292893	0.00751928	0.208811	1.35695	2.18776	1.23221	3.88433
eqtl-a-ENSG00000154856	3FaQNF	osteosarcoma	APCDD1	Simple mode	5	0.594327	0.389381	0.201629	-0.168861	1.35751	1.81181	0.844626	3.88652
eqtl-a-ENSG00000154856	3FaQNF	osteosarcoma	APCDD1	Weighted mode	5	0.728031	0.357428	0.11134	0.0274731	1.42859	2.071	1.02785	4.17281
eqtl-a-ENSG00000154978	3FaQNF	osteosarcoma	VOPP1	MR Egger	3	-0.957094	0.779965	0.435307	-2.48582	0.571637	0.384007	0.0832569	1.77116
eqtl-a-ENSG00000154978	3FaQNF	osteosarcoma	VOPP1	Weighted median	3	-0.965106	0.421459	0.0220261	-1.79117	-0.139047	0.380943	0.166766	0.870187
eqtl-a-ENSG00000154978	3FaQNF	osteosarcoma	VOPP1	Inverse variance weighted	3	-0.909271	0.41171	0.0272078	-1.71622	-0.10232	0.402818	0.179744	0.902741
eqtl-a-ENSG00000154978	3FaQNF	osteosarcoma	VOPP1	Simple mode	3	-1.1237	0.520313	0.163409	-2.14351	-0.103884	0.325075	0.117242	0.90133
eqtl-a-ENSG00000154978	3FaQNF	osteosarcoma	VOPP1	Weighted mode	3	-0.957198	0.450108	0.167315	-1.83941	-0.0749864	0.383967	0.158911	0.927756
eqtl-a-ENSG00000157637	3FaQNF	osteosarcoma	SLC38A10	MR Egger	4	1.09216	1.2868	0.48541	-1.42997	3.61429	2.9807	0.239316	37.1249
eqtl-a-ENSG00000157637	3FaQNF	osteosarcoma	SLC38A10	Weighted median	4	0.521556	0.268727	0.0522776	-0.00514855	1.04826	1.68465	0.994865	2.85269
eqtl-a-ENSG00000157637	3FaQNF	osteosarcoma	SLC38A10	Inverse variance weighted	4	0.517421	0.260198	0.0467488	0.00743355	1.02741	1.67769	1.00746	2.79381
eqtl-a-ENSG00000157637	3FaQNF	osteosarcoma	SLC38A10	Simple mode	4	0.540931	0.403522	0.272549	-0.249972	1.33183	1.71761	0.778823	3.78798
eqtl-a-ENSG00000157637	3FaQNF	osteosarcoma	SLC38A10	Weighted mode	4	0.532315	0.289926	0.163682	-0.0359404	1.10057	1.70287	0.964698	3.00588
eqtl-a-ENSG00000158715	3FaQNF	osteosarcoma	SLC45A3	MR Egger	7	-0.511998	1.09019	0.65838	-2.64877	1.62477	0.599297	0.0707383	5.07726
eqtl-a-ENSG00000158715	3FaQNF	osteosarcoma	SLC45A3	Weighted median	7	-1.01957	0.474758	0.0317487	-1.9501	-0.0890455	0.36075	0.14226	0.914804
eqtl-a-ENSG00000158715	3FaQNF	osteosarcoma	SLC45A3	Inverse variance weighted	7	-1.18718	0.378984	0.00173303	-1.92999	-0.444372	0.30508	0.14515	0.641227
eqtl-a-ENSG00000158715	3FaQNF	osteosarcoma	SLC45A3	Simple mode	7	-1.19635	0.707437	0.141769	-2.58293	0.190223	0.302294	0.0755523	1.20952
eqtl-a-ENSG00000158715	3FaQNF	osteosarcoma	SLC45A3	Weighted mode	7	-0.958651	0.576467	0.147378	-2.08853	0.171225	0.38341	0.12387	1.18676
eqtl-a-ENSG00000159461	3FaQNF	osteosarcoma	AMFR	MR Egger	6	-0.672564	0.41179	0.177751	-1.47967	0.134546	0.510398	0.227712	1.14402
eqtl-a-ENSG00000159461	3FaQNF	osteosarcoma	AMFR	Weighted median	6	-0.71424	0.233344	0.00220685	-1.1716	-0.256885	0.489564	0.309872	0.773457
eqtl-a-ENSG00000159461	3FaQNF	osteosarcoma	AMFR	Inverse variance weighted	6	-0.780873	0.221568	0.000424594	-1.21515	-0.3466	0.458006	0.296666	0.707088
eqtl-a-ENSG00000159461	3FaQNF	osteosarcoma	AMFR	Simple mode	6	-1.03422	0.386987	0.0442167	-1.79271	-0.275722	0.355505	0.166508	0.759024
eqtl-a-ENSG00000159461	3FaQNF	osteosarcoma	AMFR	Weighted mode	6	-0.714547	0.213975	0.0205661	-1.13394	-0.295156	0.489414	0.321764	0.744415
eqtl-a-ENSG00000159784	3FaQNF	osteosarcoma	FAM131B	MR Egger	3	-1.50611	1.04141	0.385137	-3.54728	0.535061	0.221772	0.028803	1.70755
eqtl-a-ENSG00000159784	3FaQNF	osteosarcoma	FAM131B	Weighted median	3	-1.22066	0.515495	0.0178879	-2.23103	-0.210286	0.295037	0.107418	0.810352
eqtl-a-ENSG00000159784	3FaQNF	osteosarcoma	FAM131B	Inverse variance weighted	3	-1.16755	0.492906	0.0178508	-2.13364	-0.20145	0.311129	0.118405	0.817545
eqtl-a-ENSG00000159784	3FaQNF	osteosarcoma	FAM131B	Simple mode	3	-1.41592	0.791435	0.215502	-2.96713	0.135293	0.242702	0.0514507	1.14487
eqtl-a-ENSG00000159784	3FaQNF	osteosarcoma	FAM131B	Weighted mode	3	-1.33572	0.581406	0.148414	-2.47527	-0.19616	0.26297	0.0841402	0.821881
eqtl-a-ENSG00000160194	3FaQNF	osteosarcoma	NDUFV3	MR Egger	3	-0.532696	0.300609	0.327075	-1.12189	0.0564983	0.58702	0.325664	1.05812
eqtl-a-ENSG00000160194	3FaQNF	osteosarcoma	NDUFV3	Weighted median	3	-0.596243	0.231216	0.00991649	-1.04943	-0.14306	0.550877	0.350138	0.866702
eqtl-a-ENSG00000160194	3FaQNF	osteosarcoma	NDUFV3	Inverse variance weighted	3	-0.611618	0.227987	0.0073033	-1.05847	-0.164764	0.542472	0.346985	0.848094
eqtl-a-ENSG00000160194	3FaQNF	osteosarcoma	NDUFV3	Simple mode	3	-0.739106	0.509791	0.284157	-1.7383	0.260084	0.477541	0.17582	1.29704
eqtl-a-ENSG00000160194	3FaQNF	osteosarcoma	NDUFV3	Weighted mode	3	-0.591582	0.245609	0.137655	-1.07298	-0.110188	0.553451	0.341989	0.895666
eqtl-a-ENSG00000160209	3FaQNF	osteosarcoma	PDXK	MR Egger	3	-2.47289	2.14934	0.455509	-6.6856	1.73981	0.0843404	0.00124877	5.69626
eqtl-a-ENSG00000160209	3FaQNF	osteosarcoma	PDXK	Weighted median	3	-0.994964	0.549336	0.0701081	-2.07166	0.081735	0.369737	0.125976	1.08517
eqtl-a-ENSG00000160209	3FaQNF	osteosarcoma	PDXK	Inverse variance weighted	3	-1.07526	0.491904	0.0288216	-2.03939	-0.11113	0.341208	0.130108	0.894822
eqtl-a-ENSG00000160209	3FaQNF	osteosarcoma	PDXK	Simple mode	3	-0.632043	0.809815	0.516817	-2.21928	0.955195	0.531505	0.108687	2.59918
eqtl-a-ENSG00000160209	3FaQNF	osteosarcoma	PDXK	Weighted mode	3	-0.936544	0.540792	0.225448	-1.9965	0.123409	0.39198	0.13581	1.13135
eqtl-a-ENSG00000160229	3FaQNF	osteosarcoma	ZNF66	MR Egger	5	1.92409	0.641635	0.0577272	0.666487	3.1817	6.84893	1.94738	24.0876
eqtl-a-ENSG00000160229	3FaQNF	osteosarcoma	ZNF66	Weighted median	5	0.952922	0.349516	0.00640289	0.26787	1.63797	2.59328	1.30718	5.14474
eqtl-a-ENSG00000160229	3FaQNF	osteosarcoma	ZNF66	Inverse variance weighted	5	0.759919	0.386973	0.049559	0.0014514	1.51839	2.1381	1.00145	4.56485
eqtl-a-ENSG00000160229	3FaQNF	osteosarcoma	ZNF66	Simple mode	5	1.04574	0.441192	0.0767987	0.181006	1.91048	2.84551	1.19842	6.75631
eqtl-a-ENSG00000160229	3FaQNF	osteosarcoma	ZNF66	Weighted mode	5	0.981706	0.359456	0.0523841	0.277173	1.68624	2.66901	1.31939	5.39914
eqtl-a-ENSG00000160593	3FaQNF	osteosarcoma	JAML	MR Egger	5	-0.491176	0.393221	0.300212	-1.26189	0.279536	0.611906	0.283119	1.32252
eqtl-a-ENSG00000160593	3FaQNF	osteosarcoma	JAML	Weighted median	5	-0.753162	0.267263	0.0048315	-1.277	-0.229327	0.470875	0.278874	0.795069
eqtl-a-ENSG00000160593	3FaQNF	osteosarcoma	JAML	Inverse variance weighted	5	-0.700342	0.255277	0.00607959	-1.20069	-0.199999	0.496415	0.300988	0.818732
eqtl-a-ENSG00000160593	3FaQNF	osteosarcoma	JAML	Simple mode	5	-0.947992	0.48446	0.122002	-1.89753	0.00155066	0.387519	0.149938	1.00155
eqtl-a-ENSG00000160593	3FaQNF	osteosarcoma	JAML	Weighted mode	5	-0.662867	0.269188	0.0695068	-1.19048	-0.135258	0.515372	0.304076	0.87349
eqtl-a-ENSG00000161016	3FaQNF	osteosarcoma	RPL8	MR Egger	5	-1.41881	0.654724	0.118786	-2.70207	-0.135556	0.242001	0.0670663	0.873231
eqtl-a-ENSG00000161016	3FaQNF	osteosarcoma	RPL8	Weighted median	5	-0.604023	0.293426	0.0395405	-1.17914	-0.0289076	0.546608	0.307543	0.971506
eqtl-a-ENSG00000161016	3FaQNF	osteosarcoma	RPL8	Inverse variance weighted	5	-0.634264	0.269466	0.0185836	-1.16242	-0.10611	0.530326	0.31273	0.899325
eqtl-a-ENSG00000161016	3FaQNF	osteosarcoma	RPL8	Simple mode	5	-0.272865	0.637662	0.690746	-1.52268	0.976953	0.761195	0.218126	2.65635
eqtl-a-ENSG00000161016	3FaQNF	osteosarcoma	RPL8	Weighted mode	5	-0.380263	0.314622	0.293363	-0.996921	0.236396	0.683682	0.369014	1.26668
eqtl-a-ENSG00000163576	3FaQNF	osteosarcoma	EFHB	MR Egger	4	-0.513267	0.584017	0.472174	-1.65794	0.631406	0.598537	0.190531	1.88025
eqtl-a-ENSG00000163576	3FaQNF	osteosarcoma	EFHB	Weighted median	4	-0.388995	0.223846	0.0822493	-0.827733	0.0497427	0.677738	0.437039	1.051
eqtl-a-ENSG00000163576	3FaQNF	osteosarcoma	EFHB	Inverse variance weighted	4	-0.401691	0.204467	0.0494636	-0.802446	-0.000935105	0.669188	0.448231	0.999065
eqtl-a-ENSG00000163576	3FaQNF	osteosarcoma	EFHB	Simple mode	4	-0.298503	0.360512	0.468391	-1.00511	0.408101	0.741928	0.366006	1.50396
eqtl-a-ENSG00000163576	3FaQNF	osteosarcoma	EFHB	Weighted mode	4	-0.480329	0.229936	0.127902	-0.931003	-0.0296556	0.61858	0.394158	0.97078
eqtl-a-ENSG00000163751	3FaQNF	osteosarcoma	CPA3	MR Egger	8	-0.593785	1.44194	0.694796	-3.41999	2.23242	0.552233	0.0327127	9.32241
eqtl-a-ENSG00000163751	3FaQNF	osteosarcoma	CPA3	Weighted median	8	-0.642168	0.461481	0.164063	-1.54667	0.262335	0.526151	0.212956	1.29996
eqtl-a-ENSG00000163751	3FaQNF	osteosarcoma	CPA3	Inverse variance weighted	8	-1.06619	0.540774	0.0486557	-2.12611	-0.00627122	0.344318	0.119301	0.993748
eqtl-a-ENSG00000163751	3FaQNF	osteosarcoma	CPA3	Simple mode	8	-0.762444	0.772247	0.356382	-2.27605	0.751159	0.466525	0.102689	2.11946
eqtl-a-ENSG00000163751	3FaQNF	osteosarcoma	CPA3	Weighted mode	8	-0.734947	0.481894	0.171057	-1.67946	0.209566	0.479531	0.186475	1.23314
eqtl-a-ENSG00000164330	3FaQNF	osteosarcoma	EBF1	MR Egger	5	1.53721	2.885	0.631096	-4.11739	7.19181	4.65159	0.0162869	1328.51
eqtl-a-ENSG00000164330	3FaQNF	osteosarcoma	EBF1	Weighted median	5	1.54689	0.887478	0.0813302	-0.192565	3.28635	4.69685	0.82484	26.745
eqtl-a-ENSG00000164330	3FaQNF	osteosarcoma	EBF1	Inverse variance weighted	5	1.51667	0.748237	0.0426634	0.0501249	2.98321	4.55702	1.0514	19.7512
eqtl-a-ENSG00000164330	3FaQNF	osteosarcoma	EBF1	Simple mode	5	2.21411	1.14851	0.126132	-0.0369616	4.46518	9.15326	0.963713	86.9368
eqtl-a-ENSG00000164330	3FaQNF	osteosarcoma	EBF1	Weighted mode	5	2.21411	1.16677	0.130593	-0.0727535	4.50097	9.15326	0.92983	90.1048
eqtl-a-ENSG00000165030	3FaQNF	osteosarcoma	NFIL3	MR Egger	4	4.00339	3.11464	0.327414	-2.1013	10.1081	54.7837	0.122297	24540.8
eqtl-a-ENSG00000165030	3FaQNF	osteosarcoma	NFIL3	Weighted median	4	1.38044	0.553355	0.012607	0.295869	2.46502	3.97667	1.34429	11.7637
eqtl-a-ENSG00000165030	3FaQNF	osteosarcoma	NFIL3	Inverse variance weighted	4	1.23182	0.450971	0.00630474	0.347922	2.11573	3.42748	1.41612	8.29561
eqtl-a-ENSG00000165030	3FaQNF	osteosarcoma	NFIL3	Simple mode	4	1.40531	0.754161	0.159291	-0.0728486	2.88346	4.07678	0.929742	17.8761
eqtl-a-ENSG00000165030	3FaQNF	osteosarcoma	NFIL3	Weighted mode	4	1.46835	0.677828	0.118874	0.139805	2.79689	4.34205	1.15005	16.3936
eqtl-a-ENSG00000165898	3FaQNF	osteosarcoma	ISCA2	MR Egger	5	1.93517	1.32026	0.238969	-0.652546	4.52288	6.92521	0.520718	92.1008
eqtl-a-ENSG00000165898	3FaQNF	osteosarcoma	ISCA2	Weighted median	5	0.684473	0.245302	0.00526541	0.203682	1.16526	1.98273	1.22591	3.20677
eqtl-a-ENSG00000165898	3FaQNF	osteosarcoma	ISCA2	Inverse variance weighted	5	0.588647	0.225411	0.00901636	0.146841	1.03045	1.80155	1.15817	2.80234
eqtl-a-ENSG00000165898	3FaQNF	osteosarcoma	ISCA2	Simple mode	5	0.583887	0.359864	0.180012	-0.121446	1.28922	1.79299	0.885639	3.62995
eqtl-a-ENSG00000165898	3FaQNF	osteosarcoma	ISCA2	Weighted mode	5	0.645601	0.252256	0.0626837	0.15118	1.14002	1.90713	1.16321	3.12684
eqtl-a-ENSG00000166169	3FaQNF	osteosarcoma	POLL	MR Egger	5	0.286293	0.943659	0.781418	-1.56328	2.13587	1.33148	0.209448	8.46437
eqtl-a-ENSG00000166169	3FaQNF	osteosarcoma	POLL	Weighted median	5	0.703971	0.565262	0.212989	-0.403942	1.81188	2.02176	0.667683	6.12197
eqtl-a-ENSG00000166169	3FaQNF	osteosarcoma	POLL	Inverse variance weighted	5	0.902628	0.449148	0.0444685	0.0222989	1.78296	2.46608	1.02255	5.94742
eqtl-a-ENSG00000166169	3FaQNF	osteosarcoma	POLL	Simple mode	5	1.13287	1.08808	0.356591	-0.999771	3.26551	3.10455	0.367964	26.1934
eqtl-a-ENSG00000166169	3FaQNF	osteosarcoma	POLL	Weighted mode	5	0.258004	0.630558	0.703378	-0.97789	1.4939	1.29434	0.376104	4.45443
eqtl-a-ENSG00000167491	3FaQNF	osteosarcoma	GATAD2A	MR Egger	8	0.620538	0.455247	0.221791	-0.271747	1.51282	1.85993	0.762047	4.53953
eqtl-a-ENSG00000167491	3FaQNF	osteosarcoma	GATAD2A	Weighted median	8	0.701339	0.284073	0.0135541	0.144556	1.25812	2.01645	1.15553	3.51881
eqtl-a-ENSG00000167491	3FaQNF	osteosarcoma	GATAD2A	Inverse variance weighted	8	0.618685	0.252707	0.014356	0.123379	1.11399	1.85648	1.13131	3.04649
eqtl-a-ENSG00000167491	3FaQNF	osteosarcoma	GATAD2A	Simple mode	8	0.957886	0.663958	0.192318	-0.34347	2.25924	2.60618	0.709305	9.57584
eqtl-a-ENSG00000167491	3FaQNF	osteosarcoma	GATAD2A	Weighted mode	8	0.708426	0.290991	0.0451197	0.138084	1.27877	2.03079	1.14807	3.59221
eqtl-a-ENSG00000167996	3FaQNF	osteosarcoma	FTH1	MR Egger	3	0.338907	0.483192	0.610605	-0.608149	1.28596	1.40341	0.544357	3.61815
eqtl-a-ENSG00000167996	3FaQNF	osteosarcoma	FTH1	Weighted median	3	0.544668	0.254902	0.0326163	0.0450602	1.04428	1.72404	1.04609	2.84134
eqtl-a-ENSG00000167996	3FaQNF	osteosarcoma	FTH1	Inverse variance weighted	3	0.64186	0.302061	0.0335922	0.04982	1.2339	1.90001	1.05108	3.4346
eqtl-a-ENSG00000167996	3FaQNF	osteosarcoma	FTH1	Simple mode	3	0.612631	0.728505	0.488898	-0.815238	2.0405	1.84528	0.442534	7.69446
eqtl-a-ENSG00000167996	3FaQNF	osteosarcoma	FTH1	Weighted mode	3	0.535451	0.248478	0.16396	0.0484337	1.02247	1.70822	1.04963	2.78005
eqtl-a-ENSG00000168071	3FaQNF	osteosarcoma	CCDC88B	MR Egger	5	0.580274	0.732943	0.486357	-0.856294	2.01684	1.78653	0.424733	7.51456
eqtl-a-ENSG00000168071	3FaQNF	osteosarcoma	CCDC88B	Weighted median	5	0.82633	0.238855	0.00054109	0.358174	1.29449	2.28492	1.43071	3.64912
eqtl-a-ENSG00000168071	3FaQNF	osteosarcoma	CCDC88B	Inverse variance weighted	5	0.85089	0.322297	0.00828857	0.219189	1.48259	2.34173	1.24507	4.40434
eqtl-a-ENSG00000168071	3FaQNF	osteosarcoma	CCDC88B	Simple mode	5	1.25548	0.473971	0.0570506	0.326492	2.18446	3.50951	1.3861	8.88583
eqtl-a-ENSG00000168071	3FaQNF	osteosarcoma	CCDC88B	Weighted mode	5	0.849535	0.252972	0.0283518	0.353709	1.34536	2.33856	1.42434	3.83957
eqtl-a-ENSG00000168118	3FaQNF	osteosarcoma	RAB4A	MR Egger	3	2.45776	1.58823	0.365232	-0.655164	5.57068	11.6786	0.519357	262.614
eqtl-a-ENSG00000168118	3FaQNF	osteosarcoma	RAB4A	Weighted median	3	1.03943	0.460569	0.0240179	0.136716	1.94215	2.82761	1.1465	6.9737
eqtl-a-ENSG00000168118	3FaQNF	osteosarcoma	RAB4A	Inverse variance weighted	3	1.02311	0.443287	0.0209993	0.154262	1.89195	2.78182	1.1668	6.63228
eqtl-a-ENSG00000168118	3FaQNF	osteosarcoma	RAB4A	Simple mode	3	1.41523	0.701065	0.180984	0.0411435	2.78932	4.11744	1.042	16.27
eqtl-a-ENSG00000168118	3FaQNF	osteosarcoma	RAB4A	Weighted mode	3	1.17646	0.511784	0.148276	0.173363	2.17956	3.24287	1.1893	8.84239
eqtl-a-ENSG00000168229	3FaQNF	osteosarcoma	PTGDR	MR Egger	6	-0.732083	0.373019	0.121194	-1.4632	-0.000965916	0.480906	0.231494	0.999035
eqtl-a-ENSG00000168229	3FaQNF	osteosarcoma	PTGDR	Weighted median	6	-0.696282	0.261763	0.00781475	-1.20934	-0.183226	0.498435	0.298395	0.83258
eqtl-a-ENSG00000168229	3FaQNF	osteosarcoma	PTGDR	Inverse variance weighted	6	-0.638712	0.247903	0.00998179	-1.1246	-0.152822	0.527972	0.324782	0.858282
eqtl-a-ENSG00000168229	3FaQNF	osteosarcoma	PTGDR	Simple mode	6	-0.688285	0.494353	0.222583	-1.65722	0.280648	0.502437	0.190669	1.32399
eqtl-a-ENSG00000168229	3FaQNF	osteosarcoma	PTGDR	Weighted mode	6	-0.67627	0.272861	0.055948	-1.21108	-0.141462	0.50851	0.297876	0.868088
eqtl-a-ENSG00000168404	3FaQNF	osteosarcoma	MLKL	MR Egger	4	0.82051	0.497992	0.241188	-0.155554	1.79657	2.27166	0.855941	6.02895
eqtl-a-ENSG00000168404	3FaQNF	osteosarcoma	MLKL	Weighted median	4	0.728744	0.262903	0.00557275	0.213455	1.24403	2.07248	1.23795	3.46958
eqtl-a-ENSG00000168404	3FaQNF	osteosarcoma	MLKL	Inverse variance weighted	4	0.747403	0.255614	0.00345622	0.246399	1.24841	2.11151	1.27941	3.48479
eqtl-a-ENSG00000168404	3FaQNF	osteosarcoma	MLKL	Simple mode	4	0.877941	0.566215	0.218796	-0.231841	1.98772	2.40594	0.793072	7.29889
eqtl-a-ENSG00000168404	3FaQNF	osteosarcoma	MLKL	Weighted mode	4	0.727573	0.265762	0.0714775	0.206678	1.24847	2.07005	1.22959	3.485
eqtl-a-ENSG00000170448	3FaQNF	osteosarcoma	NFXL1	MR Egger	13	-0.21664	0.203652	0.310227	-0.615798	0.182519	0.80522	0.540209	1.20024
eqtl-a-ENSG00000170448	3FaQNF	osteosarcoma	NFXL1	Weighted median	13	-0.219215	0.160504	0.172005	-0.533803	0.0953732	0.803149	0.586371	1.10007
eqtl-a-ENSG00000170448	3FaQNF	osteosarcoma	NFXL1	Inverse variance weighted	13	-0.252505	0.125603	0.0443943	-0.498687	-0.00632399	0.776852	0.607328	0.993696
eqtl-a-ENSG00000170448	3FaQNF	osteosarcoma	NFXL1	Simple mode	13	-0.050904	0.247454	0.840465	-0.535914	0.434106	0.95037	0.585134	1.54358
eqtl-a-ENSG00000170448	3FaQNF	osteosarcoma	NFXL1	Weighted mode	13	-0.249958	0.147418	0.115733	-0.538898	0.0389811	0.778833	0.583391	1.03975
eqtl-a-ENSG00000170509	3FaQNF	osteosarcoma	HSD17B13	MR Egger	3	1.8023	0.527675	0.181321	0.768057	2.83654	6.06357	2.15557	17.0567
eqtl-a-ENSG00000170509	3FaQNF	osteosarcoma	HSD17B13	Weighted median	3	0.878347	0.223493	8.49169e-05	0.4403	1.31639	2.40692	1.55317	3.72995
eqtl-a-ENSG00000170509	3FaQNF	osteosarcoma	HSD17B13	Inverse variance weighted	3	0.803433	0.334013	0.0161549	0.148768	1.4581	2.2332	1.1604	4.29778
eqtl-a-ENSG00000170509	3FaQNF	osteosarcoma	HSD17B13	Simple mode	3	0.754431	0.394949	0.196292	-0.0196682	1.52853	2.1264	0.980524	4.6114
eqtl-a-ENSG00000170509	3FaQNF	osteosarcoma	HSD17B13	Weighted mode	3	0.934878	0.227421	0.0543936	0.489133	1.38062	2.5469	1.6309	3.97738
eqtl-a-ENSG00000170525	3FaQNF	osteosarcoma	PFKFB3	MR Egger	6	0.866732	1.33075	0.550369	-1.74153	3.475	2.37912	0.175252	32.2977
eqtl-a-ENSG00000170525	3FaQNF	osteosarcoma	PFKFB3	Weighted median	6	1.14536	0.58114	0.0487372	0.00632491	2.28439	3.14357	1.00634	9.81974
eqtl-a-ENSG00000170525	3FaQNF	osteosarcoma	PFKFB3	Inverse variance weighted	6	1.15534	0.452482	0.0106694	0.268477	2.04221	3.17511	1.30797	7.7076
eqtl-a-ENSG00000170525	3FaQNF	osteosarcoma	PFKFB3	Simple mode	6	0.928039	0.886424	0.343072	-0.809351	2.66543	2.52954	0.445147	14.3741
eqtl-a-ENSG00000170525	3FaQNF	osteosarcoma	PFKFB3	Weighted mode	6	0.65067	0.695874	0.392692	-0.713244	2.01458	1.91682	0.490052	7.49761
eqtl-a-ENSG00000170915	3FaQNF	osteosarcoma	PAQR8	MR Egger	5	0.288911	0.38205	0.504483	-0.459906	1.03773	1.33497	0.631343	2.8228
eqtl-a-ENSG00000170915	3FaQNF	osteosarcoma	PAQR8	Weighted median	5	0.397457	0.253679	0.117169	-0.0997545	0.894669	1.48804	0.90506	2.44652
eqtl-a-ENSG00000170915	3FaQNF	osteosarcoma	PAQR8	Inverse variance weighted	5	0.41277	0.208981	0.0482503	0.00316757	0.822373	1.511	1.00317	2.27589
eqtl-a-ENSG00000170915	3FaQNF	osteosarcoma	PAQR8	Simple mode	5	1.0832	0.447848	0.0728666	0.205421	1.96099	2.95413	1.22804	7.10633
eqtl-a-ENSG00000170915	3FaQNF	osteosarcoma	PAQR8	Weighted mode	5	0.30491	0.259903	0.30582	-0.2045	0.814319	1.3565	0.815055	2.25764
eqtl-a-ENSG00000170955	3FaQNF	osteosarcoma	CAVIN3	MR Egger	9	0.528843	0.354209	0.179067	-0.165406	1.22309	1.69697	0.847549	3.39768
eqtl-a-ENSG00000170955	3FaQNF	osteosarcoma	CAVIN3	Weighted median	9	0.273256	0.25958	0.292485	-0.235521	0.782032	1.31424	0.790159	2.18591
eqtl-a-ENSG00000170955	3FaQNF	osteosarcoma	CAVIN3	Inverse variance weighted	9	0.420275	0.209632	0.0449818	0.00939667	0.831153	1.52238	1.00944	2.29597
eqtl-a-ENSG00000170955	3FaQNF	osteosarcoma	CAVIN3	Simple mode	9	0.228756	0.437656	0.615356	-0.629049	1.08656	1.25703	0.533098	2.96406
eqtl-a-ENSG00000170955	3FaQNF	osteosarcoma	CAVIN3	Weighted mode	9	0.191113	0.273426	0.504389	-0.344803	0.727028	1.2106	0.70836	2.06892
eqtl-a-ENSG00000171723	3FaQNF	osteosarcoma	GPHN	MR Egger	3	3.77679	3.2914	0.45635	-2.67435	10.2279	43.6756	0.0689519	27665.1
eqtl-a-ENSG00000171723	3FaQNF	osteosarcoma	GPHN	Weighted median	3	1.2276	0.672903	0.0681017	-0.0912907	2.54649	3.41302	0.912752	12.7622
eqtl-a-ENSG00000171723	3FaQNF	osteosarcoma	GPHN	Inverse variance weighted	3	1.25714	0.626663	0.0448463	0.028885	2.4854	3.51537	1.02931	12.006
eqtl-a-ENSG00000171723	3FaQNF	osteosarcoma	GPHN	Simple mode	3	1.3102	0.839181	0.258848	-0.334596	2.95499	3.70691	0.715627	19.2016
eqtl-a-ENSG00000171723	3FaQNF	osteosarcoma	GPHN	Weighted mode	3	1.26715	0.815361	0.26039	-0.330953	2.86526	3.55074	0.718239	17.5537
eqtl-a-ENSG00000173559	3FaQNF	osteosarcoma	NABP1	MR Egger	4	2.91179	3.09158	0.445691	-3.14769	8.97128	18.3898	0.0429511	7873.69
eqtl-a-ENSG00000173559	3FaQNF	osteosarcoma	NABP1	Weighted median	4	1.49819	0.800355	0.0612193	-0.0705044	3.06689	4.47359	0.931924	21.4749
eqtl-a-ENSG00000173559	3FaQNF	osteosarcoma	NABP1	Inverse variance weighted	4	1.48478	0.675579	0.0279639	0.160648	2.80892	4.414	1.17427	16.5919
eqtl-a-ENSG00000173559	3FaQNF	osteosarcoma	NABP1	Simple mode	4	1.62501	1.0128	0.206949	-0.36007	3.61009	5.07847	0.697628	36.9693
eqtl-a-ENSG00000173559	3FaQNF	osteosarcoma	NABP1	Weighted mode	4	1.48307	1.0089	0.237915	-0.494384	3.46052	4.40644	0.609946	31.8335
eqtl-a-ENSG00000174106	3FaQNF	osteosarcoma	LEMD3	MR Egger	4	0.17428	1.62243	0.924262	-3.00569	3.35425	1.19039	0.0495045	28.6242
eqtl-a-ENSG00000174106	3FaQNF	osteosarcoma	LEMD3	Weighted median	4	0.677257	0.267776	0.0114325	0.152416	1.2021	1.96847	1.16465	3.32709
eqtl-a-ENSG00000174106	3FaQNF	osteosarcoma	LEMD3	Inverse variance weighted	4	0.681731	0.293267	0.0200931	0.106927	1.25653	1.9773	1.11285	3.51323
eqtl-a-ENSG00000174106	3FaQNF	osteosarcoma	LEMD3	Simple mode	4	1.55688	0.714313	0.1174	0.156821	2.95693	4.74397	1.16979	19.2388
eqtl-a-ENSG00000174106	3FaQNF	osteosarcoma	LEMD3	Weighted mode	4	0.661442	0.25943	0.0839723	0.15296	1.16992	1.93758	1.16528	3.22175
eqtl-a-ENSG00000174446	3FaQNF	osteosarcoma	SNAPC5	MR Egger	3	1.34996	0.781817	0.334187	-0.182401	2.88232	3.85728	0.833268	17.8557
eqtl-a-ENSG00000174446	3FaQNF	osteosarcoma	SNAPC5	Weighted median	3	1.2383	0.533608	0.020308	0.192424	2.28417	3.44973	1.21218	9.81752
eqtl-a-ENSG00000174446	3FaQNF	osteosarcoma	SNAPC5	Inverse variance weighted	3	1.10766	0.513192	0.0308994	0.1018	2.11351	3.02725	1.10716	8.27725
eqtl-a-ENSG00000174446	3FaQNF	osteosarcoma	SNAPC5	Simple mode	3	1.38601	0.803362	0.226623	-0.188583	2.9606	3.99885	0.828131	19.3095
eqtl-a-ENSG00000174446	3FaQNF	osteosarcoma	SNAPC5	Weighted mode	3	1.24662	0.52426	0.140519	0.219074	2.27417	3.47858	1.24492	9.71989
eqtl-a-ENSG00000174837	3FaQNF	osteosarcoma	ADGRE1	MR Egger	5	0.484589	0.456949	0.366739	-0.411031	1.38021	1.62351	0.662966	3.97573
eqtl-a-ENSG00000174837	3FaQNF	osteosarcoma	ADGRE1	Weighted median	5	0.66654	0.272175	0.0143276	0.133078	1.2	1.94749	1.14234	3.32012
eqtl-a-ENSG00000174837	3FaQNF	osteosarcoma	ADGRE1	Inverse variance weighted	5	0.692018	0.248182	0.00529776	0.205581	1.17845	1.99774	1.22824	3.24935
eqtl-a-ENSG00000174837	3FaQNF	osteosarcoma	ADGRE1	Simple mode	5	0.88707	0.450813	0.120485	0.00347709	1.77066	2.42801	1.00348	5.87475
eqtl-a-ENSG00000174837	3FaQNF	osteosarcoma	ADGRE1	Weighted mode	5	0.565188	0.289605	0.122734	-0.0024377	1.13281	1.75978	0.997565	3.10438
eqtl-a-ENSG00000175220	3FaQNF	osteosarcoma	ARHGAP1	MR Egger	3	3.40208	1.38334	0.245861	0.690727	6.11343	30.0265	1.99517	451.888
eqtl-a-ENSG00000175220	3FaQNF	osteosarcoma	ARHGAP1	Weighted median	3	2.01854	0.915163	0.0274077	0.224821	3.81226	7.52732	1.2521	45.2525
eqtl-a-ENSG00000175220	3FaQNF	osteosarcoma	ARHGAP1	Inverse variance weighted	3	1.99286	0.87771	0.0231761	0.272546	3.71317	7.33646	1.3133	40.9834
eqtl-a-ENSG00000175220	3FaQNF	osteosarcoma	ARHGAP1	Simple mode	3	1.65221	1.32156	0.337676	-0.938051	4.24247	5.21849	0.39139	69.5793
eqtl-a-ENSG00000175220	3FaQNF	osteosarcoma	ARHGAP1	Weighted mode	3	1.98635	1.12414	0.219263	-0.216959	4.18966	7.28887	0.804963	66.0001
eqtl-a-ENSG00000175928	3FaQNF	osteosarcoma	LRRN1	MR Egger	3	1.1746	0.652508	0.32281	-0.10432	2.45351	3.23684	0.900937	11.6291
eqtl-a-ENSG00000175928	3FaQNF	osteosarcoma	LRRN1	Weighted median	3	0.88981	0.345227	0.0099527	0.213166	1.56645	2.43467	1.23759	4.78964
eqtl-a-ENSG00000175928	3FaQNF	osteosarcoma	LRRN1	Inverse variance weighted	3	0.867994	0.339535	0.0105756	0.202505	1.53348	2.38213	1.22447	4.63429
eqtl-a-ENSG00000175928	3FaQNF	osteosarcoma	LRRN1	Simple mode	3	0.69283	0.531547	0.322283	-0.349002	1.73466	1.99937	0.705392	5.66702
eqtl-a-ENSG00000175928	3FaQNF	osteosarcoma	LRRN1	Weighted mode	3	0.940189	0.379696	0.131645	0.195985	1.68439	2.56047	1.21651	5.38918
eqtl-a-ENSG00000178921	3FaQNF	osteosarcoma	PFAS	MR Egger	3	1.91428	1.33553	0.387803	-0.703365	4.53193	6.78207	0.494917	92.9377
eqtl-a-ENSG00000178921	3FaQNF	osteosarcoma	PFAS	Weighted median	3	0.935261	0.388963	0.0161947	0.172893	1.69763	2.54788	1.18874	5.46098
eqtl-a-ENSG00000178921	3FaQNF	osteosarcoma	PFAS	Inverse variance weighted	3	0.859199	0.373702	0.0214961	0.126743	1.59166	2.36127	1.13513	4.91187
eqtl-a-ENSG00000178921	3FaQNF	osteosarcoma	PFAS	Simple mode	3	0.925959	0.484315	0.19604	-0.0232977	1.87522	2.52429	0.976972	6.52222
eqtl-a-ENSG00000178921	3FaQNF	osteosarcoma	PFAS	Weighted mode	3	0.954945	0.41477	0.14791	0.141995	1.76789	2.59853	1.15257	5.8585
eqtl-a-ENSG00000179262	3FaQNF	osteosarcoma	RAD23A	MR Egger	5	1.59525	0.729724	0.11668	0.164988	3.02551	4.92955	1.17938	20.6045
eqtl-a-ENSG00000179262	3FaQNF	osteosarcoma	RAD23A	Weighted median	5	1.42477	0.566457	0.0118957	0.31451	2.53502	4.15688	1.36959	12.6167
eqtl-a-ENSG00000179262	3FaQNF	osteosarcoma	RAD23A	Inverse variance weighted	5	1.47978	0.507764	0.00356478	0.484563	2.475	4.39198	1.62347	11.8817
eqtl-a-ENSG00000179262	3FaQNF	osteosarcoma	RAD23A	Simple mode	5	2.3551	0.781328	0.0393862	0.823697	3.88651	10.5392	2.27891	48.7402
eqtl-a-ENSG00000179262	3FaQNF	osteosarcoma	RAD23A	Weighted mode	5	1.43211	0.601673	0.0759723	0.252826	2.61139	4.18751	1.28766	13.6179
eqtl-a-ENSG00000182240	3FaQNF	osteosarcoma	BACE2	MR Egger	3	1.40348	0.707656	0.29731	0.0164755	2.79049	4.06934	1.01661	16.2889
eqtl-a-ENSG00000182240	3FaQNF	osteosarcoma	BACE2	Weighted median	3	0.799119	0.365992	0.0290041	0.0817738	1.51646	2.22358	1.08521	4.55608
eqtl-a-ENSG00000182240	3FaQNF	osteosarcoma	BACE2	Inverse variance weighted	3	0.73171	0.367247	0.0463247	0.0119071	1.45151	2.07863	1.01198	4.26957
eqtl-a-ENSG00000182240	3FaQNF	osteosarcoma	BACE2	Simple mode	3	0.670662	0.623146	0.3944	-0.550704	1.89203	1.95553	0.576544	6.63281
eqtl-a-ENSG00000182240	3FaQNF	osteosarcoma	BACE2	Weighted mode	3	0.83144	0.383077	0.162163	0.0806094	1.58227	2.29662	1.08395	4.86599
eqtl-a-ENSG00000182566	3FaQNF	osteosarcoma	CLEC4G	MR Egger	5	-1.52103	0.616766	0.090373	-2.72989	-0.312173	0.218486	0.0652262	0.731855
eqtl-a-ENSG00000182566	3FaQNF	osteosarcoma	CLEC4G	Weighted median	5	-1.2187	0.426183	0.00424209	-2.05402	-0.383383	0.295614	0.128218	0.681552
eqtl-a-ENSG00000182566	3FaQNF	osteosarcoma	CLEC4G	Inverse variance weighted	5	-1.20875	0.39892	0.00244506	-1.99063	-0.426868	0.29857	0.136609	0.65255
eqtl-a-ENSG00000182566	3FaQNF	osteosarcoma	CLEC4G	Simple mode	5	-0.541564	0.794332	0.532806	-2.09846	1.01533	0.581838	0.122646	2.76027
eqtl-a-ENSG00000182566	3FaQNF	osteosarcoma	CLEC4G	Weighted mode	5	-1.30855	0.437142	0.0402021	-2.16535	-0.451752	0.270212	0.11471	0.636512
eqtl-a-ENSG00000184014	3FaQNF	osteosarcoma	DENND5A	MR Egger	4	1.282	1.08642	0.35933	-0.847375	3.41138	3.60384	0.428539	30.3069
eqtl-a-ENSG00000184014	3FaQNF	osteosarcoma	DENND5A	Weighted median	4	0.877717	0.451443	0.0518659	-0.00711247	1.76255	2.4054	0.992913	5.82725
eqtl-a-ENSG00000184014	3FaQNF	osteosarcoma	DENND5A	Inverse variance weighted	4	0.818136	0.388931	0.0354175	0.055832	1.58044	2.26627	1.05742	4.85709
eqtl-a-ENSG00000184014	3FaQNF	osteosarcoma	DENND5A	Simple mode	4	1.26776	0.65939	0.15025	-0.0246456	2.56016	3.55288	0.975656	12.9379
eqtl-a-ENSG00000184014	3FaQNF	osteosarcoma	DENND5A	Weighted mode	4	0.683756	0.511255	0.273447	-0.318304	1.68582	1.9813	0.727382	5.39685
eqtl-a-ENSG00000184220	3FaQNF	osteosarcoma	CMSS1	MR Egger	4	-0.23547	0.787948	0.793254	-1.77985	1.30891	0.790199	0.168664	3.70213
eqtl-a-ENSG00000184220	3FaQNF	osteosarcoma	CMSS1	Weighted median	4	-0.701297	0.30718	0.0224293	-1.30337	-0.0992244	0.495942	0.271615	0.905539
eqtl-a-ENSG00000184220	3FaQNF	osteosarcoma	CMSS1	Inverse variance weighted	4	-0.707603	0.307477	0.0213734	-1.31026	-0.104949	0.492824	0.269751	0.900371
eqtl-a-ENSG00000184220	3FaQNF	osteosarcoma	CMSS1	Simple mode	4	-1.26832	0.601349	0.125471	-2.44697	-0.0896794	0.281303	0.0865556	0.914224
eqtl-a-ENSG00000184220	3FaQNF	osteosarcoma	CMSS1	Weighted mode	4	-0.618679	0.332433	0.159661	-1.27025	0.0328898	0.538655	0.280762	1.03344
eqtl-a-ENSG00000184613	3FaQNF	osteosarcoma	NELL2	MR Egger	11	0.774892	0.226957	0.00769752	0.330055	1.21973	2.17036	1.39105	3.38627
eqtl-a-ENSG00000184613	3FaQNF	osteosarcoma	NELL2	Weighted median	11	0.582743	0.186737	0.00180442	0.216739	0.948746	1.79094	1.24202	2.58247
eqtl-a-ENSG00000184613	3FaQNF	osteosarcoma	NELL2	Inverse variance weighted	11	0.436847	0.171883	0.0110368	0.0999558	0.773739	1.54782	1.10512	2.16786
eqtl-a-ENSG00000184613	3FaQNF	osteosarcoma	NELL2	Simple mode	11	0.275081	0.489169	0.586266	-0.683691	1.23385	1.31664	0.504751	3.43444
eqtl-a-ENSG00000184613	3FaQNF	osteosarcoma	NELL2	Weighted mode	11	0.565969	0.176226	0.00930667	0.220566	0.911372	1.76115	1.24678	2.48773
eqtl-a-ENSG00000185009	3FaQNF	osteosarcoma	AP3M1	MR Egger	4	-1.17937	1.2186	0.43524	-3.56782	1.20908	0.307472	0.0282174	3.35039
eqtl-a-ENSG00000185009	3FaQNF	osteosarcoma	AP3M1	Weighted median	4	-0.546335	0.288536	0.0582956	-1.11187	0.0191969	0.579068	0.328945	1.01938
eqtl-a-ENSG00000185009	3FaQNF	osteosarcoma	AP3M1	Inverse variance weighted	4	-0.605701	0.300762	0.0440215	-1.1952	-0.0162069	0.545692	0.302645	0.983924
eqtl-a-ENSG00000185009	3FaQNF	osteosarcoma	AP3M1	Simple mode	4	-0.567038	0.401322	0.252557	-1.35363	0.219553	0.567203	0.258301	1.24552
eqtl-a-ENSG00000185009	3FaQNF	osteosarcoma	AP3M1	Weighted mode	4	-0.522236	0.313266	0.194092	-1.13624	0.0917652	0.593193	0.321025	1.09611
eqtl-a-ENSG00000185499	3FaQNF	osteosarcoma	MUC1	MR Egger	4	-1.10421	0.893406	0.341944	-2.85528	0.646871	0.331474	0.0575396	1.90956
eqtl-a-ENSG00000185499	3FaQNF	osteosarcoma	MUC1	Weighted median	4	-1.25611	0.745281	0.0919088	-2.71686	0.204644	0.28476	0.066082	1.22709
eqtl-a-ENSG00000185499	3FaQNF	osteosarcoma	MUC1	Inverse variance weighted	4	-1.41123	0.633072	0.0258021	-2.65205	-0.170409	0.243843	0.0705063	0.84332
eqtl-a-ENSG00000185499	3FaQNF	osteosarcoma	MUC1	Simple mode	4	-1.19084	1.12763	0.368467	-3.401	1.01932	0.303965	0.03334	2.7713
eqtl-a-ENSG00000185499	3FaQNF	osteosarcoma	MUC1	Weighted mode	4	-1.11131	0.773886	0.246519	-2.62812	0.405511	0.329129	0.072214	1.50007
eqtl-a-ENSG00000186047	3FaQNF	osteosarcoma	DLEU7	MR Egger	3	-2.39913	1.62191	0.378448	-5.57807	0.779816	0.0907974	0.00377987	2.18107
eqtl-a-ENSG00000186047	3FaQNF	osteosarcoma	DLEU7	Weighted median	3	-1.23614	0.585077	0.0346192	-2.38289	-0.0893911	0.290503	0.0922831	0.914488
eqtl-a-ENSG00000186047	3FaQNF	osteosarcoma	DLEU7	Inverse variance weighted	3	-1.40629	0.52455	0.00734166	-2.4344	-0.378167	0.245052	0.08765	0.685116
eqtl-a-ENSG00000186047	3FaQNF	osteosarcoma	DLEU7	Simple mode	3	-1.15931	0.717316	0.247437	-2.56525	0.246632	0.313703	0.0769001	1.27971
eqtl-a-ENSG00000186047	3FaQNF	osteosarcoma	DLEU7	Weighted mode	3	-1.19465	0.731889	0.244211	-2.62916	0.239848	0.302809	0.0721393	1.27106
eqtl-a-ENSG00000186529	3FaQNF	osteosarcoma	CYP4F3	MR Egger	10	-0.256589	0.327828	0.456349	-0.899132	0.385955	0.773686	0.406923	1.47102
eqtl-a-ENSG00000186529	3FaQNF	osteosarcoma	CYP4F3	Weighted median	10	-0.385013	0.240248	0.109031	-0.8559	0.0858738	0.680442	0.424901	1.08967
eqtl-a-ENSG00000186529	3FaQNF	osteosarcoma	CYP4F3	Inverse variance weighted	10	-0.536175	0.198057	0.00678575	-0.924367	-0.147984	0.584981	0.396783	0.862445
eqtl-a-ENSG00000186529	3FaQNF	osteosarcoma	CYP4F3	Simple mode	10	-0.560249	0.37382	0.168179	-1.29294	0.172439	0.571067	0.274463	1.1882
eqtl-a-ENSG00000186529	3FaQNF	osteosarcoma	CYP4F3	Weighted mode	10	-0.476688	0.21896	0.0574496	-0.90585	-0.0475261	0.620836	0.404198	0.953586
eqtl-a-ENSG00000188690	3FaQNF	osteosarcoma	UROS	MR Egger	6	0.680673	0.368377	0.138348	-0.0413464	1.40269	1.97521	0.959497	4.06613
eqtl-a-ENSG00000188690	3FaQNF	osteosarcoma	UROS	Weighted median	6	0.544739	0.270528	0.0440496	0.0145052	1.07497	1.72416	1.01461	2.92991
eqtl-a-ENSG00000188690	3FaQNF	osteosarcoma	UROS	Inverse variance weighted	6	0.541786	0.251581	0.0312776	0.0486867	1.03488	1.71907	1.04989	2.81478
eqtl-a-ENSG00000188690	3FaQNF	osteosarcoma	UROS	Simple mode	6	0.683171	0.440925	0.181972	-0.181043	1.54738	1.98015	0.834399	4.69916
eqtl-a-ENSG00000188690	3FaQNF	osteosarcoma	UROS	Weighted mode	6	0.548283	0.291898	0.119131	-0.0238372	1.1204	1.73028	0.976445	3.06609
eqtl-a-ENSG00000196411	3FaQNF	osteosarcoma	EPHB4	MR Egger	10	1.96629	1.1985	0.139505	-0.382774	4.31536	7.14415	0.681967	74.8406
eqtl-a-ENSG00000196411	3FaQNF	osteosarcoma	EPHB4	Weighted median	10	0.531651	0.298527	0.0749264	-0.0534619	1.11676	1.70174	0.947942	3.05495
eqtl-a-ENSG00000196411	3FaQNF	osteosarcoma	EPHB4	Inverse variance weighted	10	0.555857	0.247311	0.0246014	0.0711278	1.04059	1.74343	1.07372	2.83088
[truncated: 97 more rows]

## Sheet: Table S5
Table S5 The MR result of MEF2C
[truncated: 6 more rows]

[truncated: 2 more sheets: Table S6, Table S7]
